# Supplementary material for: Predicting rapid adaptation in time from adaptation in space: A 30-year field experiment in marine snails
Source: Sci Adv. 2024 Oct 11;10(41):eadp2102. doi: 10.1126/sciadv.adp2102 (PMC11808926; doi:10.1126/sciadv.adp2102)
Supplement: Supplementary file 3 — Code S1 [file sciadv.adp2102_code_s1.zip]

Archive with 1 entries (1 files):
- adp2102_code_s1.nb
