# Supplementary material for: Predicting rapid adaptation in time from adaptation in space: A 30-year field experiment in marine snails
Source: Sci Adv. 2024 Oct 11;10(41):eadp2102. doi: 10.1126/sciadv.adp2102 (PMC11808926; doi:10.1126/sciadv.adp2102)
Supplement: Supplementary file 3 — Code S1 [file sciadv.adp2102_code_s1.zip › adp2102_code_s1.nb]

(* Content-type: application/vnd.wolfram.mathematica *)

(*** Wolfram Notebook File ***)
(* http://www.wolfram.com/nb *)

(* CreatedBy='Mathematica 12.3' *)

(*CacheID: 234*)
(* Internal cache information:
NotebookFileLineBreakTest
NotebookFileLineBreakTest
NotebookDataPosition[       158,          7]
NotebookDataLength[    835509,      14876]
NotebookOptionsPosition[    825832,      14710]
NotebookOutlinePosition[    826311,      14729]
CellTagsIndexPosition[    826268,      14726]
WindowFrame->Normal*)

(* Beginning of Notebook Content *)
Notebook[{
Cell["\<\
This notebook takes a list of parameters & their negative log likelihoods, \
and interpolates to give a smooth sampling.  It then uses the Metropolis \
algorithm to sample parameter sets in proportion to their likelihood.\
\>", "Text",
 CellChangeTimes->{{3.904272777334612*^9, 
  3.9042728529492693`*^9}},ExpressionUUID->"bcb45094-e031-414a-97df-\
1d8a6a6cc658"],

Cell[TextData[StyleBox["SetDirectory to point to the data file, and Evaluate \
Initialisation",
 FontSlant->"Italic"]], "Text",
 CellChangeTimes->{{3.904274729483823*^9, 
  3.904274765007588*^9}},ExpressionUUID->"dbad362e-183a-40e1-83da-\
dc1f00d7927d"],

Cell[CellGroupData[{

Cell["The data", "Subsubsection",
 CellChangeTimes->{{3.904273109319992*^9, 
  3.904273110435376*^9}},ExpressionUUID->"b2968d2c-f875-4308-b735-\
74704abb604f"],

Cell[TextData[{
 "The data are supplied as a list of the form ",
 Cell[BoxData[
  FormBox[
   RowBox[{"{", 
    RowBox[{
     SubscriptBox["N", "0"], ",", "r", ",", "K", ",", "M", ",", "T", ",", 
     RowBox[{"-", 
      RowBox[{"log", "(", "L", ")"}]}]}], "}"}], TraditionalForm]],
  FormatType->TraditionalForm,ExpressionUUID->
  "a00172b3-1be1-44ba-8e1b-ba46a34bb288"]
}], "Text",
 CellChangeTimes->{{3.9042731234685993`*^9, 
  3.9042731545409946`*^9}},ExpressionUUID->"8502fd0c-b548-4962-9260-\
45b363a216f1"],

Cell[CellGroupData[{

Cell[BoxData[
 RowBox[{"data", "[", 
  RowBox[{"[", "1", "]"}], "]"}]], "Input",
 CellChangeTimes->{{3.904273117149172*^9, 3.904273118752261*^9}},
 CellLabel->"In[33]:=",ExpressionUUID->"8a9a0043-e85c-425b-9db7-a62418bf9c54"],

Cell[BoxData[
 RowBox[{"{", 
  RowBox[{
  "20", ",", "0.025`", ",", "250", ",", "0", ",", "1.33333333333333`", ",", 
   "7018.16272967865`"}], "}"}]], "Output",
 CellChangeTimes->{3.904273120085765*^9},
 CellLabel->"Out[33]=",ExpressionUUID->"fe1adb5f-7171-4a18-b2bf-6a83cffe332e"]
}, Open  ]],

Cell["These are the parameter values supplied:", "Text",
 CellChangeTimes->{{3.9042730427057333`*^9, 
  3.904273060964602*^9}},ExpressionUUID->"741371c4-1113-4556-a527-\
b1f412306593"],

Cell[CellGroupData[{

Cell[BoxData[
 RowBox[{"Union", "/@", 
  RowBox[{"Drop", "[", 
   RowBox[{
    RowBox[{"Transpose", "[", "data", "]"}], ",", 
    RowBox[{"-", "1"}]}], "]"}]}]], "Input",
 CellChangeTimes->{{3.904273018224903*^9, 3.90427303452225*^9}},
 CellLabel->"In[32]:=",ExpressionUUID->"c253e0ad-eb89-4c3a-9af5-f30f00b32e66"],

Cell[BoxData[
 RowBox[{"{", 
  RowBox[{
   RowBox[{"{", 
    RowBox[{"20", ",", "40", ",", "80", ",", "160", ",", "320"}], "}"}], ",", 
   
   RowBox[{"{", 
    RowBox[{"0.025`", ",", "0.05`", ",", "0.1`", ",", "0.2`", ",", "0.4`"}], 
    "}"}], ",", 
   RowBox[{"{", 
    RowBox[{"250", ",", "500", ",", "1000", ",", "2000", ",", "4000"}], "}"}],
    ",", 
   RowBox[{"{", 
    RowBox[{"0", ",", "1", ",", "2", ",", "4", ",", "8"}], "}"}], ",", 
   RowBox[{"{", 
    RowBox[{"1.33333333333333`", ",", "1.66666666666667`", ",", "2"}], 
    "}"}]}], "}"}]], "Output",
 CellChangeTimes->{{3.9042730273773203`*^9, 3.9042730354466753`*^9}},
 CellLabel->"Out[32]=",ExpressionUUID->"a0a57782-44e4-4612-8386-cff6eb332996"]
}, Open  ]]
}, Open  ]],

Cell[CellGroupData[{

Cell["Interpolation on a log scale", "Subsection",
 CellChangeTimes->{{3.900569434860639*^9, 
  3.900569442422626*^9}},ExpressionUUID->"aef31540-5c93-4d50-8ebf-\
9d2f00a39dc3"],

Cell[TextData[{
 "The parameter grid is evenly spaced on a log scale, and so the \
interpolation is also on a log scale. (Interpolating on the original scale \
causes problems, because the parameters are then unevenly spaced).  The \
interpolation passes through every data point, and fills in-between using a \
cubic curve.   Because M=0 is included, the transformation is ",
 Cell[BoxData[
  FormBox[
   RowBox[{
    RowBox[{"lM", "=", 
     RowBox[{"log", "[", 
      RowBox[{"M", "+", "0.5"}], "]"}]}], ",", " ", 
    RowBox[{"M", "=", 
     RowBox[{
      RowBox[{"Exp", "[", "lM", "]"}], "-", "0.5"}]}]}], TraditionalForm]],
  FormatType->TraditionalForm,ExpressionUUID->
  "140db479-eefb-4da0-80c6-0a4be524b7b4"]
}], "Text",
 CellChangeTimes->{{3.9042728639918003`*^9, 3.9042729351992817`*^9}, {
  3.904272975014161*^9, 3.904273004901278*^9}, {3.904273721080962*^9, 
  3.904273756065928*^9}},ExpressionUUID->"4b4fc264-d405-4b1a-89cd-\
6d226bd1fad4"],

Cell[TextData[{
 StyleBox["Note",
  FontWeight->"Bold"],
 ": this uses natural logs"
}], "Text",
 CellChangeTimes->{{3.9042728639918003`*^9, 3.9042729351992817`*^9}, {
  3.904272975014161*^9, 
  3.904273004901278*^9}},ExpressionUUID->"7268c46b-827b-4cd7-a01c-\
dc3d1d9809b2"],

Cell["\<\
This transforms to a (natural) log scale, and interpolates.  The error \
message arises because there are only three generation times, and so thhe \
interpolation uses a quadratic rather than a cubic. \
\>", "Text",
 CellChangeTimes->{{3.904272939828685*^9, 3.904272970635529*^9}, {
  3.904273011880303*^9, 3.9042730155583572`*^9}, {3.904273063788938*^9, 
  3.904273087126086*^9}},ExpressionUUID->"7eb661aa-b359-4135-8d89-\
34134f6b3851"],

Cell[CellGroupData[{

Cell[BoxData[
 RowBox[{"intB", "=", 
  RowBox[{"Interpolation", "[", 
   RowBox[{"data", "/.", 
    RowBox[{
     RowBox[{"{", 
      RowBox[{"n_", ",", "r_", ",", "k_", ",", "M_", ",", "t_", ",", "L_"}], 
      "}"}], ":>", 
     RowBox[{"{", 
      RowBox[{
       RowBox[{"Log", "[", "n", "]"}], ",", 
       RowBox[{"Log", "[", "r", "]"}], ",", 
       RowBox[{"Log", "[", "k", "]"}], ",", 
       RowBox[{"Log", "[", 
        RowBox[{"M", "+", "0.5"}], "]"}], ",", "t", ",", "L"}], "}"}]}]}], 
   "]"}]}]], "Input",
 CellChangeTimes->{{3.900567538277637*^9, 3.900567548727426*^9}, {
   3.9005676398035393`*^9, 3.900567640020813*^9}, {3.9005681692000637`*^9, 
   3.900568225215762*^9}, 3.904272594116577*^9, {3.9042737950473137`*^9, 
   3.904273798858148*^9}},
 CellLabel->"In[15]:=",ExpressionUUID->"1d86cbe8-54e3-4f3f-9613-5d4d7dfb1ac5"],

Cell[BoxData[
 TemplateBox[{
  "Interpolation", "inhr", 
   "\"Requested order is too high; order has been reduced to \
\\!\\(\\*RowBox[{\\\"{\\\", RowBox[{\\\"3\\\", \\\",\\\", \\\"3\\\", \
\\\",\\\", \\\"3\\\", \\\",\\\", \\\"3\\\", \\\",\\\", \\\"2\\\"}], \
\\\"}\\\"}]\\).\"", 2, 15, 1, 30950553427395248465, "Local"},
  "MessageTemplate"]], "Message", "MSG",
 CellChangeTimes->{3.900568229062525*^9, 3.9006623778809223`*^9, 
  3.904273411550166*^9, 3.904273800743579*^9, 3.904393771504085*^9},
 CellLabel->
  "During evaluation of \
In[15]:=",ExpressionUUID->"52aa9d79-5538-4267-84a9-1dab9089a849"],

Cell[BoxData[
 InterpretationBox[
  RowBox[{
   TagBox["InterpolatingFunction",
    "SummaryHead"], "[", 
   DynamicModuleBox[{Typeset`open$$ = False, Typeset`embedState$$ = "Ready"}, 
    
    TemplateBox[{
      PaneSelectorBox[{False -> GridBox[{{
            PaneBox[
             ButtonBox[
              DynamicBox[
               FEPrivate`FrontEndResource["FEBitmaps", "SummaryBoxOpener"], 
               ImageSizeCache -> {
                7.702914374999999, {0., 7.702914374999999}}], Appearance -> 
              None, BaseStyle -> {}, 
              ButtonFunction :> (Typeset`open$$ = True), Evaluator -> 
              Automatic, Method -> "Preemptive"], 
             Alignment -> {Center, Center}, ImageSize -> 
             Dynamic[{
               Automatic, 
                3.5 (CurrentValue["FontCapHeight"]/AbsoluteCurrentValue[
                 Magnification])}]], 
            GraphicsBox[{{
               GrayLevel[0.6], 
               AbsolutePointSize[5], 
               PointBox[{1, 1}], 
               PointBox[{2, 4}], 
               PointBox[{3, 2}], 
               PointBox[{4, 3}]}, {{}, {}, {
                AbsoluteThickness[1], 
                Opacity[1.], 
                LineBox[CompressedData["
1:eJwBMQPO/CFib1JlAgAAADIAAAACAAAA4ScLwZmZ6T/ACPskWpOYv4AjHgZ5
3Os/cnpQh5xu1j/qWn1XCVDuP5K7ih5ptuc/r+pongFN8D/CUK87BHLxP46d
cUQ/bPE/ujUa8/qu9j9TbqBw1aPyP/TWyyAhFfw/neDJZqDG8z+QAqdF9GsA
QM1wGePDAfU/VsVD/9nXAkCidscSKDf2P6Bp73exDQVA/B1wDMFX9z+TpM3k
wfUGQDzjPoyykPg/7M3Z+O7ZCEABSgjW2LT5P3pl9LwNcgpAbCYw0z/T+j86
ypori9cLQL0gflb/Cfw/lpOs9xIqDUCTvMaj8yv9Pw4alcoYNg5AT3Y1d0Bm
/j+pB2LLtyIPQLClAv7Nmv8/NnA5bbjSD0BLO2UnSF0AQFrcILXmpw9AsTLc
klX5AED+sDHBQukOQNp6UGP9igFAbZ+lR/sLDkD10dd20SgCQNHi3Mj38wxA
42MO5MXDAkAZdr6AZb8LQJRGQrZUVANArv7zEMKHCkA4OInLD/EDQLBlMO3M
IglAnnrNRWWDBEA3d8OX6skHQNf3wBnbEgVAD3D3ndNyBkADhMcwfa4FQHOK
7Wak/wRA8WDLrLk/BkC/MhCgYawDQNJM4msi3QZAwss/TmVLAkCGc6iEq3cH
QIsIg92+BgFA/OprAs8HCECrPCvgePD/P2VxQsMepAhAKXVLE0Xg/j+RSBbp
CDYJQPRz0a7WJ/4/kFqZaBPFCUDN4sX5uLj9P4J7LytKYApAvh1MbRmT/T82
7cJSG/EKQHzT1YZwwv0/3W1pvRiOC0B2LZ/10lT+P0c/DY2wIAxAVrX8MJA7
/z+DS2C2aLAMQElWzbMzPQBAsmbGIk1MDUCi9bAadCABQKTSKfTL3Q1AYexd
q+EpAkCJTaAId3sOQFyS/ndEhgNAQAPGdkIWD0BHWcLdahwFQLoJ6Umopg9A
vd1CiejSBkCTjw8wnSEQQPiVkXD08QhAq0KpbbNqEEBsk2Azxi4LQCyTGthZ
shBAYCBYjj+gDUAnaxVkFgARQMwfdA9ySBBAg+uOIqBIEUBj/5rHgMsRQNFn
q5SZmRFAL++xNeOlE0Dwt3AR
                 "]]}}}, AspectRatio -> 1, Axes -> False, Background -> 
             GrayLevel[0.93], Frame -> True, FrameStyle -> Directive[
               GrayLevel[0.7], 
               Thickness[Tiny]], FrameTicks -> None, ImageSize -> 
             Dynamic[{
               Automatic, 
                3.5 (CurrentValue["FontCapHeight"]/AbsoluteCurrentValue[
                 Magnification])}], PlotRange -> {{0, 5}, {0, 5}}], 
            GridBox[{{
               RowBox[{
                 TagBox["\"Domain: \"", "SummaryItemAnnotation"], 
                 "\[InvisibleSpace]", 
                 TagBox[
                  RowBox[{"{", 
                    RowBox[{
                    RowBox[{"{", 
                    RowBox[{"2.995732273553991`", ",", "5.768320995793772`"}],
                     "}"}], ",", 
                    RowBox[{"{", 
                    RowBox[{
                    RowBox[{"-", "3.6888794541139363`"}], ",", 
                    RowBox[{"-", "0.916290731874155`"}]}], "}"}], ",", 
                    RowBox[{"{", 
                    RowBox[{"5.521460917862246`", ",", "8.294049640102028`"}],
                     "}"}], ",", 
                    RowBox[{"{", 
                    RowBox[{
                    RowBox[{"-", "0.6931471805599453`"}], ",", 
                    "2.1400661634962708`"}], "}"}], ",", 
                    RowBox[{"{", 
                    RowBox[{"1.33333333333333`", ",", "2.`"}], "}"}]}], "}"}],
                   "SummaryItem"]}]}, {
               RowBox[{
                 TagBox["\"Output: \"", "SummaryItemAnnotation"], 
                 "\[InvisibleSpace]", 
                 TagBox["\"scalar\"", "SummaryItem"]}]}}, AutoDelete -> False,
              BaseStyle -> {
              ShowStringCharacters -> False, NumberMarks -> False, 
               PrintPrecision -> 3, ShowSyntaxStyles -> False}, 
             GridBoxAlignment -> {
              "Columns" -> {{Left}}, "Rows" -> {{Automatic}}}, 
             GridBoxItemSize -> {
              "Columns" -> {{Automatic}}, "Rows" -> {{Automatic}}}, 
             GridBoxSpacings -> {
              "Columns" -> {{2}}, "Rows" -> {{Automatic}}}]}}, AutoDelete -> 
          False, BaselinePosition -> {1, 1}, 
          GridBoxAlignment -> {"Columns" -> {{Left}}, "Rows" -> {{Top}}}, 
          GridBoxItemSize -> {
           "Columns" -> {{Automatic}}, "Rows" -> {{Automatic}}}], True -> 
        GridBox[{{
            PaneBox[
             ButtonBox[
              DynamicBox[
               FEPrivate`FrontEndResource["FEBitmaps", "SummaryBoxCloser"]], 
              Appearance -> None, BaseStyle -> {}, 
              ButtonFunction :> (Typeset`open$$ = False), Evaluator -> 
              Automatic, Method -> "Preemptive"], 
             Alignment -> {Center, Center}, ImageSize -> 
             Dynamic[{
               Automatic, 
                3.5 (CurrentValue["FontCapHeight"]/AbsoluteCurrentValue[
                 Magnification])}]], 
            GraphicsBox[{{
               GrayLevel[0.6], 
               AbsolutePointSize[5], 
               PointBox[{1, 1}], 
               PointBox[{2, 4}], 
               PointBox[{3, 2}], 
               PointBox[{4, 3}]}, {{}, {}, {
                AbsoluteThickness[1], 
                Opacity[1.], 
                LineBox[CompressedData["
1:eJwBMQPO/CFib1JlAgAAADIAAAACAAAA4ScLwZmZ6T/ACPskWpOYv4AjHgZ5
3Os/cnpQh5xu1j/qWn1XCVDuP5K7ih5ptuc/r+pongFN8D/CUK87BHLxP46d
cUQ/bPE/ujUa8/qu9j9TbqBw1aPyP/TWyyAhFfw/neDJZqDG8z+QAqdF9GsA
QM1wGePDAfU/VsVD/9nXAkCidscSKDf2P6Bp73exDQVA/B1wDMFX9z+TpM3k
wfUGQDzjPoyykPg/7M3Z+O7ZCEABSgjW2LT5P3pl9LwNcgpAbCYw0z/T+j86
ypori9cLQL0gflb/Cfw/lpOs9xIqDUCTvMaj8yv9Pw4alcoYNg5AT3Y1d0Bm
/j+pB2LLtyIPQLClAv7Nmv8/NnA5bbjSD0BLO2UnSF0AQFrcILXmpw9AsTLc
klX5AED+sDHBQukOQNp6UGP9igFAbZ+lR/sLDkD10dd20SgCQNHi3Mj38wxA
42MO5MXDAkAZdr6AZb8LQJRGQrZUVANArv7zEMKHCkA4OInLD/EDQLBlMO3M
IglAnnrNRWWDBEA3d8OX6skHQNf3wBnbEgVAD3D3ndNyBkADhMcwfa4FQHOK
7Wak/wRA8WDLrLk/BkC/MhCgYawDQNJM4msi3QZAwss/TmVLAkCGc6iEq3cH
QIsIg92+BgFA/OprAs8HCECrPCvgePD/P2VxQsMepAhAKXVLE0Xg/j+RSBbp
CDYJQPRz0a7WJ/4/kFqZaBPFCUDN4sX5uLj9P4J7LytKYApAvh1MbRmT/T82
7cJSG/EKQHzT1YZwwv0/3W1pvRiOC0B2LZ/10lT+P0c/DY2wIAxAVrX8MJA7
/z+DS2C2aLAMQElWzbMzPQBAsmbGIk1MDUCi9bAadCABQKTSKfTL3Q1AYexd
q+EpAkCJTaAId3sOQFyS/ndEhgNAQAPGdkIWD0BHWcLdahwFQLoJ6Umopg9A
vd1CiejSBkCTjw8wnSEQQPiVkXD08QhAq0KpbbNqEEBsk2Azxi4LQCyTGthZ
shBAYCBYjj+gDUAnaxVkFgARQMwfdA9ySBBAg+uOIqBIEUBj/5rHgMsRQNFn
q5SZmRFAL++xNeOlE0Dwt3AR
                 "]]}}}, AspectRatio -> 1, Axes -> False, Background -> 
             GrayLevel[0.93], Frame -> True, FrameStyle -> Directive[
               GrayLevel[0.7], 
               Thickness[Tiny]], FrameTicks -> None, ImageSize -> 
             Dynamic[{
               Automatic, 
                3.5 (CurrentValue["FontCapHeight"]/AbsoluteCurrentValue[
                 Magnification])}], PlotRange -> {{0, 5}, {0, 5}}], 
            GridBox[{{
               RowBox[{
                 TagBox["\"Domain: \"", "SummaryItemAnnotation"], 
                 "\[InvisibleSpace]", 
                 TagBox[
                  RowBox[{"{", 
                    RowBox[{
                    RowBox[{"{", 
                    RowBox[{"2.995732273553991`", ",", "5.768320995793772`"}],
                     "}"}], ",", 
                    RowBox[{"{", 
                    RowBox[{
                    RowBox[{"-", "3.6888794541139363`"}], ",", 
                    RowBox[{"-", "0.916290731874155`"}]}], "}"}], ",", 
                    RowBox[{"{", 
                    RowBox[{"5.521460917862246`", ",", "8.294049640102028`"}],
                     "}"}], ",", 
                    RowBox[{"{", 
                    RowBox[{
                    RowBox[{"-", "0.6931471805599453`"}], ",", 
                    "2.1400661634962708`"}], "}"}], ",", 
                    RowBox[{"{", 
                    RowBox[{"1.33333333333333`", ",", "2.`"}], "}"}]}], "}"}],
                   "SummaryItem"]}]}, {
               RowBox[{
                 TagBox["\"Output: \"", "SummaryItemAnnotation"], 
                 "\[InvisibleSpace]", 
                 TagBox["\"scalar\"", "SummaryItem"]}]}, {
               RowBox[{
                 TagBox["\"Order: \"", "SummaryItemAnnotation"], 
                 "\[InvisibleSpace]", 
                 TagBox[
                  RowBox[{"{", 
                    RowBox[{"3", ",", "3", ",", "3", ",", "3", ",", "2"}], 
                    "}"}], "SummaryItem"]}]}, {
               RowBox[{
                 TagBox["\"Method: \"", "SummaryItemAnnotation"], 
                 "\[InvisibleSpace]", 
                 TagBox["\"Hermite\"", "SummaryItem"]}]}, {
               RowBox[{
                 TagBox["\"Periodic: \"", "SummaryItemAnnotation"], 
                 "\[InvisibleSpace]", 
                 TagBox["False", "SummaryItem"]}]}}, AutoDelete -> False, 
             BaseStyle -> {
              ShowStringCharacters -> False, NumberMarks -> False, 
               PrintPrecision -> 3, ShowSyntaxStyles -> False}, 
             GridBoxAlignment -> {
              "Columns" -> {{Left}}, "Rows" -> {{Automatic}}}, 
             GridBoxItemSize -> {
              "Columns" -> {{Automatic}}, "Rows" -> {{Automatic}}}, 
             GridBoxSpacings -> {
              "Columns" -> {{2}}, "Rows" -> {{Automatic}}}]}}, AutoDelete -> 
          False, BaselinePosition -> {1, 1}, 
          GridBoxAlignment -> {"Columns" -> {{Left}}, "Rows" -> {{Top}}}, 
          GridBoxItemSize -> {
           "Columns" -> {{Automatic}}, "Rows" -> {{Automatic}}}]}, 
       Dynamic[Typeset`open$$], ImageSize -> Automatic]},
     "SummaryPanel"],
    DynamicModuleValues:>{}], "]"}],
  InterpolatingFunction[{{2.995732273553991, 
   5.768320995793772}, {-3.6888794541139363`, -0.916290731874155}, {
   5.521460917862246, 8.294049640102028}, {-0.6931471805599453, 
   2.1400661634962708`}, {1.33333333333333, 2.}}, {
   5, 7, 0, {5, 5, 5, 5, 3}, {4, 4, 4, 4, 3}, 0, 0, 0, 0, Automatic, {}, {}, 
    False}, {{2.995732273553991, 3.6888794541139363`, 4.382026634673881, 
    5.075173815233827, 
    5.768320995793772}, {-3.6888794541139363`, -2.995732273553991, \
-2.3025850929940455`, -1.6094379124341003`, -0.916290731874155}, {
    5.521460917862246, 6.214608098422191, 6.907755278982137, 
    7.600902459542082, 8.294049640102028}, {-0.6931471805599453, 
    0.4054651081081644, 0.9162907318741551, 1.5040773967762742`, 
    2.1400661634962708`}, {1.33333333333333, 1.66666666666667, 2.}}, {
   Developer`PackedArrayForm, CompressedData["
1:eJwd2VMMIDyzANB/bdu2bdu2bVvf2rZt27Zt27Z379nb5CST9K1JZ6bTBA3b
VWwb4H//+1/lYP/7//UvDkggAhOEoPzbDk4IQhKK0IQhLOEITwQiEonIRCEq
0YhODGISi9jEIS7xiE8CEpKIxCQhKclITgpSkorUpCEt6UhPBjKSicxkISvZ
yE4OcpKL3OQhL/nITwEKUojCFKEoxShOCUpSitKUoSzlKE8FKlLp35lShapU
ozo1qEktalOHutSjPg1oSCMa04SmNKM5LWhJK1rThra0oz0d6EgnOtOFrnSj
Oz3oSS9604f/6Es/+jOAgQxiMEMYyjCGM4KRjGI0YxjLOMYzgYlMYjJTmMo0
pjODmcxiNnOYyzzms4CFLGIxS1jKMpazgpWsYjVrWMs61rOBjWxiM1vYyja2
s4Od7GI3e9jLPvZzgIMc4jBHOMoxjnOCk5ziNGc4yznOc4GLXOIyV7jKNa5z
g5vc4jZ3uMs97vOAhzziMU94yjOe84KXvOI1b3jLO97zgY984jNf+Mo3vvOD
n/ziN3/4y7/LH4CABCIwQQhKMIITgpCEIjRhCEs4whOBiEQiMlGISjSiE4OY
xCI2cYhLPOKTgIQkIjFJSEoykpOClKQiNWlISzrSk4GMZCIzWchKNrKTg5zk
Ijd5yEs+8lOAghSiMEUoSjGKU4KSlKI0ZShLOcpTgYpUojJVqEo1qlODmtSi
NnWoSz3q04CGNKIxTWhKM5rTgpa0ojVt+JfA29GeDnSkE53pQle60Z0e9KQX
venDf/SlH/0ZwEAGMZghDGUYwxnBSEYxmjGMZRzjmcBEJjGZKUxlGtOZwUxm
MZs5zGUe81nAQhaxmCUsZRnLWcFKVrGaNaxlHevZwEY2sZktbGUb29nBTnax
mz3sZR/7OcBBDnGYIxzlGMc5wUlOcZoznOUc57nARS5xmStc5RrXucFNbnGb
O9zlHvd5wEMe8ZgnPOUZz3nBS17xmje85R3v+cBHPvGZL3zlG9/5wU9+8Zs/
/OVf4Q9AQAIRmCAEJRjBCUFIQhGaMIQlHOGJQEQiEZkoRCUa0YlBTGIRmzjE
JR7xSUBCEpGYJCQlGclJQUpSkZo0pCUd6clARjKRmSxkJRvZyUFOcpGbPOQl
H/kpQEEKUZgiFKUYxSlBSUpRmjKUpRzlqUBFKlGZKlSlGtWpQU1qUZs61KUe
9WlAQxrRmCY0pRnNaUFLWtGaNrSlHe3pQEc60ZkudKUb3elBT3rRmz78R1/6
0Z8BDGQQgxnCUIYxnBGMZBSjGcNYxjGeCUxkEpOZwlSmMZ0ZzGQWs5nDXOYx
nwUsZBGLWcJSlrGcFaxkFatZw1rWsZ4NbGQTm9nCVraxnR3sZBe72cNe9rGf
AxzkEIc5wlGOcZwTnOQUpznDWc5xngtc5BKXucJVrnGdG9zkFre5w13ucZ8H
POQRj3nCU57xnBe85BWvecNb3vGeD3zkE5/5wle+8Z0f/OQXv/nDX/41/QEI
SCACE4SgBCM4IQhJKEIThrCEIzwRiEgkIhOFqEQjOjGISSxiE4e4xCM+CUhI
IhKThKQkIzkpSEkqUpOGtKQjPRnISCYyk4WsZCM7OchJLnKTh7zkIz8FKEgh
ClOEohSjOCUoSSlKU4aylKM8FahIJSpThapUozo1qEktalOHutSjPg1oSCMa
04SmNKM5LWhJK1rThra0oz0d6EgnOtOFrnSjOz3oSS9604f/6Es/+jOAgQxi
MEMYyjCGM4KRjGI0YxjLOMYzgYlMYjJTmMo0pjODmcxiNnOYyzzms4CFLGIx
S1jKMpazgpWsYjVrWMs61rOBjWxiM1vYyja2s4Od7GI3e9jLPvZzgIMc4jBH
OMoxjnOCk5ziNGc4yznOc4GLXOIyV7jKNa5zg5vc4jZ3uMs97vOAhzziMU94
yjOe84KXvOI1b3jLO97zgY984jNf+Mo3vvODn/ziN3/4y78HfwACEojABCEo
wQhOCEISitCEISzhCE8EIhKJyEQhKtGITgxiEovYxCEu8YhPAhKSiMQkISnJ
SE4KUpKK1KQhLelITwYykonMZCEr2chODnKSi9zkIS/5yE8BClKIwhShKMUo
TglKUorSlKEs5ShPBSpSicpUoSrVqE4NalKL2tShLvWoTwMa0ojGNKEpzWhO
C1rSita0oS3taE8HOtKJznShK93oTg960ove9OE/+tKP/gxgIIMYzBCGMozh
jGAkoxjNGMYyjvFMYCKTmMwUpjKN6cxgJrOYzRzmMo/5LGAhi1jMEpayjOWs
YCWrWM0a1rKO9WxgI5vYzBa2so3t7GAnu9jNHvayj/0c4CCHOMwRjnKM45zg
JKc4zRnOco7zXOAil7jMFa5yjevc4Ca3uM0d7nKP+zzgIY94zBOe8oznvOAl
r3jNG97yjvd84COf+MwXvvKN7/zgJ7/4zR/+8m/YF4CABCIwQQhKMIITgpCE
IjRhCEs4whOBiEQiMlGISjSiE4OYxCI2cYhLPOKTgIQkIjFJSEoykpOClKQi
NWlISzrSk4GMZCIzWchKNrKTg5zkIjd5yEs+8lOAghSiMEUoSjGKU4KSlKI0
ZShLOcpTgYpUojJVqEo1qlODmtSiNnWoSz3q04CGNKIxTWhKM5rTgpa0ojVt
aEs72tOBjnSiM13oSje604Oe9KI3ffiPvvSjPwMYyCAGM4ShDGM4IxjJKEYz
hrGMYzwTmMgkJjOFqUxjOjOYySxmM4e5zGM+C1jIIhazhKUsYzkrWMkqVrOG
taxjPRvYyCY2s4WtbGM7O9jJLnazh73sYz8HOMghDnOEoxzjOCc4ySlOc4az
nOM8F7jIJS5zhatc4zo3uMktbnOHu9zjPg94yCMe84SnPOM5L3jJK17zhre8
4z0f+MgnPvOFr3zjOz/4yS9+84e//Bv0ByAggQhMEIISjOCEICShCE0YwhKO
8EQgIpGITBSiEo3oxCAmsYhNHOISj/gkICGJSEwSkpKM5KQgJalITRrSko70
ZCAjmchMFrKSjezkICe5yE0e8pKP/BSgIIUoTBGKUozilKAkpShNGcpSjvJU
oCKVqEwVqlKN6tSgJrWoTR3qUo/6NKAhjWhME5rSjOa0oCWtaE0b2tKO9nSg
I53oTBe60o3u9KAnvehNH/6jL/3ozwAGMojBDGEowxjOCEYyitGMYSzjGM8E
JjKJyUxhKtOYzgxmMovZzGEu85jPAhayiMUsYSnLWM4KVrKK1axhLetYzwY2
sonNbGEr29jODnayi93sYS/72M8BDnKIwxzhKMc4zglOcorTnOEs5zjPBS5y
ictc4SrXuM4NbnKL29zhLve4zwMe8ojHPOEpz3jOC17yite84S3veM8HPvKJ
z3zhK9/4zg9+8ovf/OEv/z75AhCQQAQmCEEJRnBCEJJQhCYMYQlHeCIQkUhE
JgpRiUZ0YhCTWMQmDnGJR3wSkJBEJCYJSUlGclKQklSkJg1pSUd6MpCRTGQm
C1nJRnZykJNc5CYPeclHfgpQkEIUpghFKUZxSlCSUpSmDGUpR3kqUJFK/B+4
TqOm
    "], CompressedData["
1:eJwdWnk8Vd8XlRTSiBCRqTJPSYgcpYgk0WAIIbNEhQyZIgmVWShjpjKle58o
hSSUQihl6ItkSFSa+S2/v87n3nfdc/bea6+19vNEbD0OnljExMRkwsrENPTj
VoGkSzVZ9ulMxsHpalKUy8nYqVtD2E6YnpSNZRB/Ni2nRzkMotz1ampdGYMI
fb/zlvU3TXavzEhWYmWQ10HXEyJXMcjTb3J/dEZposI7QYnM0iTOK6LJZo4m
8jsm2mTvMYgW972XTY0Mov/paq91B4M0m186cdCgmnyObKDnG6tJ7r2nlgVr
aoi/kH7xxiAGGdlerDJ4lUEi1B6Fi6QySMaKf/y7Jmly+OJ2ea0fNHnNLlcv
/Zcm7DLk0cg7mnifrWFu/kgTr9jHoY8naHIkZD7oyh0G2SnPoeNdzSCTDg1l
7fUMEh95jidSvZqMRd0RPFZWTaTCLfQ8v1eT/B/yrx19GOT2H1OvLRcZhKlv
Z1pxNOJyCwirHcH7l6lbiE3RRFd+mjVpmiaccjFHnnXR5LKQOPv6AZpklV+S
N/6PJlfk4zdN5DOItdvnjH93GWTHeikOuxoGGYt4UXtYqZpwvjTcL51XTbR3
1Ce5jlST+NNlf4+dYZCXJv5fnocyyPI3aXlbIhjE9wvzliNDeP8ho1Wh4zS5
y+XLL4i43E6EvHHqpEnmsnfGuYhbNaC9gKcPK3dyrW4eg/gMJyqroE7pUdvm
WGkGmesSW3Zfrpq8bm1Z1XazmtSpdgUtHqgm5/8r5LvoySCLh+OU05DvZdvr
k8+HMYhr7V6lJ4M08XP6OXoP9fzsl3G75xNNNnAbe8e106R9pbdp0Fua5F+6
s/hzL54LubbMH/sOPHx8Ka8U7ynq9B+sRP00JNdOfKkiJxLOB0hK3idc3WmN
n/Xvk4Rq9mlfnHuVdRjPHM5d8SRfwRD50+dyDKo5QZPC6kHJMTu8v8XwtzfW
NWNr8k8fo8n2rbJhW7BuXvb3yRqs114R6ctaDGKml2x5izBIh3a7toM2g1SX
3atMq6kixZFLz5v3V5GGvSVmpz9XEdW+n4PKj2jiLxoxLsugiQ7bwBKFMpoo
BSzLuWhIE582tse3dtLEs7s5WFadJvsKnZeu2YP7ojNCXRqI023IOE2ZJv82
7b83vJlBLpjwtMcIMYjlvJhQNjeD9K5YZTGZWUXsGifiHjGqyOWwN9u7H1QR
qdCdRwXLaXIxoefPXA5NZiN7PqQn0WSm5Q0jniCf4xf0jynSxHm7c5K4OOKj
xvQYajTZOM2R3ylNkx02gmHDQjS5J9Njp7se8VqeNb/KwSBxW2943fpDk703
HPmKE6rIjc2eCfa3qsiHoSO7T2PdYOZ3kRTR5ML6DUNPUpHf8DzpoUvAU/qG
mHzEZ5v56kW4BE3Me4pyNq+jidy3kq63W2hyICr31DoxmqxU2MD3losm4n37
LhxdyyAtKUFLYhdh/6kXHk/Rh5FsBvfdYquIM0dVREBGFdHX8tf9dL2KmE2v
vNF9C/m9PP2WPZEmj6f1Q2+EYT0gNVqzDWuNeuAZxJlnLmTOwPvrxjzMpxRo
IpyS7TOPOL3XqNScWYlzrPj88ssaBol63bTFEX0uftdqhKC/b+45Gl0L3L7P
8I01SGQQjwPqD3ZQDLLGP6CoQZQmX5ldp1hlaCLKn3qgT5Umitzndi16TpHl
QWrbo9spcntfQlHCO4p0C0t0Fz+liFeTq+AEPj9+VbvpaA9FPtfa1GshX3FH
iksSMmjSecGq5EghTZ68mhIREmEQns17qjtQ//G+cKZRBQaxyzt7/Mw3ipRU
545t+kyRhsh5p/FJiry69NJ+XR5FVDUds8UyKOLw4fLp2jSK8A4dn/lzkyJ3
usT2HE2hCP8mzSXLkrFu/ZrSCfzvkgoxZT+MPndac4TZmCbzN/Yf4f+JOgY9
U7vyhSa8gj5pj5F/U2WS5PCeIgKLjgW9aKPIlZ/Kv7yfUeSCX+lXy2sUab6y
2FcwjCL1N7mT7AIossZZ2U8imiJ2sqlz7YH4O1Xxy/XeFJHdpPZrSJ8m5Fw5
nxLq0PSzSaxIhCZn7d0dVg/TRO2xg6FmN01c7l/k6G0DD6ly2aQhj7zLWjc7
1lFkvfLKvqv3KaIrFqnAF0kRvsuGdlU+FGHZmdPU7YG4bVebD4RS5IZfUNBS
L4okFjOfcXWmyNK8d0vW7qBJyl+G4lLUPZC7PSKBgyYvklsN08ErNXPbGyRa
aKLgfn70Qh3643RWwlHUKUQ9RMWqhiKr3z0NHa6kyB7VQ+2piHM+W2txKd5/
OYo9aL8rRZyv8qsdPI+6mIcxV7tRxCouTeuoPUWGVw+pngUOb3I+l7BZS5P3
I+qijYtoYr3+YZ96EHj9nHWwLEUT6Vb9FjXEv8rtZ0j4PYpwXnXn4O2gyIbF
V0S2or4fH0yEBJ+jiKlUsf5L5PuImbUhnY/6DwrlbT1DEfaf+34NI9+KP3o+
CuRQxPHYD5a3UjQ5cWR57vd9NDGQeX8o2pUmjYxcVWXg9kfah3MX0PeuVRmX
nY1o8tPU+vrmEIpMsfzYY4D3/Il5v+o+cBJo1skRYUgRzwkxs0WHcZ+3V0TX
Grj2rMhZq0cRLlNvsZ4DFBl99G3UxZwimXdP6/p9osj7E+tOGs8C5/HqOgwW
6LQXC0X/o0jphZ1aPEtpoklKDtivoMnq7RkqpshjOV8ij/NZigSH7hq5h3pO
vHyQtW4X4jhXYNmrQxHN8S3/ePZQJPpW+vMBDYoMDoiX5+6gCJV7+aoAoUi2
34mdvS8poqawerIPeDHiNRgJ6KLIs5Y65S84h5b+H7GF/U96JSp0z1PEcHX+
7Cz2K/ukrvXDjyIdaoPsQ1jtI4YSHyCuw3RBDTvi3n+r/6nHPopwLOJRqNOm
yKzioozC3RSZyS2SF8R6W/Tc9R0vsCaHGT5BX3Qs9+hOwvrV/9KIyy+KxJqe
pYSXgA/j/c5qsdGkq8T/WyX6QWRb4lfLSxR5N8w9cfsy8Jv4PPCsMUWke8sq
bluiX59xZlZYId6PD1Nn9lJEKtujx82UIj8+fzyyD3Xw/Kb1zgJxuh7U8f8A
HlHw+M+X+S1FNpkoan7gpknzzUcOz1HX7ekVk2eDabLl7gOenhiKRPT3BAyX
UGSz+MqjPs0UWRlraatvSxGXxLp+LZwr8SztuDSBIqGcekb82P9JSq/SiC9F
hrT79cquUOTl49ANbsjf0LuHjAHw+dWfnU1bDNAvekrRnAyKjO+tiGtEHRyt
lGyVPlKkMq1SeR64yM8OImKO4IcXss1Sp4HfrL1TIuoU+bIlWOLrTvR3A9fb
w8izYkP7qaRtqNcJrxxZ1HWEyZb/LOK3bLUOO/CIIo99D7T/wftHN+43WT0I
Xi2qFXcB33Us/nctOgtxKfg0hKAvksf/C+Q8RJFfqU/N9E3AF41rdA4if0Vd
488XY1+NN7N1sSrg6faiXhWsof7GdmqqFMmtlG0qV6bIKhluN32snf2ug/cr
UI+8E+uO3KWI35Td6DmKInHTSdGc4NunFxhRlpnY/826FXI3KOLLTkm7OACP
3yWTJ5G/feKe0+6If9llA2r9foqQXe5+3cDNogOesuWITzg5VckXcb8Iz5fa
DpxTq+7LCmgh/tf8i+JqoRdPPlVZVoFvFXc2LsG+ucvV4hWwMgx/uVuWUUTw
d9qU4G2KCIU7vJ/3p0jKh9DJd+CDxLfF7eHgw+wh1t4J8FCkVn+T6zHU+cbI
nadHEMePpAeqdhR5rWdjX2tBke+ZcvPiwNX6fUPBdcBV3xnCptgK3jPxEfWE
bp3k+JQrtrqK1LvefMYZWEW6D0bt1WmsIvTPD3NHr9NExFGv/Odj8HafkLg6
+DTc8fi5BT38qc2Wn2QKP6dk8CzfAX5I0WIxE/RyhZzlVgnowObPbwQ74K9c
ljJOu0J/Gwp2BleqMIgJf1pRiCF8qkMiU8sYg7z499ZSVreKpKcsLl8VWkXW
fP8nTsJpYqgi/Z9gHk2Gek515tA0cbS5UfRtE3SdnvlO4KM+MUR57uiBB4O8
Zgv5aVL2szh9qxJNkr0ml6vCD80MtimrzNMkyXCZ90/4nS9yfr0tsgxSPGcQ
G9iDNXOVyVLZKsJ38tMtfZsq8m6C6fSAH01uW6wxq4avqsnVuGKF/emhup/C
0JUfwr4prNC1wRmvKDHwq9BGk4Ifa2iifplyk8W5YlVdX07i82q5GX627zRx
f22Q1Ip55qZM68XDggwikSmpb9QGn6dlsTt1QxWhyqVZeY2qyM9HLm6hZzFn
8HVlHbhCE4t9pVm86dALJdfsMPipZX2+pxiSNNF+IL9iJ/zd+f+idpwHvw6y
DGf+2YA8dBc2rsTnwd51oerQ9W+iyzauYEd+nWLY9eEnt2Qd/3m+mUHcZdr+
RPBVEfcuJotte6pI3PL5kAYvxNtgF6J3GT6Ab8M3kkyT59km0rK8NBkxaZLb
ibge2T8QEJOlSSnfzlUS0NV4H6bi9PXwzbyGX5g20iT1yZi8LXxEUJNzbfAS
BnFIV3AaQtyT15bzOsNPvz2j39J9nkECWY0zK4rge9i4PQVx3lOMWL6fWjT5
8vbhw7gD8LOeFZQteO7wmfjvXtCZx4W82orfKSLmpfTxD3h4w5fUu7n9FDFW
6TULnIDu61rKl8AHD3PFcZyqoUlRp11e6HP4/bL6gG/wl7Y2koOp8FfGJUYv
eHcwSIAR15cs6JX8pzfeZvCF+V+9isLgGxve3TVUraZI6qP4NAX0pSorfVzy
MUUKD15YJoQ+FPEYpY9Bt1/9tD8oDB4UWLfWTjuAJkvCGJmSETR5mB5sOgA/
/Hnw5JQt5rZaJp+43/DTuWM6gmKYaw33/XMNmqHIbuVfumsRT/ejsKa5r+Cp
xHS33GLE4UB4owrBU1MauSK3KKL3/mpiHngnO2B0TyL8XTmv8Imn6RRpGWDs
/+hIk0Pp6152ONFExnNqa6k9TTQ8IxW9OuDveMJ/pMFnGNidObYOc56R95+J
9cjjykKFUpVR8Pbbe928QxRxYq7TToOPqLvdKBcNXtvy8YBsDPxjZFAz802s
wg7C6RehE0p/Ajd/jYUPMnCwW4w+/s0dff2JGU3W6Sl3iMBPPvEKWX4Rvmqx
2RjzWcxxxXWm4Vve08RXtc76NPbhDr6d2A4e77LP6t0BnxyYsGM2A/G8dpC4
y5dKEbdu9Vfv4HeSTI1tcrEfP0umyWLoUJHq0E8x+L9knimblCOY66qyWJgP
0mR87pe1sy767tQqv25fmuzO4Pt2qBjnmNcbOY75+emVC5cKHuLvOTs23YQ/
GLLwV8wATooHeD++ga/7tjdr/aNExFmtsFQdOrKhUsd+Evr396Gjvzt0mtPw
wQcf6M1RVocpR/irOVMR0U3gF/u0uddztujva/LxjvBXGbmvrwWr0OS7Y/oy
Cp9vWPUhcyV8lcLe+1dY46Hzbz8sXQJ/vsin1n+9GUXka11eZUH3OwY4X8tA
j8XKg0oMoBf8Vie0ZuAL+Fav8ioHb4tkumz/NUZh3hl5IwZ8SKT8mxz8SxHx
drOkcfiNMRvhlc+gzz5fy1gew3ccP7h8Wgk+5/HKkN8z0IXLw1dTneDDtSQ1
laThp9TfeXJ0w2cFnDuydRrrzWNzEnu2U6TnniZfJvSw/dQesXisi9Z2n5GB
HvgmdNVNN8GPnC1s+4U1rsgrtmkEcwz/2i3/fVyYD6Tj9HC+tpmmHgP4YtYP
7EID8N+fTgqpVrsA37nGqRbwbUebA2NisM/VB19PpWKVbZbRM98Cvd6Zrjcs
j3P0FDP5Yp0XrVTPfIA5onQo/Bp0b25Slc6HDk+xjolb9MF3dX1uuoKVaiUt
hxdw9PKAhQZ8Rv++5le10GEeT8OCYOx/bMP7Sl3sU38v0KBOjSKPBu5K/8L1
+5WR7lsUoPf8CeHPZZGf4BtixtiX+6GVmAJNkYcyeWbOpRTpNXrmOA6dHeG0
qvCFf+0LmuioBy/lvr3ezXoK89KlyWcq8HO180pc5wtQ5+qOEt96ijzQd5YK
ge7W8L7TO428+/lrjPoBBxWcffyl8CVnWvuMyjEvhLZndI9jbumr6tMdR184
Rvbpn1pFE37H3Zu4MCfP3E7TLSmiiMoNT59ozEGvrKM3lMH3nb3x9OF+6LZF
+Jn4zOO4r3tzQNMdPi1hjmvxVvi3/GNVXfDLAbaPDCn4DrsR509yMgtzhFzQ
e+S77nT51AN8XmS87p4F+u6XznJzyXKKHGrUGnDCPhdPHLELxXn/0j/C38YB
B1GlV8zRl7OXJDS54FvI3rViZVg592wzUAVepdLsRc8gn587P2hsQx41tCNb
dmMVKc3bJiEBH5h4eOXdTfDVTr5yC6vHT+U8CnlzcKj3UoI/LXaUEKtCv4eX
qslcWdg3c2DXNfBLa8S3jiCsJzy+JOXC14UGtd2Uwvp3Z2Z/x0H4NHl3xhji
uMYiOeSPuta8sy+0B26TRa9Evlrwc1wCvusQ7xcla+0pnOdfzuk/d/H+126h
b+qwOqTdX/oY/a3BFuWcg/4v5H/HXXYdfWp2tNkE6+jE06qN8EtKBrv0VYCv
TZfOa3afoMik1D+mVgOK7NLrNzhiRJH7n77eTcTccMg463cN+ulPqoDuOPps
dGWj60rkX2ZfUkx5EvK4oobnDfIYIWB6oxF86t/EMkOD/9I4OlSvw78Xa2SU
vd8FvVrmmNUGXy7Okdh4FXzBFqs3FACdCZMrsuaDb7M0X1PAhvlpeDphS3kE
5pJ7nYJjyIcei9BmO+B+p+TNL1/w906O57XboY9bs/bUloAnDJOTKxsFoacs
ld33kH+Nw2sudoLXlOyGo0JQ/1jL6q/34JczhKvsosFLiYcm26cRr94aRkcU
+ldxXqXdHr494+mbVRWYl1Ry/v2xRV+pH9PWc0AdWo+dmtfE5/vshWddwHdG
u+76MmeD3y9qbjDA+9N4q7ZLwK8eOVSzvwhzV8O90twMnFPWIKJ6D/jwr8ne
X3vRH2MFi8LSwH/58znRwvp4Xw53LAve+9L37M9MnEN43U6NQF342r6GPcW4
5hOoO/QM/t5FZrNoIHTCrVLt52nUV/NtpLwb8MXtbnVuDNfTHhx+By/g/IE5
HrFBqFuwT6k35pIivZ0WNk6oy+u0sgj0U+XtqUWNqLe9/vOwHOQ7rfJ++BTO
tWNH25s88Ms29Y0aa+HvFZUUglYh75sPdC/igD7Hnd4/rgw9tpd93RSGercV
SxU4YV7oddm6vRD3n5lHjgXg/mHJlS7vcE6u8b3LZ8LhL1L7uV6cp8ilFaLf
3+G6d0kf/0nkiZf3P+F+nG90575913C/YOKj2gfkLWO1CK847offuV4zhvko
q3hr/hnw1hqL3Lwm+JIO45neTbdp4pFSUsvMtODzYnnDNBnEtFFHdfYz8CNm
a1LLA5/FYb27DzzzuuOc3OpK6L39J16/V4jfWf++LXg9MNHdpwZxNQot7ypu
oMiBDw9XH+oFj42+Ya07SpOU98nVJ2No4nnxmdV0OU3KHw9OVoTCd019e9he
B79bKGm9bIomG/uX7Hj2GvUx+7U9DH7notraUEXwqY5UaF4IfMbVpb92J2Pe
eqdgfv0q4rlq8XF5BPjgHMPm4xzyZ2x38kkEznerQ7/bejtNCngTtvfbYa54
suj+svM0KXGS197mTpO6n+LbzeD7lnTPBIY1wv8+HfJrgl59u1wW1gN/qL20
dZUd4n+TUL3aOX7hex3DQxXA51meE0L64PmBOsGMBPQTRRXnSaFOI24s6xTg
t6S3XbN6JE2TuEU2ouWGNDmZI2nYchzzzteMHQnQfz2mfpnUeJpQz2RP8lXA
r7/atkYHPLpO0/uCO/xGU7iUvcEH7MM4tuwV8GjN+Op5C/xSX94y8Q3za7HQ
D721IRTZ2JpfIQ6+26aw5eQL8JHe3kQWDnH4mEGB0AM7aTJ1IdFsowl8xaFG
qxT4rn/anFxD8OfXWkvrlhbAb+dPxmrAp7oKlMY9Rh1fm4z+3Qt+ib8W8VQN
PPe5usAzG3F9FjB79wJ49NpY1hgG3C3P4fktHgVdUhBNvHEVfJK1OHi3MOJR
fehFYZ5KLrKOqsa8v+fs9mcSRsjr1TrtCewrr8ZXLluN/fvYRZUwr/5l+y0n
iXizZ3OXJk2Ct16a8O6/CJ9pEH7UGPvt+XommKcEc+tp485m4Pi64qXwEfTB
9atur5egDnu3v3obgPliz7hp0X3MabrlLqNyNpgbl6pVLcw19t2+gR5y8LGh
3EW799DElhFSVACc2OhJ6ZYDRzdz2UNaocPdu7PN3oG3fl29aegIXTwycUd7
GP3y0T+4px88M6t83VgFfc56/83xavR5B/nqXj2M/qucZf39G36C3fMU0zKa
BKqmdAggjv1K4i4P4a+U7Ge79TDn1Iw48lghb/qtyopb4B83PVOoUQNujl3r
VaWhT9V7y5XNoM+M+aa7nVhXRL8yndtLkYR6JlYV8Nm8uCd3INaff5skouGv
8tnX7fdB3jxevB+8g/66y3D1lnuPeHx3v5yAP//2eJNCIXCr6BIXuwi+rlde
xJgdvkKK19L7E66FHzIFzkJ/xi83X/WGLhVcbhOywH5c3WVD1uDNzngzW1Mt
nIfjGBkET58RcqxkRZ/9Y/6dsQN9ve5N1nAmVrZI50fX0KdtltHzbPBXSeSK
rTD81Ysfz4SjT4FndXxlejyg6ycH37mcRFzvZOZ1Ecf96LEUO+idQc3LjzrQ
v/0pJVG14OU7BieLCXh5sj7QilKB/6hy0PkOnOQ5yI+ew1x18Phroeu4Xl/F
0/oBftaQyWZNG+b0k2ZHi4dQd12+VyUr0S8z+r4XfVBX/T7zNwqYv+pjjEsq
7FF3qvSlwjmKNEs10YXg9/Vd07PGqO8al5rOyIW6N4p/XI2++uiq+aoMfbD5
1qqr7PDH225euhi4mSbHVGjNWvirtt1yxzSQj0NWk/c1OilSkl0v1gP/1lz/
3eMA+F42JXj7G8R9dzztaxriahwW91yx8D2lbWxSGvKcQSLK3eE3+FSXft0N
/1FpVf0pFc8lam446gHcX3HKy8rBPHfsTYz4y/vg6/H/Nl3FHCMeJcguAPzr
lZkfKUW/814ori2Ar+pkn9Wex8qdmr70PvxV1fQyLzsl+JUdCRHm8FmNe3uv
22ONCR1Y/w/+asXDFAsF+KrvTRNlnRspQkdnb09A3D1LhKV4oHeG4ecKx9GH
G9pL9mUHgF9t97klQf+KbF6kusN/Gn6U1vkOPZe3zJn9i/VFT0ngXcSVNBIe
YaAI3LrzcvTDP72IT2m+iZXfU+6gJfb1+xskzod9+yQSeiyxb9SLmZ5HmJs2
j5Tf3Ip10j+ppRWr/YkDyptRpw4eGaH90PsGYa9LTjjfS6eB3NPYpzy0U3wH
4j1qtEgyGH7K5Fa8lQB8W9Onfs4J5HVoyuPs9W3Q1yspF9ykKHIjXVLRXBr+
c/GBi0Hw7yk2ic+z0Q+9Y95Mhj6Iy7dPQRz7hUZKL65BPRmHxP2Z0Lfs83aP
aDWatJ5xZDbFOfju8JV4wI9Z3BA/+AD6E3dbcNVK+B6FHVc+r/cEH6Qlf5lD
/tzTlU6qQeevZx82yQcerDReXTsM/pLPy47pW/DLtzKvKYEnVnodVfdYQxPe
+655bvi7vNgXyheSEdf7y3QvcDYQ++GPK/xVOHvTqd3wFbKc0Yz9wPG/e3xX
eNCfZVvXRLVpAx8bxgUK4W/CRX+tEgSeugPHs4bgswR9amrU8ZyyBWtTCvgm
pMEkvgvz8TenOUutXPi9RaXF7OC5tk/JnUexSlU/yYlHXiKent07gH2Hdy26
04D8HuLTj7IGruK/6u9RRd9uu5OYPQC8nty2KaYSPvqO/+MV0TjHPRvXXGvs
qyRzcbQIc8Uyi66ucOTNW+VxTQz8yfblm/gFcX3J18RlKfBk9eR323Pk/UHC
1yAJ7Ht4m+W+N/BVN3c+KlED304HP2aLRNwV6rs509Bff+ePPOnGuYR0LUR2
LOD8yOfLVvBVkyZCTEuMF+YOmpkD/GL/4WPpZ/S3e4KxkRniVphJqh4BfqL4
zdtPgP+vxvcYhEA3/+RwJB2HjrV31Fa/Az9f0JOv60OdPGXOpL8ET7ap7Nyi
h7X8Q356Ofgs/dGzZfKYV499sExuh5+eCvC43wbe2Jf+KGUlzm2tPDzaCP0X
l/D9/AR9LMhncUwEvn3beR7nvc2IV7K30+sf5oBnnC88pWgS3V8TI4Q8vNJo
CVt47vihJcwVmCPXxAjZf0L82d5602moy9gW8SUp8HOObdV9tuArlb/tVgKY
k40CRZZVIK/B5ZZl/tDx/lIbo8XwYWtNs8x/s9NkrstvXT/6ONZ8RDQZdb8q
8DzzTw5FxNzELqdA7469ywn3BT5D+jM6niOutDm2Am7oj01lQ/tl4NdAUMrB
D/lecvtOmgCu/z33SuSHbhgeU7gmg/xz/WOvPg9f5PBH0ogbc8fFihcN3vB/
xQmf4p4j/707+TSNgetVZ599kgVv/Jn/+WER+GRWvNgmHHrw2kKJhQ95M1dI
cxI7Ax7bzZNpBHz71OwenEPda9wd7wqdWah3hcBqzFWmJbetBhF/9K5jnZYL
cajv0NmKvHGI83isRnxClUUao/CzfGx8xlrwSXO97X8r0U/a1RtSovKRzxTT
JgZ4U0Vn1NQCdW8w23QxAO8prhCdCYePObRMJUAN5w2m1ZYtRhz3dSRD9TDP
dm/tzHRC/rM8ggzkn1NEt9RmKVMN3v822N0Mc4qUwiaV0m7UiTn5UckzzMvq
B5PbahfmRF/zTPiqLO9Xbjnoe8v44y0z8N3fZClztzbo+hY7x348l1x6WPU+
/KqGhFOIQwf6J1530LEefHa3THECz1fc29qi/oMiD98asO+CvmvT9YwK6L2D
ovX+SdzP13x9oRG+vHfLcFzBCZq8ct9HOyMvLKwPshZjDix+dyjnJOa61z8L
uyyB58KlyytiMc+9mNn07CFwuuSN7dBH4Kn+pMx+efTB59e5y1ejT65ktwm3
QNc9l3bvCAMfNqfG0FEKNCkza+dqwfvaQhfNLv6Gvow4x8PHSZPNpRvyaoDn
LPfQwjr0l/rVUyEueL80i+zaxcCz3slfQ5cwb3Je87bIQ//kuX5UND6Cem5m
5myxAn+NkO/u8Fdb9UsfRz4EjjV5dOg3mOdZJ3OYv4D/s7ScHkIPC1gyR93B
08PLDKpFkA9/3aKUcfSJiH1z6w/0gy8bl80R+KzGdVHuvni/StEpERbwRKJq
7z4KPML7cvflbcBvp3Eedyb4bX3r1IsHwPcDJRPrMvjN9zrcrMeg7+nZdkQV
cS5Xvr15BriSH5ncPQTf49ydGXgKdXJWf8usCBwrVtWrNyOeexKH27mhJ5lX
LW4N430myeZJoQt9dNe4NQHz4JYHbHv7oV/yew1MjBbm4fUjf2uxKviI6AwC
bxoc0dMP7mKO2F0dZvAAfJn0/slWzBkNJS919+NacOuE7z7gy/D89Wwv9GuT
nPi9o9jfVefjCyHPhfwpp94/ABxq5J0ZRXys20tCy7EeHrS80w59UGtp1Xmh
g/Oe3vNyEn7EJn2QXxD4d5kr/3rpDnhw85JTI8Ch9Ylptz0DmN9k7e+/4sYc
c/Sprjrmic9Jw9dVF/4PedxbcQp/515QxC8NX9aQOVL0C/gJcwv8spB/OnmL
tAd82EuLsXNrji/wR3oNO84nnnfPWwg8ENdyymkaPlbkhN74VeDnIYcfjyB8
/N3B3vfl0KWn4arvC1Dn+4+4JnKR/4IDGvFswI23HDOnF3yV0IVTMqnI88Mk
pbN/UL8KDd4dxuD/JzYPG/rhpyO+dN5KRLwZdhLKFVhrv+xTzITPTdjewGwA
339y8XddW8S7muOzjzL6OMTY7mAm+OB0l+OZLODebEXqtyT0zya9/Vl64KFf
erl1A0dRT+lsGx3wT6OZTPpG6KDZnqXtUgR1q+Rskt2xMA8d27/gYw8/1XD1
h/9o+Wy0tBZ+5GTV3qNz6Dd95nTNbeBFy605hzvh404eeJN3G/2SsMvXxzkY
PPZP7fgv6FRSiqu9Pnj41Ui3cCrqOVhX4CeFOvoZjswooW77Og4rNsAnP65I
epcHnyz8iGKzh09P/fxyvgS+b3qK9VIzfE7kisGRKryvPe3yH0/0tZLj5V26
0N9K/yVl/6Bzz6srVlhBfz8Ou6YJYt1y60fuefC9RWLL6AfwvLLUy55B6Kl8
r5a/B+YC+eHv/Reh7+Vv13CqQN9fhJmIT0P/17QqvGqG73saXZNVIUORD4yd
Yfuwn3CA7Z7f8HMrxAZuy0Hfn5QPptWBPx/2a9h5Yz4yrthsOoY5eYmKVVth
6P99a8UqzLljnXFJ7ODV45EyJgegU2uYidAO8JYXfWY8Bno+d/ZwsjB819Pl
PE1jwB07q595HXB3Il5S+QP4lOdJRkY75rP8vKYbemyYD16t8pFB/tcbXJdj
Ql3VN+9b34T5QHjgsPsJa/T93M2i18CpQGtmtRn0qOCOyq8g+MvTfJc2+CH+
qMOXl2QjHxFWd6UWvg/fEn1moh75cL65Yo/kbvCJoErbJtQ1UlP92i3oS4Y0
d7wN5tPj/BUJpxB3TspY71vo2AfhsdgZXOtHBVR1AlcZ70Z/JSDfLdwd0Qvf
C3EKUQefos4OqlEpf9GnTlu4mWOAr6h/GyJuLXyvlfa98Tr8nPO4qrc96v+8
X823FLhh0r8UMYb42R9nv+/Fes06RLgSeU/c9sP5DXgxavZGWiD6b4iXLeoL
9HV923VHW/BgpH/46xngWqorzX4Y/MjZ+65vCH10eGN0lQviD9xknSKOzy+s
uEOEca6jRwSjF4OvLh7zFpdGHXyt8rMWvodiPMoLHAGehEQHvzUBz/p2pyQa
gTPrvafWjUDvQ9w7jLehbzszdt9oBW9JPK988QX9rMPt4XEH/sNT4r/ZY7bg
BbF+rnHUo253x4oynNODpb8vEteyYrf741DvXZw2Eg+hK0pHNZ2c0K9OLiP1
GzAXFVq6eN1qhA+cIXo7oIeVNd82iIvRxGTthS2zwH9h/w1ljwUf1nlRrx/8
Tjjsiiqwb2WXv0o2cGXK4ce/4BN1b1kdVocOKfBSQx9wzuCTvGWsOL/LYE1+
GHgiplLk8RXMt5sCZBKvL6bJoMw8yyz8ldoll8lX8AmCaiLedvAdTatN7MQR
X3ncqOge4Cns8tCPDjeK3D7n/qcVeXbh/y/cbYGn2n5YBKPPf54RaarHet2m
tnLBb8vnruX/gFX67nCtMN7bsP4f32f4GD+vHJFLwNV/F3vTzyB+0ezx48GI
r2R9t6Ii8l45NmX5EPUvrDZ6NAxfKrvdTNsCesoxraYUD/wNL3o8ao68ngwQ
axgG/rR+B2gr4v4PLcOQUuR/2HD8hgn4bWNoTv/bDPgvuatrnbC/5Ez6e1Xk
/e+hj3LT6Jvm0huLA9Cnp/7xKpwGX8rR97Jm4Xu/zfx2Pgkf5SHXm5AJv7Tv
3HMdI7znrc1sTyZ0w8/o957/cE6l1RwxUjeRL/Wr/RXom5s/r4seB47vGXuV
pEN3C/tMdy58L6m2Me1gC3TRkGVjVRd0L58rqNoXvkCwc7I9D77Gh9nPoBl6
zNO+1TWQAZ97NoltCPVNcZkPa4HfYv64IXMSz/2a4D42iHn6xUr5Pd1P0Dd5
F4+H4fmQ3bU2YnheoGa1d9J/FFGNy2k1ho/rcLKc+gKe4uyzZO7C8/fb/HZ2
QqfeajAHDm6gSfknISZL+MTlTWW/CebBiRVbO7rxnqIe60BN8NG0TN3qC9Cn
713+302Bj9TM528J8iuuv2JSFHotszwsxgj9UVW/rqYUul61Nn5WELgacNst
bcFMk9CB47u6kffpZ+1yrsCt3W2PFV3QW+ekaIND4GkX/Qf//x56u6IGtRT4
tb2yQSgI9aZjQ3uWwCdnriGDLOCzXI4TicuB40TfwhYGcC2QvDE3EXWfy23d
pQucWrR/FM7HGkV2vplDXR0bw3oc4DdizX6ckYSf92o03Z0Lf28see+yNPbP
JgMuttD1Nq2P3weAu85PWQYiqOPDz1xfFiHOMrZOwQScL3zFTUs9vHfRnLjm
Y9x/UOYSo7/wvculgMibyCfPg6a3o+B3bf7nw+7YV6eF1fQD+DrDh5n7GfK+
V09RaOH/ry22R5O4UZeGQz0/pVH/c9klcb6om4j2e6r0A3Q92FWt6in0sePd
G1EK80aOtfsFzD8HmZb0tbbgvRy+A2lV8Cu3cighFprctpVjGx4Djmobe969
BV4fPtkYIUQTvfyy6mHMS79Zfp899ge6EPRD0Qz3i6cFzv2AfsTe+rOx+Rfm
mK7blYmo/7K0TcP38fyKP/1WEr8Rh81gRM1GmlSf+m/fhVU0STUueJYHfTM/
Wf1DUIsmk23HUmckaSLxJHPmLz98cmHIr2rEsTY0q+w7fPybwqO/34JPvMpF
V9ggX/xzOfovMc9w2MTSkcC/Vp+yYDX85Ws2sfnb4HXtb8puRcDfqZetXGXg
lTq2+ycbMJ/GpJabtaL/h/MDjvEh7kdmvuoP4FNrA/u0KuCfq+U1Lxqhb7WS
jrrG4r0559l+BiJvFyNHrgnhvT2Hijb/BZ48iyaIHPjc9P3+8HLwV2nO4KuF
eTxl6SFpf6xp2m35TuCRqbmQV8uApwMhd9y2gtf+eOi1R4CfGl1v/VZBXa9o
3LggBz+7aaOteTf4I2zfCGMlfM/5uTSW/4CrK/8F/dcIHK88q+Eui74pn74U
5Q2+UhJYrbgO63p9vzoX8NGTmm9fmuGfbwZ8XzcMfM+cP7rHEbrpkfpAtgi6
fNT/6+Y7iMvg6vHpGejvWRn5ZVvBl38uTcg+Ak8KaT3sSAQffRd//tF8YY6r
dxMWwL6iXnHJ+xe+r/tRHnPFhiJLjeL0urCvQaHiVDbmBumpS3diwcOn5urq
NOFDglXqd5vgHGqSX8SkoMfXI1VuGaM/2ZjSY0YQX9s6U6074LmW7h/UdviN
/HhFh2r0iWf6T0cD8F651aNOLezrXS/aJIX3aWy79FEBffm7WN2tDHlO3Ni8
9wr2vWJ2yywWepst+H3UGef7oXk7PRv7Zm08/iEB84Neo6h9HuLLqBUb2Qr+
dC1e18QC3NzONVSOhv/ZqJ3bvBVzkT3X0h791TT5JNFYdhh5KIvOZm8AXy3v
U7C9iz6vWaT88iT4n2ug4AcvdC7jeN9eYZyb69zafz/AJwlmp4vbcF7piks3
J3B+aba41/XgK//4wpINvRThZt7KkYO+8C1nD80BXgcE/rbwYt6r1Hp9/DHq
/+bxNc1F4MEooZ6pr/Afrnfy7RZ+hzo6m5FvBn0UaesJcoO+i9+yZWNZ+B3j
yR0zrcjLWi6ZB79Rd08R1WlP5CPms+89Q/AMd7wm12/ozKBfTJ5aIXw007XI
OcQl48Jiugbz3nnBvi3vkW+xhsTKMeybWvVeyw/7FF/I7t4E3BTTSoqV4F+6
4wLrNvifqfGIA3nAkeQ0T50U4t0kUVbNChz7uzp8s4XvZlRy31MEDwZbiAVc
Bm4lNB1SChb+/xuQcpsdPKhmefrdYejW36EAg0ML/5+QjbpUBz9U37DTeRv2
4eRw9vdBPOP0sVXPcR4vR4HD6rh+LjQ7xIm+Kcs/WeWF+87Dm1eH4XxFYb+Y
z8BvmY47/W5FvJZxvkaK0FPPx+uWLvyOZfyU0NZpXG98kW84inhb98StCICO
BPcwVMfAB3H+Tzdpon8PZn0dE0Y8a+MffOZE3dS4qob/w7VS5b1rL9G3cvtv
tZkv3B/iTGLCfcP4SlFJ7P9DcdxiHPPX2nA1yhh95FwQZbgWcYoXfL/mBp01
+ezP0fAZ+rLqXMttzGtbtZlDTyEf7N567e+Qp6a0OOe9C99f5bW26KLOTf8S
D70FrhR0MkYW8Kc1YnzVauFct9Om5fC54d2/Si3I3/iqNE8f6P7qowpPBfrh
T9Z+7JGZw/z6ld2zHDxh9eXZJV30mWByHPMJ6NAmljNLTJDv1jCLhOPAZ+/l
7TPpeJ/v0j7Bc8j7hdMGRu+ht3VfddYGo6/X+3xhewUd1DcP49EHzjx85LJr
UWfvmO3jM8DTlwvLR1WxFnjYM8vmAx+np/gcF743CmeRX5jb/EybvTaDN3bc
LpI7vPB/MWuruhXQM0XxNS+Xg3efscx6JeNzo3U3u7tw/erUlvvvUWfZTx5/
xeErw5tuB0zA/6rUrvwyjjxnG+39Lo3+k44VWfUXeePoPTe5GvlmPXS2+A58
REnJrZ3LMKcefblJYSv6qiuRkyign6ZaHgifwHMul68faMW5bonMfHPIg44l
DJeaw4ctFjUQbAQOog9cVe1EHFNjX3d0LfjHtcpS8Tgfn0LE1gfwybrFzHo2
mPN1C0/UmaCPBOac/o5Dl9+vcdhfCN3QXKJ8JB/6POz79nH/Y/CY4+CZK3i+
PaazrBY+qqmqdbE/6tUbHq8cUIG+PtOUJ433hCVLTPbVg1eigkS14btaVmf+
CsHzqRu95HxQ16cs3tTIK8xBp52MWKDnrypZVXOwr881q7Jf0Kfj887x+tDH
mdMkRQ544Qs0iglAftYL3u82Ba5aqMu9EtDBMbsLlnnQucD19y4kIQ9Z66e3
/wf9WFn0+lwJPtf1YTNtBr6/mT/etQnn3LaXsn2I/TkZ6pxK0OU7auLTW4Cn
0edJ8cXQjVuvDpj7A/dyh8KDLy/46YOZK2uhh5CBsGasoSoblnzD3LaY2/Vv
0MLvJdqKBCZQ3zS1f06r0G/UZimRLFw/ebw68yXwdnHL4sFA5F9h3xvOBrz3
jpF99aki+NHp8/f2wtcK29utcIQvtrp7XZMD9UzhHRdwQH2tJ67GCqCOW8gT
3x7UMYnPtfs3/n7N9Xsxx4G7gp2iJlvQ710GnCo6eL/N0XdCuuD/Q4r8gStw
nyXI+u3tJuD7bkxOInTX6pe3lS3q8j1t+czRIfSFwfNw3lY85/K7ehTzDJfs
IyVp+Kjz119FK+Pv3nDW/Aij4XcHdpUuwn3VNIml7PBXwzc4WBd+T9L5s8Qs
dgR5r9JvHW6GP1W7c+EpfMyK1WJFekw0OZB/TZ/Af1mV7Oa2gY9evOqJ60rw
xFPLUzsPwN/si7tlr/YdOr6ielwU978uKgu5B79794PS7qXw12HfvE2s+Ghi
Mb0sOhTPj4n4WJ/F/dV9r5+PC9IkoOX1g3r4sbs7y328oTv8vcppMsrwW/aK
Y8rCNCloGaoZXUMTy4ySclPgKnnH5WdR08Bbva/FQQGaHDzkdT8bPLrzKX2u
FXU/NL9PVAC4skj7u20z+pZ76ZlVkQu+x66e7zueO9V9ubEAunxgZmORPfTr
TcST5CXA1VYH7zTm2gVfnBMXvPA7gchbJzyBq8Ip6UNHUNezHu8172KVzNVQ
MYDPekjX7mDH+wR+aU+oo068jIT59eBFQw6PDEHoBZ2raZ8L3lr1bceKD8DX
A/+9yqX43EZSMUQOvDXw8JOHOPB1oHTQ7MUd6IRM1L1fwMsq994xZ1xfEa1d
+RF9LfDk0e8F/ohi+nr9H3xY7hWnp3+A/5d/9qy+BhxFNC86Lwi8iSaxZ1TD
XydwxUZyg/cqlRWFHsC/9BwpFvyNfk95ZHz6J/y7r0AXiYPusbtWL1PBfHLR
vm6GG3hgLVTXWeAJqbP2Zk6cNPE3v8U1PwOftVK3Rrx/gQ/Hulbj/pH+CkFp
5F/7q6LCLPyCWJ3jBm4umixaNzu8D/eDs/W5jXDfVfnLoTjUPbJxh7vOLObh
scWTz/AeZU77xUXyNGkInZXkh49Z7kUFDcOfC+rJDDtb0ETji+2GPEKTs6s7
L76VpcnHDtuUhd+Xnvx5zuOhNub/Wr//AuRockW83knDmiZ2K6NCCnfR5PXr
D+UbFGhy03zG3usETS5l7gmr20uT4XvFaTwqNPH16sOgQRPlH4Nue6xoklnY
3EMb0OR/gHfs/g==
    "]}, {Automatic, Automatic, Automatic, Automatic, Automatic}],
  Editable->False,
  SelectWithContents->True,
  Selectable->False]], "Output",
 CellChangeTimes->{3.900567549310287*^9, 3.900568229070384*^9, 
  3.900662377947976*^9, 3.904273411585104*^9, 3.904273800753593*^9, 
  3.9043937715439873`*^9},
 CellLabel->"Out[15]=",ExpressionUUID->"a16d538a-4f6d-4690-9843-9a5117bff8de"]
}, Open  ]],

Cell[TextData[{
 "This fixes M=4, T=2 and finds the MLE for ",
 Cell[BoxData[
  FormBox[
   RowBox[{"{", 
    RowBox[{
     RowBox[{"log", "[", 
      SubscriptBox["N", "0"], "]"}], ",", 
     RowBox[{"log", "[", "r", "]"}], ",", 
     RowBox[{"log", "[", "K", "]"}]}], "}"}], TraditionalForm]],
  FormatType->TraditionalForm,ExpressionUUID->
  "9bd2c943-861c-4ff8-8930-32600bc1cd11"],
 ", starting the search somewhere plausible {80, 0.1, K=800}, and setting \
bounds on the search domain:"
}], "Text",
 CellChangeTimes->{{3.904273095228044*^9, 3.904273097229933*^9}, {
  3.904273174149356*^9, 
  3.904273295472028*^9}},ExpressionUUID->"90ca504d-123b-406e-87c0-\
4055a5dadf9a"],

Cell[CellGroupData[{

Cell[BoxData[
 RowBox[{"fmb", "=", 
  RowBox[{"FindMinimum", "[", 
   RowBox[{
    RowBox[{"intB", "[", 
     RowBox[{"ln", ",", "lr", ",", "lk", ",", 
      RowBox[{"Log", "[", 
       RowBox[{"4", "+", "0.5"}], "]"}], ",", "2"}], "]"}], ",", 
    RowBox[{"{", 
     RowBox[{"ln", ",", 
      RowBox[{"Log", "[", "80", "]"}], ",", 
      RowBox[{"Log", "[", "20", "]"}], ",", 
      RowBox[{"Log", "[", "320", "]"}]}], "}"}], ",", 
    RowBox[{"{", 
     RowBox[{"lr", ",", 
      RowBox[{"Log", "[", "0.1", "]"}], ",", 
      RowBox[{"Log", "[", "0.025", "]"}], ",", 
      RowBox[{"Log", "[", "0.4", "]"}]}], "}"}], ",", 
    RowBox[{"{", 
     RowBox[{"lk", ",", 
      RowBox[{"Log", "[", "800", "]"}], ",", 
      RowBox[{"Log", "[", "250", "]"}], ",", 
      RowBox[{"Log", "[", "4000", "]"}]}], "}"}]}], "]"}]}]], "Input",
 CellChangeTimes->{{3.9005513562111263`*^9, 3.900551429683766*^9}, 
   3.900551581155785*^9, {3.900562798819366*^9, 3.900562847140442*^9}, {
   3.900562946509612*^9, 3.9005630220784683`*^9}, {3.900563148565071*^9, 
   3.900563150854248*^9}, {3.900563226382845*^9, 3.900563226522264*^9}, 
   3.900566547113018*^9, {3.900567574913577*^9, 3.900567577526372*^9}, {
   3.9005682362458963`*^9, 3.900568340180464*^9}, {3.904273503399037*^9, 
   3.904273505432642*^9}, {3.9042738153525267`*^9, 3.904273816389906*^9}},
 CellLabel->"In[29]:=",ExpressionUUID->"6b622172-9047-4fb7-a4b0-2c0b7bb964a4"],

Cell[BoxData[
 TemplateBox[{
  "FindMinimum", "lstol", 
   "\"The line search decreased the step size to within the tolerance \
specified by AccuracyGoal and PrecisionGoal but was unable to find a \
sufficient decrease in the function. You may need more than \\!\\(\\*RowBox[{\
\\\"MachinePrecision\\\"}]\\) digits of working precision to meet these \
tolerances.\"", 2, 29, 14, 30950553427395248465, "Local"},
  "MessageTemplate"]], "Message", "MSG",
 CellChangeTimes->{
  3.9005675880939703`*^9, {3.90056832645815*^9, 3.9005683411341467`*^9}, 
   3.900662395124868*^9, {3.904273407503282*^9, 3.904273414050166*^9}, 
   3.904273507138953*^9, 3.90427381887246*^9, 3.9043941844442987`*^9},
 CellLabel->
  "During evaluation of \
In[29]:=",ExpressionUUID->"2b837be4-960c-4112-aad6-c8c2c5e57b05"],

Cell[BoxData[
 RowBox[{"{", 
  RowBox[{"5666.394749675022`", ",", 
   RowBox[{"{", 
    RowBox[{
     RowBox[{"ln", "\[Rule]", "4.082654459606214`"}], ",", 
     RowBox[{"lr", "\[Rule]", 
      RowBox[{"-", "2.1223443908172253`"}]}], ",", 
     RowBox[{"lk", "\[Rule]", "7.239946736678053`"}]}], "}"}]}], 
  "}"}]], "Output",
 CellChangeTimes->{
  3.9005630227480288`*^9, 3.9005631516213093`*^9, 3.900563228828301*^9, 
   3.9005665488344803`*^9, 3.900567588099567*^9, {3.900568326467638*^9, 
   3.90056834113874*^9}, 3.9006623951298037`*^9, {3.904273407518942*^9, 
   3.904273414057375*^9}, 3.904273507146317*^9, 3.9042738188798513`*^9, 
   3.9043941844518213`*^9},
 CellLabel->"Out[29]=",ExpressionUUID->"ca872dc1-c178-4bdf-87c3-b298b910d5db"]
}, Open  ]],

Cell["\<\
This also allows M to vary, which slightly increases the likelihood:\
\>", "Text",
 CellChangeTimes->{{3.9042733052297087`*^9, 3.9042733391764727`*^9}, {
  3.904273856847989*^9, 
  3.904273866319943*^9}},ExpressionUUID->"4b7a0887-9e80-4acb-a41e-\
bc73010d6f53"],

Cell[CellGroupData[{

Cell[BoxData[
 RowBox[{"fmb1", "=", 
  RowBox[{"FindMinimum", "[", 
   RowBox[{
    RowBox[{"intB", "[", 
     RowBox[{"ln", ",", "lr", ",", "lk", ",", "lm", ",", "2"}], "]"}], ",", 
    RowBox[{"{", 
     RowBox[{"ln", ",", 
      RowBox[{"Log", "[", "80", "]"}], ",", 
      RowBox[{"Log", "[", "20", "]"}], ",", 
      RowBox[{"Log", "[", "320", "]"}]}], "}"}], ",", 
    RowBox[{"{", 
     RowBox[{"lr", ",", 
      RowBox[{"Log", "[", "0.1", "]"}], ",", 
      RowBox[{"Log", "[", "0.025", "]"}], ",", 
      RowBox[{"Log", "[", "0.4", "]"}]}], "}"}], ",", 
    RowBox[{"{", 
     RowBox[{"lk", ",", 
      RowBox[{"Log", "[", "800", "]"}], ",", 
      RowBox[{"Log", "[", "250", "]"}], ",", 
      RowBox[{"Log", "[", "4000", "]"}]}], "}"}], ",", 
    RowBox[{"{", 
     RowBox[{"lm", ",", 
      RowBox[{"Log", "[", 
       RowBox[{"4", "+", "0.5"}], "]"}], ",", 
      RowBox[{"Log", "[", "0.5", "]"}], ",", 
      RowBox[{"Log", "[", 
       RowBox[{"8", "+", "0.5"}], "]"}]}], "}"}]}], "]"}]}]], "Input",
 CellChangeTimes->{{3.9005513562111263`*^9, 3.900551429683766*^9}, 
   3.900551581155785*^9, {3.900562798819366*^9, 3.900562847140442*^9}, {
   3.900562946509612*^9, 3.9005630220784683`*^9}, {3.900563148565071*^9, 
   3.900563150854248*^9}, {3.900563226382845*^9, 3.900563226522264*^9}, 
   3.900566547113018*^9, {3.900567574913577*^9, 3.900567577526372*^9}, {
   3.9005682362458963`*^9, 3.900568340180464*^9}, {3.900662408522462*^9, 
   3.900662432045929*^9}, {3.904273830608714*^9, 3.904273841169191*^9}},
 CellLabel->"In[30]:=",ExpressionUUID->"f727c7db-c514-4494-9588-9722ab55bc70"],

Cell[BoxData[
 TemplateBox[{
  "FindMinimum", "lstol", 
   "\"The line search decreased the step size to within the tolerance \
specified by AccuracyGoal and PrecisionGoal but was unable to find a \
sufficient decrease in the function. You may need more than \\!\\(\\*RowBox[{\
\\\"MachinePrecision\\\"}]\\) digits of working precision to meet these \
tolerances.\"", 2, 30, 15, 30950553427395248465, "Local"},
  "MessageTemplate"]], "Message", "MSG",
 CellChangeTimes->{3.900662433122202*^9, 3.90427342135533*^9, 
  3.904273843321459*^9, 3.904394186460558*^9},
 CellLabel->
  "During evaluation of \
In[30]:=",ExpressionUUID->"8a3ea53c-56e3-4d9e-8015-f52ea8a4fc33"],

Cell[BoxData[
 RowBox[{"{", 
  RowBox[{"5662.615162366446`", ",", 
   RowBox[{"{", 
    RowBox[{
     RowBox[{"ln", "\[Rule]", "3.9972990236608794`"}], ",", 
     RowBox[{"lr", "\[Rule]", 
      RowBox[{"-", "2.0709047674834107`"}]}], ",", 
     RowBox[{"lk", "\[Rule]", "7.19375011914976`"}], ",", 
     RowBox[{"lm", "\[Rule]", "1.3258564951281009`"}]}], "}"}]}], 
  "}"}]], "Output",
 CellChangeTimes->{3.900662433127164*^9, 3.904273421364471*^9, 
  3.904273843328911*^9, 3.904394186467391*^9},
 CellLabel->"Out[30]=",ExpressionUUID->"cf00767b-38eb-42be-b74d-320ac1b3686a"]
}, Open  ]],

Cell["\<\
These are the MLE on the original scale, allowing M to vary, or fixing it at \
4:\
\>", "Text",
 CellChangeTimes->{{3.904273350859065*^9, 3.904273353745161*^9}, {
  3.904273384750399*^9, 3.9042733922046013`*^9}, {3.904273907216711*^9, 
  3.9042739182536297`*^9}},ExpressionUUID->"9388c080-deeb-4a31-bbe4-\
e52858935979"],

Cell[CellGroupData[{

Cell[BoxData[
 RowBox[{
  RowBox[{"Exp", "[", 
   RowBox[{
    RowBox[{"{", 
     RowBox[{"ln", ",", "lr", ",", "lk", ",", "lm"}], "}"}], "/.", 
    RowBox[{"fmb1", "[", 
     RowBox[{"[", "2", "]"}], "]"}]}], "]"}], "+", 
  RowBox[{"{", 
   RowBox[{"0", ",", "0", ",", "0", ",", "0.5"}], "}"}]}]], "Input",
 CellChangeTimes->{{3.9006624449179287`*^9, 3.900662447949667*^9}, {
  3.904273887505582*^9, 3.9042738938586206`*^9}},
 CellLabel->"In[44]:=",ExpressionUUID->"529e244f-0fae-4823-a0e5-73887a3b4c3e"],

Cell[BoxData[
 RowBox[{"{", 
  RowBox[{
  "54.450880696772295`", ",", "0.12607166454541566`", ",", 
   "1331.0855870560636`", ",", "4.265409028760846`"}], "}"}]], "Output",
 CellChangeTimes->{3.9006624495784073`*^9, 3.904273894582109*^9},
 CellLabel->"Out[44]=",ExpressionUUID->"c2d440e2-18b2-4ff5-97ab-eb30cc5405e4"]
}, Open  ]],

Cell[CellGroupData[{

Cell[BoxData[
 RowBox[{"Exp", "[", 
  RowBox[{
   RowBox[{"{", 
    RowBox[{"ln", ",", "lr", ",", "lk"}], "}"}], "/.", 
   RowBox[{"fmb", "[", 
    RowBox[{"[", "2", "]"}], "]"}]}], "]"}]], "Input",
 CellChangeTimes->{{3.90056834881495*^9, 3.9005683651707277`*^9}},
 CellLabel->"In[45]:=",ExpressionUUID->"ca1bd19d-9b1e-4328-8165-80714d024386"],

Cell[BoxData[
 RowBox[{"{", 
  RowBox[{
  "59.30267766908304`", ",", "0.11975055706319368`", ",", 
   "1394.0197187679366`"}], "}"}]], "Output",
 CellChangeTimes->{3.9005683656953917`*^9, 3.900569537430151*^9, 
  3.904273899355619*^9},
 CellLabel->"Out[45]=",ExpressionUUID->"f3d84f50-ef8d-4afa-ad3d-9fef75bd6bcd"]
}, Open  ]],

Cell["\<\
The minimum in the data is only slightly higher than the MLE, which seems \
reasonable:\
\>", "Text",
 CellChangeTimes->{{3.900569499512793*^9, 
  3.900569520335197*^9}},ExpressionUUID->"eb1a0f2a-3633-49c0-af70-\
34545d351777"],

Cell[CellGroupData[{

Cell[BoxData[
 RowBox[{"intB", "[", 
  RowBox[{
   RowBox[{"Log", "[", "80", "]"}], ",", 
   RowBox[{"Log", "[", "0.1", "]"}], ",", 
   RowBox[{"Log", "[", "2000", "]"}], ",", 
   RowBox[{"Log", "[", 
    RowBox[{"4", "+", "0.5"}], "]"}], ",", "2"}], "]"}]], "Input",
 CellChangeTimes->{{3.9005694823706512`*^9, 3.900569494854734*^9}, {
  3.904273934292141*^9, 3.904273937904229*^9}},
 CellLabel->"In[47]:=",ExpressionUUID->"d2cff6ec-cc4b-45ac-855d-e4bf14410d61"],

Cell[BoxData["5669.36267972944`"], "Output",
 CellChangeTimes->{
  3.900569495944405*^9, {3.904273926582942*^9, 3.9042739389762983`*^9}},
 CellLabel->"Out[47]=",ExpressionUUID->"feb16f34-33cb-486f-9bf7-9d3489ec4888"]
}, Open  ]],

Cell[TextData[{
 "The left plot fixes T=2, M=3.26, r=0.1202, the right plot fixes ",
 Cell[BoxData[
  FormBox[
   RowBox[{
    RowBox[{
     SubscriptBox["N", "0"], "=", "55.6"}], ",", " ", 
    RowBox[{"K", "=", "1335"}]}], TraditionalForm]],ExpressionUUID->
  "19e8bdcc-5846-4b01-8664-2cdbca3dbc89"],
 ".  Contours are spaced at unit intervals. For 2 degrees of freedom, a loss \
of log(L) of 3 corresponds to ",
 Cell[BoxData[
  FormBox[
   RowBox[{
    SubsuperscriptBox["\[Chi]", "2", "2"], "=", "6"}], TraditionalForm]],
  FormatType->TraditionalForm,ExpressionUUID->
  "56a648db-da57-4fee-82a5-0ac9d81744dc"],
 ", or P=5%; thus, three contours down give the 3-unit support limits, \
corresponding to 95% confidence intervals."
}], "Text",
 CellChangeTimes->{{3.9005695428536673`*^9, 3.900569615738415*^9}, {
   3.90056979234341*^9, 3.900569838223473*^9}, 3.904274049794779*^9, {
   3.904274776356666*^9, 3.904274895638938*^9}, {3.9044395906969013`*^9, 
   3.904439592085761*^9}, {3.904439656302739*^9, 3.904439706556509*^9}, {
   3.904439862883441*^9, 3.904439863600789*^9}, {3.904440896618556*^9, 
   3.90444090642391*^9}},ExpressionUUID->"fa625950-855e-43b4-9f14-\
dc03f38135a8"],

Cell[CellGroupData[{

Cell[BoxData[{
 RowBox[{
  RowBox[{
   RowBox[{"frt", "[", "x_", "]"}], ":=", 
   RowBox[{"{", 
    RowBox[{
     RowBox[{"Log", "[", "x", "]"}], ",", 
     RowBox[{"ToString", "[", "x", "]"}]}], "}"}]}], 
  ";"}], "\[IndentingNewLine]", 
 RowBox[{
  RowBox[{
   RowBox[{"frtm", "[", "x_", "]"}], ":=", 
   RowBox[{"{", 
    RowBox[{
     RowBox[{"Log", "[", 
      RowBox[{"x", "+", "0.5"}], "]"}], ",", 
     RowBox[{"ToString", "[", "x", "]"}]}], "}"}]}], 
  ";"}], "\[IndentingNewLine]", 
 RowBox[{
  RowBox[{"mn", "=", 
   RowBox[{"(", 
    RowBox[{"Min", "[", 
     RowBox[{"Last", "/@", "xl"}], "]"}], ")"}]}], ";", 
  RowBox[{"GraphicsRow", "[", 
   RowBox[{"{", 
    RowBox[{
     RowBox[{"ContourPlot", "[", 
      RowBox[{
       RowBox[{
        RowBox[{"intB", "[", 
         RowBox[{"ln", ",", 
          RowBox[{"Log", "[", "0.1202", "]"}], ",", "lk", ",", 
          RowBox[{"Log", "[", 
           RowBox[{"3.265", "+", "0.5"}], "]"}], ",", "2"}], "]"}], "-", 
        "mn"}], ",", 
       RowBox[{"{", 
        RowBox[{"ln", ",", 
         RowBox[{"Log", "[", "30", "]"}], ",", 
         RowBox[{"Log", "[", "110", "]"}]}], "}"}], ",", 
       RowBox[{"{", 
        RowBox[{"lk", ",", 
         RowBox[{"Log", "[", "700", "]"}], ",", 
         RowBox[{"Log", "[", "3200", "]"}]}], "}"}], ",", 
       RowBox[{"Contours", "->", 
        RowBox[{"Range", "[", 
         RowBox[{"0", ",", "5"}], "]"}]}], ",", 
       RowBox[{"FrameLabel", "->", 
        RowBox[{"{", 
         RowBox[{
         "\"\<\!\(\*SubscriptBox[\(N\), \(0\)]\)\>\"", ",", 
          "\"\<K=\!\(\*SubscriptBox[\(K\), \(0\)]\)\>\""}], "}"}]}], ",", 
       RowBox[{"FrameTicks", "->", 
        RowBox[{"{", 
         RowBox[{
          RowBox[{"frt", "/@", 
           RowBox[{"Range", "[", 
            RowBox[{"30", ",", "110", ",", "20"}], "]"}]}], ",", 
          RowBox[{"frt", "/@", 
           RowBox[{"Range", "[", 
            RowBox[{"1000", ",", "3000", ",", "1000"}], "]"}]}]}], "}"}]}]}], 
      "]"}], ",", "\[IndentingNewLine]", 
     RowBox[{"ContourPlot", "[", 
      RowBox[{
       RowBox[{
        RowBox[{"intB", "[", 
         RowBox[{
          RowBox[{"Log", "[", "55.6", "]"}], ",", "lr", ",", 
          RowBox[{"Log", "[", "1335", "]"}], ",", "lm", ",", "2"}], "]"}], 
        "-", "mn"}], ",", 
       RowBox[{"{", 
        RowBox[{"lr", ",", 
         RowBox[{"Log", "[", "0.08", "]"}], ",", 
         RowBox[{"Log", "[", "0.2", "]"}]}], "}"}], ",", 
       RowBox[{"{", 
        RowBox[{"lm", ",", 
         RowBox[{"Log", "[", 
          RowBox[{"2.2", "+", "0.5"}], "]"}], ",", 
         RowBox[{"Log", "[", 
          RowBox[{"4.5", "+", "0.5"}], "]"}]}], "}"}], ",", 
       RowBox[{"Contours", "->", 
        RowBox[{"Range", "[", 
         RowBox[{"0", ",", "5"}], "]"}]}], ",", 
       RowBox[{"FrameTicks", "->", 
        RowBox[{"{", 
         RowBox[{
          RowBox[{"frt", "/@", 
           RowBox[{"Range", "[", 
            RowBox[{"0.08", ",", "0.2", ",", "0.02"}], "]"}]}], ",", 
          RowBox[{"frtm", "/@", 
           RowBox[{"Range", "[", 
            RowBox[{"2", ",", "4.5", ",", "0.5"}], "]"}]}]}], "}"}]}], ",", 
       RowBox[{"FrameLabel", "->", 
        RowBox[{"{", 
         RowBox[{"\"\<r\>\"", ",", "\"\<M\>\""}], "}"}]}]}], "]"}]}], "}"}], 
   "]"}]}]}], "Input",
 CellChangeTimes->{{3.900551836359468*^9, 3.9005518790330887`*^9}, {
   3.900551930473011*^9, 3.9005519807822237`*^9}, {3.90056349494247*^9, 
   3.900563551048274*^9}, {3.900563593663247*^9, 3.900563652926579*^9}, {
   3.900563684794794*^9, 3.900563750606111*^9}, {3.90056858662366*^9, 
   3.900568629362729*^9}, {3.900568660507367*^9, 3.900568765804591*^9}, 
   3.900568832020447*^9, {3.900568868913306*^9, 3.900568930374651*^9}, 
   3.900569573883485*^9, {3.904273963946752*^9, 3.904273976629217*^9}, 
   3.904274046590858*^9, {3.904274087079962*^9, 3.904274103111517*^9}, 
   3.9042741360877657`*^9, {3.904274214672163*^9, 3.904274214900199*^9}, {
   3.904274278817172*^9, 3.904274713235845*^9}, {3.90443965112494*^9, 
   3.904439680964676*^9}, {3.904439735907073*^9, 3.904439780665338*^9}, {
   3.904439866265016*^9, 3.90443989736514*^9}, 3.904439939289757*^9, {
   3.904439978174279*^9, 3.9044399855177*^9}, {3.904440034145524*^9, 
   3.904440153887987*^9}, {3.904440197035852*^9, 3.9044402230346947`*^9}, {
   3.9044409170758038`*^9, 3.904440982176221*^9}},
 CellLabel->
  "In[238]:=",ExpressionUUID->"e06245b5-4e24-4401-bd09-eabec08271ad"],

Cell[BoxData[
 GraphicsBox[{{}, {InsetBox[
     GraphicsBox[{GraphicsComplexBox[CompressedData["
1:eJxknWVwVTsXhnFtjyAFeqS4F4p7Wbi7u7tbi5TiLhf3izsFihR3dygUd3eH
4vDlm7nPCZP+OvPOys7OSpYnJztd6x6128WJFSvWVmusWP//nX8l6beVBZLK
upelOlTP7yu95x2NveOjxpWaD0lycpOXB6dNXyT5jR7eHvzl8QfHS3+LB59b
E5bx50uNV3Rr7++91urB+1LbHNb8Ng9e+73rolTTNZ5162SGtB80Hr4v8+qs
tewe3H3xiJx5wjVuPPxeeBFrMg8u37ZEgdLdNc5Tft7Oymc1ht8mAwMH91+m
+QXDLxh+wfALhl8w/ILhFwy/YPgFwy8YfsHwC4ZfMPyC4Tdp4mLTlyZzePgF
wy8YfsHwC4ZfMPyC4RcMv2D4BcMvGH7B8AuGXzD8guF39+xCa84M0/yC4RcM
v2D4BcMvGH7B8AuGXzD8guEXDL9g+AXDLxh+wfDbJXP+/dHvNL9g+AXDLxh+
wfALhl8w/ILhFwy/YPgFwy8YfsHwC4ZfMPw6IgIup23p9PALhl8w/ILhFwy/
YPgFwy8YfsHwC4ZfMPyC4RcMv2D4BcPv6TL+Lyuf1/yC4RcMv2D4BcMvGH7B
8AuGXzD8guEXDL9g+AXDLxh+wfA76GK22P0CXR5+wfALhl8w/ILhFwy/YPgF
wy8YfsHwC4ZfMPyC4RcMv2D4zdEqc6pF6zW/YPgFwy8YfsHwC4ZfMPyC4RcM
v2D4BcMvGH7B8AuGXzD83nyb3v+k0+3hFwy/YPgFwy8YfsHwC4ZfMPyC4RcM
v2D4BcMvGH7B8AuG3wmhfmU+TtD8guEXDL9g+AXDLxh+wfALhl8w/ILhFwy/
YPgFwy8YfsHwW8zb2cj1Q/MLhl8w/ILhFwy/YPgFwy8YfsHwC4ZfMPyC4RcM
v2D4BcPvy/mpe1To7OfhFwy/YPgFwy8YfsHwC4ZfMPyC4RcMv2D4BcMvGH7B
8AuG3/nZU47qdV3zC4ZfMPyC4RcMv2D4BcMvGH7B8AuGXzD8guEXDL9g+AXD
78pbY89Wy5jWwy8YfsHwC4ZfMPyC4RcMv2D4BcMvGH7B8AuGXzD8guEXvHVc
YLPpbWxyuFveUxOyOuXEqvvXxsezSZ+fue5FzHZ66GDoGSbkiL6bwOWhg6Ff
SpPVK0mQpoOhj1idMX3+xy4ZvaPj4I0zkkrcfNL7YRedv4B5Hry4y/z78w/F
xOR7E6t9bbc8nd1DB0Pvn7vei7Chmt7Wvrl7xF2Na360fNwbmCwG3nKw+Fjv
m75S/HKX4GP/ajrzCYZOe/gFww+Y8YMZL5jxghmvSW9Ts8jCQpUdHjqY8YMZ
r8kP9F0TEq+JV8XqwYwfzPjBjB/M+MHIq0lPfrfA1lY7HZ7xgxk/mPGDGb85
XuiMFwwd+Wb8Znvo8AMd/QNDpz38gOEHDD9g5pv+sAfQGS/6hn0w9dPMT0z+
oDNe+mO8YMYLfnC8xuKPEy0xMPrNeKEzXuiM17QXZn5h2hfojJf+GC+Y8WBP
GA90xgOd8Zj2yYz/TXsGnfHQH/YKzHiwZ4wHOuOBznig837TXpr2EYw/Md8H
5n35CqUr3Lyujpegw4/ZP+3hB8z7wMwfmPGC6R9M/w+PuqqPPewWr3izZj84
5+3BvA/M+MG8D8z7wLzP7H96Xd+2m/P6efoH0z+Y/sH0D6a/Mg99Bt5aovsD
0x+Y/sD0B2Y+vu9IXHFEorQefwfmfWDeB+Z9Jh1/zvvN9qa/h449MjHtGS/+
k+fNei7+D3sJxv6DiVdM/0r9kvfTP9isr+K/eD+Y94N5P5j3m/6TeiL2Gsz4
wIzHrIfijxgfmPGBGZ/pD6nvMR4w4wEzHrM+afo7s35n+juznmf6N+iMD8z4
wIzPrN+Z4zH9EZj+wfQPRr7xD/Rn+gsw/YF5HnvO86Z9N+szpn2nnsHzYPTB
rHeY9tisR0CnPfaS9TTtN5jnwTyP/SP/AGO/wfQPpn8w/Zv9YQ/pD0x/YPoD
8zz2j+fBPA/medNemvkV9or+wPQHpj8w8gkuc+/rt6pOm/il3dBu6BanB5/f
sHbQ2vQuKVIrS/HIKjHpwR3CeqZ86ZR5d2b0mHrdGqM9dN7P89CRT/oz4xP6
m1KhaLEc7ZJKA+vBV6lr+kqmfCMPXF9r82B7yvtlHyS2e/A27xFzxkYki4G3
59yVulsuh+d9qSpvKXvQy+npD5z7UL3QeoNs0mPqphr1y2p8/NrGxi8H6fGC
4cekwx/Pwz/YnB8wz2eJXj26ZGOXhP8s9HLsQKsHM99g3m+2vzpyxYJOJzUd
DH1M8qWbpxd2e+b3QuWT4zv6pJVrhUMfBO+xeDDtwcwnGP3H/rF+2AP44f3Q
zXoh6+VYvjlO8xt6fbFP5v4S8T7tWT/ex/rBP5j5MzHrx/jAyAft4dfE5voT
3/N+MO9DHsCsP++HDoaO/Jj5g6mP6BPvN/UTOu2x/7wPeeJ9pnwNKbFqatRU
/TwY/sG8D8zzuc8sW/U7ltvzPBh/QX2V/qDjj5AfMO2R30JLF57Yu8rteR+Y
/qln8ryJqf/x/NOA+Xee+uh4Fzrvm71/9if7aB0fU0+DXrH6jCTFP/vJq/rp
mvdopvXriO/N9kMdWr/o39Q34kHmY3+ciCI5Lzs88wtmvcDIr4mRV96PfvJ+
MHTmH4z9oD2Y+brbePHerD31evzzfMGl2nf182Dag2lfsv/c5yHV/TztwbQH
0/5tgll/Vu7189gzs/7IfOL/wLRnfpkfMP7FPF+BfQLjX9BH7BX9ddi9Ldfs
f/X6gIk3wMTXPM/6Q2e9sXf4D9N/genfpJv7vcgDdNM/m/uJ2AOeBxOvoJ/M
r6nvyBf9gekPTH/oN/0hX/SH/NEfGPlB/5EHMPaO/ukPOv2B6Q97gPyB6R9M
/9gX+odO/2D6x57QHxj5B9M/9oj+odM/GH9r2hvsFe/HXvF+MPyiX4wHjLyC
kSezPoc8Ml6zPm76F/IF6MgT/h/95P3WvjsyxGmv8zEw7dEn5A1/Tv9g9MeM
F8zzA/hX+EMfmH/4oT0YumlfkW/6Q5/Qf9qzHsg79RPyI/IFMP6H/nmfWX8y
7TH5DM+b9tmsL0GnPfYZ/2j6P3M/CH/F/Jv+C/uFfSDexD5gP5B3078xf7Rn
/mgPZr2ZL9YLjH4wX7QH0x5Me+aH9mDam/PL/PE8GP0DI7/oM/1DRx+pT8A/
+gVGXpA36Kwn9or1BPM+8leeR9+QZ9Mfsh7Qwfgfkz8w+3vwc3BB3frxRieL
4U9NbO5HkL80D0k/+kBtLw+/7H+CQ7LN3p/viPZntGe+aA+mPfKCfUKeGa+J
4YfnkV8w8ol9gx/6x74yPuxHx6SfyhTP4OV5Hjr2F4w+0d7M36j/UW8Co1/E
L7Q3z/OxHtQnGT+Y/IZ8j3yFfNCsN7Ee0M38kvnHPprnS5gP5A86/YF5Hn+O
fQTzvEnHPyPPLR7v9r4W7evRH+qh6DP+ivZg9MX0Z2D6Q37oD/li/Mw37cG0
x9/RnvVIONo6pn0Ruyc/hc76MB78IfVM6Pnl1uRIm7dH3ngeDH/4R+QLOv2Z
z6OfzDfywPPQ4/Q7cr39b2+PPDC/YN4P5nn0mfbYc9qDoWO/U6YKm1LnvVUa
FX3UNs1HlyefYP1/RZc4+aKj3bN+2E+zXgXGntIefwimf9qzXmDoZnvkg/ej
n2CTjn3heTDvM+nIE/yC8XdmfIU8wh+Y5836DPUPMPLH+0068ggmXkN+sHes
L/IGHXlCX8z9TdN/Qed99I8/NfMV0/9C53kTI6/IN/kK/SOfJet8GFM6n1V2
Nrg9pVukHh/teZ+JeZ73Qed9+H/ag5kP5I14Dox9ByMPyBv+w8SmfOG/kQ/i
Q8ZL/sr4zP0L7A3tmX/k0dwvYD6YX3M/gPjk2ayvG78utMnrm73HrPR1ys+t
83O8K2mT2B8fNxq52yVDQ0YmyZXVJut92t2tflX7N+YDjD7CL/qQduXg6ucP
WmXun/devQo6Jej15qqbG9ik3vn2UTsXuSR7gRpeVaZp+0N7MP4a+UlQttvz
LjZbDLoZ78E/GHtHe/LNOr1mxi0aZZGD/tc25ezvJ5UeHC63L65Vmq1o9bl/
ebc0i9XhYMRyi7Qb1NSn8GuNUyZplLN1U71/zHzwvHf+5kmXRej8nfGDkU/a
7z3UON3ZjHo89kU358dJrONV/DPPww/zxfhpz/zQHox8EX+wHvGbt3nx0KLl
Bfmif/QRfwH/xCfEB8w38RTyjn2nPf6f9ugH9gp5Ql7B0M16upkvg8kvkUf8
sfl/AzPegM77sOfED2b8Qb4NHXtOPGCe/8e+87x5nt08XwOd/szz9th/4hfs
Of2b58vxJ9g3nuf9YN5vnnenf/gx34d84Y/A+Cv8C+MBMx764/1mf2b91qzH
43+QBzDvB/N+MO836xHoK/2BeR/2h/6h0z+Y+aI99oP8BHtq/h8LfSF+wd9w
XgL6xw5dk/aYE5OOfENHfpF/4mfmk/iZ+YCOfENnPMQz0PFXYLMexvphj4g3
8W9g6NgP5hdMezD9m/El9pn5BEPHfmGvwNCxJ9DBzKdJZ/6Jl6CDzf1d1o/x
8zzzD4ZungdhPRkP/fM+cz+F9aM/6PhvE9Me/sDIsyk/PI/+0B6MfQQjP8gj
9o/xQmc9eJ73Y6/oD/mjP+j0Z8on9pDnkdcCR9KeOtba6ol/8Ef4U+LVxCfv
DSzTWss39gx/Yu4HYF/wpzwPJn7o8E/hIXn6WaTTk+srZ4uf533EC/gn4jvG
Cx3/b9a/zPMg6Bv6BcZ+geEPjHyC6d/MF9En5Al9wL6b+kP8AH/IO+tn6hfx
A/EddLAZL5jnm832yG/r89bIXdtsUi5Dr2nFamt9ID5AXvDvyD/yyfjA6CuY
/nie/pBHnjfl05Qvcz8Uf428EM+zvvhX4jvkj/lBPmlv+kPyDeJX4kMwdJ4H
0z/rRTxfasfH2Ld+O6Rr8/uTC46xya8xHU9m7Kj5xf8Tf0e8ahHLEur2xMut
bHdHXZvr9uQTyD/9P+/5Obr8cS1P8IO+wD/Pg2nP+GkPv7QHk0+VqBbUK2Sd
9lfI84dMp7r17WGTqdm+vNz0j66XMB/kX8wH8TmY/mhPf9B5HnsFRj6YL+YH
+2jmH9gL5AM69g+MvHn+X/Xf+pOPIH9g5pP2zCd03r9p2IMeG7Lr/J34DMz6
8X7mH/0FQ2e82CPWt7c7SYn15TT/rAfrxfyxXqwHmPnHH2BPiT+wn2DsJZh4
BEy8hr3En2NPwaZ9RB6IJ6Ajj4wX/QIzPjD+lf54n5mfYf+oDyB/8A9mPDzP
eEx9BzMeMP7GPG+K/cTemvkXGH5MOvkT+ZL5/10zvjf//4i8ov9g9AOMvhLP
837zPDPxE+sPZv6Jn5BvzkeD6Q95R55YLzD+DPt0J2GWDyHnNIZOvYb3m/Gc
GU8Sr0E3/19h+jPoxDfoI+uBvSXfBPtM71Cv+SJdPwRT7yF+Mu2VWU82z3ND
Zz7w9/hrMO3hn/EvufzKP+C20+OfwPBr+nfkDzoYOvLI+oGxl/hz5hcMv8wn
GHtIvon9xd5RTwITHyL/6CPPgxkv+TfzgX9GX8GMH39Ef9gf9AWMvTD3Y3k/
dPO8Ef4P+4D84F+Ir9FnMHTkC3+B/hNPUJ9D3sDE22DWz7QHxDP4D+pvzAcY
ffDU4/7TBzDyj38Ek2/Qv3keg3wKjP4iv9W+ddny/auuf5n2Fn1GP5AXMPOF
fBNvEg+wPsw/8kD8gDzzPBh/gb0CU79mPcx8x/N//v/iGeQRzHxhj/E3z6/N
q/bxuNZ39I35QL6ZD/SFegv+kfGBkVf6Yz7gB3kH057xmvVhU94434B/6lar
QaEv0zU2z2/BDxj5QB++OV8WPppC1+tYb+QZ+4H8gllvM19GHlhv+AcjD6wn
6wW/ZvyPvJJPou/EW2D8L/6C9vBDezDtkSfiGfSJ+QCzXugvz2NPoDMfvB/5
xD/RHjr6BN0cD/OJPaR/7D/+H3+OfDM+/AvxNeOBbp5fxl+CyZ+Rr5kz+obY
Hzo8/VGfoj2Y9vhX2hPvgJHH7JuSRNYTb0/9BjqYeA+MvrF/U3T6yeun+9ql
yIOv95wNHR75Qj+Jf5An/Bn5KPYReYWOf8X/IP+tNwQOL5HeJjmH1Vl2Lr7W
d/xB9SnzE5QfZpOQD/UnLZ/lkNdzDv/oNNoqYdGF6vgN8ZNmpRO3CD9rlU9T
xVmwk94/Yj2RDzD6YZ5vYb2orxBfIj/4I+w38ow/Yf1pb54/QV7Rf/QLf0/+
TbyAPWP9sK+MD3vE+7GvtAdDZ73xd2vWPa3+doTeX6c98gHmfWZ/2B/eB4bO
/NA/dOID4i/o+GfGh7wcaLx5R+Jmdnkcv3/7p30cEtW/Xv7Yv20xMPqE/Tfj
o1ptn5dpXFXn++TP0MEh629+z+qj6yXQwawn/hV5hR8w8bVX+cIFbn+xyNef
e8Nm7tHySXv4m7RvQJPaxbV9oH/kg3gOfTXp78u/S5Wgu9MTnxNfs35mfE08
w3qDWT/yD+yJub7YQ+wf7ekPTHvsLxh9wt5jL+iP9vDLfjPtwdQniE+hg9E3
6q9g7AHrCR1s7o9QD2U+zf0k8LbT975Pmmj3yCN04h3sO/aF+M3cPwKjH2DW
F/8Fv/fnfb88Jq2ut4AbSmDykk805nlw2fTzZ1cop+099gv54nnsE/rOeJAn
MPHJCum8758AHa8QH/G8md8SXxKfmfUoMPpt+ifsQfVNXesdTmn36D/xFOvB
eNAPsOnPsBdgsz7M/D9I/KHEmwjtf0aH1qi/yGqVc5MHvx14SvNj1kuxb+ST
6PftJ/WW/Slik0PV4gc2veCSKd7pUjjuWeTit+9Dbrh0PRH/yPPwi/wxHydP
bM6SaK72nxNyZkmVZZLGxGfgRZVPTXPn0v6Y58H4d/xPx8gbzpwLtT9mfpAv
5BmMPpj3b6BvjB97hr0gPr02MO3Q3o+tnvn4mmXmzsf1rfJqd7kfQYe0fWc/
aHmOI/8kG2aRUxlitXAEuz3zmb7L707hG9xSe0uhJfl/WeVnh2IlPlv95FKD
kY9HdLKJ78y4ld4n1P7dPO/BeiMf+EfsFfOFfjK/2HfmC/ljPsHEc8RbxMvo
L/4I+4T9AlPvwt6QL6HvrAf5DHTam/GHeR4EOu2hYx/N5+GP8RHPUN8FU1+k
Pc9T/+F5MP7JjM/N8xhmvEJ8AsYfIa/meQezvk78Bib/QP7JP8h3WQ/0n/gT
unnfKvkC64X9gk78D/3zpm6r2x3U/sM8T8L4iIeRF8ZDPZ14gngE+wpmvLQn
noOOPYLOfoDpX6Aj39BPPR8RNMpfx0Ng/BH1ReSVfAU6GH+F/8A/ww905gN5
xX+Q7/A+6PiTfzv3+PfCOF3/RH7pD0x/tIfO+jFe6LwPOvUTs55KezD+i/bY
D8YHxt6SD2CPiL/A5n07yD/rRfzFeSbym6mnQ4PSbvf2xF/QzfPV2HPkh/bI
D3Tkx6zPol/QiQ8YP/JEfg/GfiNf2Gvo+A8w8T+Y9cQ/IQ/EE9DRR9aHeAiM
/eJ5znuCsV/4D/P8sXmel/nCHxI/gD35V7vAws+X26T2SJ8L45br+WA+yafx
r6wf62/7ZI1u288mZeOWTeD13eXRzwLBg2rujaf3V8inwdg35M/Mt4mPse9m
/GueBzfPf5vnf5k/5Bc68ku+hz8FI3/m+SvyeeQP+pji63csf+Id4/wr9Ub8
I5j4HIy9JV5DH8DYb+wlzyOPyAcY+097+INOPA/Gf1Sa/Cb9/BXafuAf4Yf4
A3kw+afeyPiId9Ev0z+Y/gDM+uIvye+JV9AvMPKLPYdOPI2/xH7DL3T8Aft5
YOQR/wGdfB39R57Qb+IF4hfGj32mPfkQ2NxfIL/AP2OfsUfkI8RL6Cf5MPYZ
ewJGH8HE/6wn/bOeYHM9sdfYS+JRMPaaegryzvPIN/UQ1g/5x/+CWT/0GXkh
/+jea+ThzK/0/Jn/56I97zP3t0x7hf6gv+Z5bMaDvyH/AhOfkB9TzwUjX7zP
rP+adDDPm/v9PE88ijxhX7GfYOjoG/6I+MRsD5322FMw+TwY+0t/tEdezfjb
PB8NHfkz5R9/xvvMeiP9gYmHeR75B6M/2E/yPewF8kl8xnyTr1KfZz2I35BH
4gH8JfqPfaYei33E/qFP2DviHTD2k/bwAx37AibeRF7JN02MfYQ/MOPF/mFv
iU/pH37RL+jsR/E8mHgW+WD+sGf0B8Zfgc16DvKN/cces560B2Ofsd/k8/hL
6kFg9jt4P/6xd8uwG6u66/iL/pBXnsd+g5Fv/A/2mPoE9QbsJ/EW8gHGX+Fv
sf/YU8ZLPRj/xHywXvDPfMJvyNvBczKUtIpP9tE7pm7V8al5Xox4yudy4o8N
T1g89RXqZcSXxA+0B6OfYPqn/mPOB/INNutJnK+i/kV9Bv8HRr5N+4p8oM/M
H/ae+eZ8EvIeEO+ro+ZyHS+AzfzNzCewB+RT5vlN/Of+Ivc7TTxhk4BXF/Ll
aqTtEf2DGQ/8sN5p294Mj5pjkYkLq55P/0j7G1OfkP+Mybb0auqj54t8Dkw8
i/zTf+sAr2SJPjg9+3n4a/yd+X0a1pP1AaNPYJ43v/+CPQOb/hp7BuZ57IHZ
H/NHe9YLjLzgz5AP+jO/Z4K/wv5hP8D4K+wD+sH6eL4/8d/6QKd/MOtD/oJ+
IE/Mt4nJB2lvxm9mvYv+sQf0x/qZ/WOv6A//xXwiD5wvMf+vA0afqI/RHv9M
ezDt8dfIE/EO8008j/+AznpC5zwM/ob3gal38zzvIx7ifeT/0JEP6MgH8Qfx
DeMDkz+b8RD+hP7B9E+8z3pRX2A9yW+RJ87HgDkvh/3CHvJ+4mf8DfEU4zEx
8TPjM/ejzP97sb7Em2DiE/I37CH+kPyK+Br5oz36D6a9ed4UDP/EJ/gT7DHj
gU68BMYfEB9i35AX7DeY9vgL1g866wcdTLzOeD33nfzn392xhl2v2UTX88jn
iCfJn3je/P8N54Pob/WEXYf259D1DtqDaU+9ivbk9+b9xORz8Atm/cnnmG9z
fxD7gvyAic/xH/QHJh/CP7B+2B/0E8z7sDdg/AXzRXwLNu8DJn7lebPeSHvk
AXsCJh9DnsDEM8SjyBeY/Jn4lfwDOpj+8Adg6kGMh/7AtCe+Qz7N+6+wR8SX
yCOY+ifPm/83ARMvUy8GI3/kX/DnO+L+lnvlbJ79RfJv/B/zi31k/sD4Z/JL
9od734pdd3RJXS/DvoGxf9Rb2T9EXzivCMYek3+wv0i9Azr5BfvHYOw39Rb+
v87z5v/54Yf1J94AE5/M3P01amkzm7zLfHjClZQ6nmd942xvH9wqi9Z37C3n
98lnzP/PES8wPujoA/EF+gPG/2BfqScxfs7rLKhc2r4kj1vmLfgQOSvcIpmv
DPpujaPlg/WHX+Ij5gfMfPJ+6hv4L+QbjHyZ9SPiHc47Ux9nfxPMfjXxKhj/
xPPEJzxvnv8xz5cRvxDPQMd+EG9gT7EXrDfxBvac+B39wz6Dsd/oX8Z1DYdb
W+j6Bu3BtGd/g/bEa+Z+Iu9nvOZ5GPLHzHXrWRuUtMuZNo2DB2bR9pz4gvgL
TH0Yew8mfiC+oD3yR36CfzXPW5r36UAnvsIfIN/mfcP4f9bLvI/RPJ9HPQJM
e+I96Nhfz/74f/pcsfvBWV2q6XzDvO8Kf0s8x3oS/4Ghm/+X9Xwf9D95Ms//
mffNMF/0z3wzX+SDzCeY9cNfN/TrduRgLZun/oG9Jt5iPZF31g//Bsb+sZ7Q
Ga/5fx3zfhH8HfNh+jf8D/ESGDr9sz7sN4BZb84Dzbl7ZGipOy7PeV0w+mDe
Z8N8gz33h/xX/9lQcFqX0NxOz34jGH8hc471C1up/3+LvIEZH/156v//9Qd+
2i9Lq0FJdL0Bfw3/1Cdqlt2zPfsn7a+JT8Ge76n85x/wV/hzMOuBf2W8+E8w
/pbxX2nb31a0l95/BeNv8E/EF+gb/FAvA5v/R4bO+4nfwZ7v2fw3Hs6vMR4w
9chYl3acrdtG3ydk+iv0k/Hj35A/4h2weR+NeX8M/oz6BnT8E/Ev7U3/xf4F
9h3/j36Did/xd+gn+RL+hnoo2KwXY2+xL2D6Jz4mn8B+gM37ysj/yXfQB96H
/vI+8/8T5v3rnNfAH1Cf4X1g1g95Yr2QJ7B5Xwx07In5f1HiI+J16NRnqAeQ
r+M/oYMZP/kz60W8gz0Gk4+TbzF/2F/kA/+DfwdDxx8RT5jnl8z7UaBTn0Le
qReB4Y98E4y+sL7mfSfQwdhb+GW+mA8wdPSJ8eEfGR+Y8eAfwdh78lfmG/8A
xj6hX2DzPhIw9hf9AaMfYPP8DM9TL4VOfNI5QcJ8x+fo/Rb2E3gee04+BWZ9
zftPwdgTs14Apl5Ee/I38zy/ef8ndOaH9Yd/83wz9hf+oYPpH37RN8YHhs77
GB/rTXswdOSFeAZ+iSfhB8x4sA/meT7ez3yQ7/A+6muMBwzdvJ+MfAf5Z38H
/QBDx58EPMx89qLVLtu8Jk0scUXvj2D/sUfmfbvYR/jFPoLN+0mhs19CPQ7/
ap6Hw34Sj+LfweZ9I9Cx1+Z+pnmfCPV98hfiIzDxEecx0Bf+rwUmHvu9ama9
ugd0vZ/xgBkv/RF/0B+Y89rUR/BHyDsYfeB8ff2301s+/6LzSzD1R+onnBc/
tmP4ud0ZdLyNvUAesYdg9ofwb4wHbO5H8n7WGwzd3H8n3mG/ifnivA3zSTwF
ho68EM9T3yA/wV6BPefHY5+qeCpcnx8c9m+9Ruv2aIw9N++Twn6zvuZ9A+Z+
ZuPG9vcVqzg92LxfAP0mfjf10Txf6bl/+796NPU87AUYOvU/4h/qhegP8ka8
wXxRf4AOZv6IF016nOTJn2xJ7vTsl1e9Hpjl9GItX+b/K4gHqQ/yfwUw8R76
Dx17Q70De+M5L/KfPFDvwH+Z9x1Tf8Pf8TzxA+tL/AAmXmC9sc/MH/yC0Xfm
i/ge/UH+8TfEm+gbmPbks+gX40e/qI+Z/y/AvpMvMX7yazDvY/zsD6KvzA/x
EBj/wvwir/RH/ki8Yp4XIR/GH/C9SeQ34cK9ccrs19j8fjPtkWfag83vO9Me
/aU92Owf/439Ir4Am/VYMPqLf0JfsV/Qzf0ocz+A/U0w9Rnsrfl/HvIfMP6P
/xMtjti/JNYo7Y+pr4PJ73me9SO/4v4B9vup54PN78XwfvTFvC8EfrCv0MHm
90J4P/aS94N5P/MJHQwd+0J9Akz8wP6h+X8BMPVz4j2wuf+LPEA37zNmPMQr
5n1Z5MPYO3N/w/y/Ovxgb8lXiJfA2HPOA6Bf8MP7iI+wv+b9a/BDfZ36M/4O
TDxMPZt6JvEt+SHxB/oIpj32h/bkw7QHEz/AL/Eh/CLv5v89PfcP/JdvUc9j
vuGfehLnwZhv7AkYe0L8Dh0MHX6wt8gr55eQf+wF9Tv+n40+QQeb32/GniGP
+Buwef8cdDB05JX5wD6AiQeYH/wP8TfY873o/+p35v45+gv2fO/uv/bEF6w3
9oL1pj7CeoORV+od1GuodxA/mvedgYl/OD+GvpLfgJl/4nHWi/ljvZg/MPPH
/z3x79gn/Dv5GfthYNp78p//2nv2s/5rDya+gX/0G3+CPQAjD2DkHcx8YR+w
P2D8GfU09k/NeMQ8T0W+HVbcWiLZHl1vg079CDr1Iujm/3PIX9E/8z4E6kvo
I/2Bze+BMh7sP/EU2KyfmOdzzP7JR6CDeZ78hPGCaY++UQ8KdQ2Mv6KInn/z
PAMY/WH/Bcz+A/6QeIF4lvtR0Ecw8kO9hfOY5A9g4mH8mXm/JPEB/VGPRl7M
7xuY3/eDjv557pP6b7+c877oIxj7y/45/gL5BZvf08N+kd9wngD7wPzyPjDj
YX+HegDvw1+b/9ciXiBfRp5ZHzD6jXyAWS/qg+RHYPx3m3f3/ApXscvSz2l2
tSig/Tn6gj6Z9+uCscfEK+gH+k5+gP+hfgGmf+QJjPwwX8gzGHmhfsJ+KPE8
80M8b84X9p14AIz9Ih7DP7HfCB37Dt30B+QH+GPiTdYbzHriP7G3xA/4L+Ih
4i8z32W+sZfYK+j4e+j4P+q5xGPIP+9D/s14jPgKe8L6IA9g+mO9iHeIx8h/
iVfB2Ffsp3nfDRj5ArOenvNM5efveR9X10vhh3iM51kPngfjH02Mv8EeUB9l
vc37X8DID/pKfRF7jnygH+i/KS+e/9NdK3xy1Advz3kHMONB3rFHYOwf9pr6
G/EK8ky8YX5PiPgNewzGXmPvWS/8IfaDeI39GfP/zeb3ftBfMP6D+iT3a5CP
Eb+QLwdVGPLo8TRtn+EH+818og9g4i/0k3gLzP4u/gJ7Sv2K/ojP0Af4QR7B
2DfzvmIw9SPOE5BfYz+RLzD26dryi1nnptP2lPod6wnmfAn+DXnm/WDqe5yX
oL6HvaVehf2ifoJ9A2PvqaeCySfRT9aL/98g39gH/CeY9SD/I39h/MR3YPIp
7BnyBTa/14m/IB9gPwB9Me8TZL6o9zBfxGtg7DX5Nhh9wX6b/19Gn6kHMB/E
s9h//CP2BQz/6BP1KOwN+o39IP4ifgMT7zDfYDNfMOsbYOwp+x3UL4mXqeeC
yf/wR2DqxWDqxeSH+E/0H3sMRr/x59DB0OGPfJf5Z37Bnvv0/8s3qf+iH7QH
e/4P9N9+B+15P/IH9pzH+m882O9KzYckOblJf1808Pz6qtXue8XIL8HIL/lm
zY+Wj3sDk3nyrcbD74UXsWp8t9LJf4K/6Hoy9oR8AnuDP0CeTDr1Y/bHsG/Q
yZeJ97BPrC/2Bn1kPZAX9An9If5l/Ngb4lfWA/0x988YD/qMvGLPmT/sPfYE
bN5nS70ffYcf4pG4+aT3wy6+Hkz9G/2jHoV9Ql6ZD+IL/B905MWkI1/QsW/I
D+MHI1/IC/k0mPOLl3d9ifyROZlnvrHXzA/zB96yvGmi1+W1/uZLNzPI67r+
vx7+bk9k8IU5mXW8sHXVpCR5Uup8599FfeqW83XIuxOy49Nf9/N3mNVofrpq
Oj4+Pn39nCobNCberXB6Yd8QFS83CC8XWTujJcZ9VEfnt9qy/LtDJgbVj1X4
uaZ7vte9r/fsWr/0eNYEZY7+Gd8pCbM/O9ZwrT7f+brswN6pZ8b8HtnweEsy
ZH7glKuFpnULTqnvb9nwKMufhi/0fflP0mcf1blqzO+PpTg9I5e7r0vSV0n+
dHV3fT/VAb82HWf76P9j7K5vTfXplc6vZl7Y1T+8bMzvi1UcO7Ju8YMuSRDZ
JE7EXa0P9TdJ/ew2vV9Re/vlBP3/+r+e5/+u/cf0vzbRLWebnW969YFFZicq
Or9PiEPyj1lUYMBsq6RbPM2d5onSv63Rk6qqeOr27fVxnS8ccnLWq5FutT6H
986MN/6NQxrdOH62WxZl7zL8zFWvqVMmzOo9vPQLi8xbtX2su4VTlv2a+CFU
xUfZtvu/bqTy1TnZxhdNus4u6y/V8nc0dsqv680cdZV89Y5T4MCiQ06Ze/Ou
tf98lQ9vmFXde7tTnGXtoT9SWeTytpezF+dxiZ+rwc7Xan4ypH91qGVhl3Qa
uj7OIyU//1R0N1xa1CWNwrJY16n57e839PbrMJckznmvxfcUFpm1s+C1RCof
mnplyKroNzYJKD4u36s1LklUvWBEgUp22VJi487ay10S71jzmi2fKvsWmlwK
2txyM3fBHhVy2ySJ/9svoz4r/WhTtlpULJs0j96YYOJzl/TxOtDqRW2bRMb+
2m/8G18puHpk7Uq7VTzVu3zFhQ99JV2p1QOneNml0p3uzSI++kr1nOlscYfY
ZVS/1gezVVX+cFyzZCGVrfI7vNjup5UckqRAiRBLdavEun0tvGdFhyQrXqHT
ta9WeVT4asYdouznny0VLja2SdZBYY5+dVW8dK5eWtcum/TMlnFUFoW3jPqV
7FBWuwzoUmzXo1IOubx2254yA+3i9Su43/0DDhn27ULrunFtcnV1ottndjkk
uP+E7zkKW2X5gLLfRrmc8t3aKnx4tFWSzA/buUHhqo/ezRx0Rvm/SwHvo9Y7
JG3XratD9tpkx5CbM8blUuv5qlrk5dR2SZ1N7NfzqvVKv6DQy9F2eWzpFhCo
4t1PDas03F/eKkfKtulWcKZTLoa88B4caJW+bSo+T7xI6W+5yPxj0tjld8H7
qQtPdkq5nG9yX/Cxy2DrxhUtlzuly7+/U8cabJcqqxc27TTdKdfK1/NJOEjZ
59Sp/WotdEpY3w1bqo+2SPo3bzL8iuOS2Gtjf104wiJPDs6JV8/LJbV2JHi8
cI9NhjeqevjOH6c8T/WoX9aBFumc91V6ry4uORSQ6UWBEItUX7V3adQQl8Ta
5b2kxXyLHMh+6OSRW7re8GH/0Ouzn7nkUronRZPN1futpcqVzfltn016f7sx
xlXTLXN6dh2f8aS3pPpwfETOA2650ef64GZnvGXsCOv82EdVPBr7md2nuFW+
vIhOUPaMymczjKs2NbbyX7vXh3qr9jmWrN2W18sm5/b1PDJ9l1uKf3+Y/VUT
m/yJX8YaotpX/TAksaW0mr8xGer19feTZNt+/n5d2yrTi+yOsufS9eFn3dbN
ePtQf3/qus+Kyvte6u9V/YlTslCrGg55cfK4NZFT279JV7t82jxQ27dBpyMq
7R6t7dPZQoeqdW4c8/urmzvXuV9zmUsCsy/s3nmSjifit0kWp0spHR8xn9Ua
3U1f7Ly2RyunzhxV4Ipb8g4vOtm55K/7wQZuOpewsI73sOfDssnW4yX8JFOb
ydbmaWzypKnXo9qJnXJqwkj/+qtscqDl7nG3bU7P+JpdzNSw/2d9f8v5HHHm
BQ9xy4a5DSefPWSRffG31Ey8XOev52p4lV76XeNhs2q8K9rGTy51TrdnRaRF
bg7ofnfDAD8ZN3tnpqZ19fmSmR0DWrfoYJWoCjuXfmzrljdr5j3KMsYql7eG
JT7e0S0p2gQNn6ryhZVRPza+/Ot7nPtel5ky4oJLBpx22bKX0PXWpY9Cnb3V
+JZ07PagY3J9H32mctNbDk7rJ3VHvT1xLLVVcuUf927ASD85VLP31Gkuq+So
2fbeTYVzupb+GzTcKtmPFbvWfZif3F+Q/W6mflbpEGpt+3K43v+8uOdmwRGt
9fn11Ov2pPBV8d9ua4JkJ5pr/8J8Jlm3ovqVVG5ZkHT44wOPvWXxomf5f/91
v1DQnq25Yh/TOPpUa/uFbH6Sq/6XfWcr22TV0ogVHRYo+5a544WW1ZS8Rvgf
PzzfIatXWjaEDlD57vw1r67+Vvl1aMuv81/H/L9XgmtVyv6T1CHNvZ+n8K0Q
836xU6MG/Hk3xCGZ4z24Vu5uzPu+Hf1/Pa3bzyHzlu21etXT+x22q/Y0YdX1
/sbVBr9ynvmtzwueCms4teLmmPeLXT3htfquyn/yPluR5PsaHb9vj33nzbL3
Mb9PHzXqSerzfXS+3udLmfK3ZrglT85anXIu1ucHiAcfPMlUyNHXT/w+dm33
LJVNqtbePD9TF4ccatOu5YILNvncpNOkOY0d0nP8wohsKh44ObafV/uWDjlV
PWWhV0p/g49/jn0zwiEjoxcn9O+sxvM46GX+FE6J3ehl5e+7vMUVuCevfaJT
rM3OXOm1yluq/mqW8/gGp0R3c/kuOestW7N2f5NB8b+2Y8JNKRXO0LXLmNcJ
lbx3/3Bh6zi7dCveemmNn05JkeHk2DR7vGXv8zHNvZV9XeB16+h11X/gkfB9
B4e5pEvuRg2jVX7ZoIM91sQJLml2+mG5HTa7VCtVaEZga5eMT33iTppOdim8
O2BekIq/1++q+yXosLdUOTkkYPQdl0y+enn05qPeEr/1oZPTXyh/Pvnk9izr
LbLqaPStxF9dYp370mfFNovkCbw/vX08txTM77tyhfK/VcOq2lacccnlamv2
5yholxS5r+wKOOuShunSBk/64S0nfL5nDO3uliwZMvjH++UtOf3e+X9V8fWv
Q8nKDOil5CVodpLFSp9X9Ji/JHFKJX8nL9z+Ud9P1vgk/LfvI6usmHa03LSX
yv5VKBS3Wny7uDYGrxj03ldunMjS8qXLJo+757pSK8Ahh6tOq7g5sV0afi31
Jb/KhzZ12jYnWuHN12bWqvf/72FdWl7kk5K34T8/pj3d2yFdntf70V3hJPXy
Jp/6QK1nk8jmuc5ZZcPAs5VGnHNIn5EDcoVZVPzTu23ZLAmd8jhX+07lVuv9
tg59Gic9civmfWbWNfO3/8nmlCf2ccNKbbDJmT+RBVZmVusz6PjxWInsUvHW
n8IPnjmlecpePQsmsEuxpR3PtHyr99cGWC11i9zS9YcC/e2Dqt11yZXBBU9k
W2GTQnF2Dz10yCXPtpZOeayWRXa0KLG1XUm3nJqacvqlrNYY3yebNGbTCEcN
t/Td8GJkYAWVP/ybt0zRfG558Tx68qBFNpk8eO+oCjnc0vni8+0r19hkUdIC
sw+q9SrZukO1d+lUPle2rKvqceV/d7fuo0IsyRUWHrvXerfEG5cpW19lb9YO
+Dxk1221nv4zPlf2skjQylKxT1j09yyu3C+cumZnh9woV7DdrBcxv2de4N6G
SotvO6RakYjzrr0x/182Z0FouWE+Tlnke2/Crvg6f6Hemv7DjZROlZ/MzFxn
RvtlOl+gfpR32o3ug3O5POszMXd4htcn9H67f6EfrYZX8ZOqU8cteKLi+Up+
O49mvuaSVFWjWt7KZJP0x2zV49/Q9ihimFdhn9Uqfu+/7UTx//9f6sKUxo7/
n/cPtVb9c8oqwbkm9rTnccr6NT3mpmqj9xeL3+0wcpfK74r+PhDSdpCfdK2Z
srFlhkUmH7m4za+9kvfU+9a8+6ryv3Trp37a7ZZ1Duvh1nGssn6VpdWcTMo/
VqgzvkUCq+wtvOVp/czan1gSZEg5sKefeLfsEdplv1VmX/5x61iQnxzJ+a1W
0eNWaVJ4eP/Y/bQ/Oppl/o7NKt7KnvNdofutYv6fKeLEzivxlLyM+B5VKHqX
il8nBxbvetYtfWr2K7ftjFWGfgwo6H1axe9ZzlxN0NEuJRvn3R2cW+lTmYvW
TPdj3udWZ87mE2VUfFCkRcKX80ZZZdPoyK225Q6ZPKppqbYz9Hn9QV6Vn41p
Z5Vnbt9O/WM5ZWbjO/l+q/l//m7J9NertT9vNKFqUO9lDunRonPd4Pj6PrcG
7YYVOFY35ve2X564t/1bFxXPNpiyodngmPe7tb4YJXWqO+XlmcEpH3WyyuQG
kTVz93ZKb9e4zFd66Hz1xPTtuVql0/f75322qVXUAX2e8VqXWv8caqHvJzlY
q9C7834x73+73brv6o1FXPKnZ+fM6/toetOR6Q8u/Ot72rFr1qvYaE/M72eX
ixo3Pqi5sv8hRbp3m6nr0d27R02pl8ge43vaqb8mLbJsmkuSvV7SZGMzTU/+
z5czlZwx75NbXThO9cVLlf5k6ht1qk/M722XcS8et/mPSx68s67NkzHm97ff
Di9d9J2Xvg9lfWTCVlt/ucTn9/YvU//o+DVFtHXJYC99fxzr22TMtBOxyuj4
9XK7uRUfFnPLwIW5R02fqc/7t3jf1Pnnpd6vupu01Z/gbPq8fo7AYi+yJVPx
YBGp5ZXUT8qED9lVJkTlk1EJ+0Wt1ue3760YWmdkDj8pdf9Q9hspY34fe+0/
7mmXffX3DLLdmtHoXSrlH1qvzN/hr+8XrM1TJNaIUnYZGLao0sbTKh7I0WN2
71WaXiHw5oErG3Q85LUmYli+DRaptD9f0azrVH7QrHe93+dUPJRuWUjelU7Z
0bRD2um57NI+x4HVsXxc4t89bmTeWzbpkvVGk3jKPmfLtyqir7LnWa5Gxt6n
/GGJz8viT5un8pu9Cx+cUflJnQbXCrpKq/g8VnT35BkcMnFqyI4BZeySakGR
zEUa63rNoYczHu5W9nls0UnNxlTT+1OnC6/tFStfzP9b5bmVNnGSmor/7UuD
Zw2O+f3qBdHLbw5V/rjy7+tfKna1Sy7/ZytXznXInPeLxuRdZJcl7TacWj/T
IdbWg62VfaziP+va4fHzHNL3atDviM8x/381+OHLlue36/mPepGh+pfCTjlq
2e7/6pjez8/6a/bxN9ms0vPXmnTvdzulWl+fSG8Vv02pXSnOzR5Ocbc8Obda
MrskfFBwRqO9TnkTGXl2m9K/BtHhM9MdcErdMUNGBNbV31vounxry68nLRLQ
5dGnCyP+n6+fciWrrOzLisFJ/Vc7pUWplFfsyh7/HHNnYjq1PhtnVCpWsITi
t3159+InTpne7GLyqsXsUmPioI7VXjtl7NcT90/Y9fn9tlPCWgapfGJt4Les
35V+Zru1MMD20Ca2nUP6J6/pkr2bz1WKd9sm3xvPe9uwmbLXcddneavyn5zn
fZZUjnLJwiQhmbc/Uv57Qd2z1fe6pPr+yF6jlHx8HLtvxZvTLvm648yz94P+
+l79Ad+kjjfKP2SOtyOTireSdbkxMv1H5Q/3TCxZu41b3MGNpsVtaZHweGWO
f6/6f30Y4oqr4ony88cXapVDn29pXrxdsxIqP759f3zky596Pwr9HRzHEfef
L77yrOEaS72C+v6IQuuHTyzXwyaz08/6tPuZoid5+/PqeBWPBE+au+WRr7Su
2qxC1dMqPx1wdmihx74yZbPV3++JTaZPruFI/VzfT7EvwDZyUSWHTA8fNXdZ
Vr2fHndYfqdvS13/LDngQIeqaa3Kj7zv/f3qX9+TmbY/xQ6Vv77yu/QjsFbM
7zNH/XPlc5H1DtndYGVHGaL/H5X71MPjD5vr/ztVqL1+/vXkVml6rdeZ+Wq9
JxZY1quJ1SrOWUOO5/6g/+80enGcPudeOSVBztbr0hzW/3eqnPBoncXxrDIm
qN3AO1VdUrZftaadEqv1+dLeJ6qtSwaVelpqyNS/vq98qGmJ2cWs0jnhs1/L
tyl7PLviqHS+Mf/fVCHg9tucdfT+09Zcu0o3b+SWqCb185RPps9bUq8/WcP7
Sf/9brka/qPZCbUeg16niajV1SVjd309ZZ1lEevwR4GLRqt48cPdCSvnW+Xl
jSQB5bP7ybe+98a7WlplmP/bl5FKfj49eb8k3iIlL59c+7f+9f8dR9xEfkUi
1XiWpQzdq9ovSLo8rPgFFV96B8xr0lbJ//pBZ4cq3CVi0ICg6VaJaLSy5z6F
owbP8i87VcVTf9JfvHThr/Ml059sLf7Fod4Xr3fb4jbxeZMp/zYV//XN6193
eDmbLKua92iDrw45Om1H0NYWNnm3M/DaYBV/jLrYy2dfTRVPFBqycGe0vv+5
+KM8bcNV+1a1Gqw+3sEmmeoM2H1ftU/cJtXCfSqfyha+eOjQL/r/Tr8yZb5X
4LhLcqUKiPf8tz5PWrrNm0b9zmj/wX5blhm+Hxel8RN50GHLgP/fz/HvTev8
v74Pety6c1jHrH5S/f6dFyUP6O+xJPxy+1fwZ4sUOFT4+6ihfvJh5aWzrSpb
JVbLf7duHuUncQrsmvxExZNP9n180DSLW3ZfXBo995U+z4C890o7c1Tjc/r/
VV7jCwR8ae+WiE/hW8vms8j5X5MaT83tJyVTJH1YWs3X3tJLi06Y45BC+Xc+
/dZe7y+9aH07cf2pdom7vO7UGt3190bSlzzxViUanvVenmHA9Y2fNI53J/iR
ta1TitZ3Tsyc3SbjQmpnzh7bKRbr4mRJA/66H2JHyld559pkW87xCxbEd0rO
Hb53T461Sa9Q/+Lxfjlk6Ioq5/KMVPH34UCfuj/0fsiaR9GfP8fW8ZzvH3fj
mm+c8rbwyu/uyfp7F/j7Jhe2pykZ7pa6X7L8LJs55vd2Z7fu+i1nPF0PyrPo
6rjkQ5T9O9T4yTEl/4Ujt4XtGKzXz5HybLV8Kp5PfMbxZdqOmN/bbBX6LOC7
j/Zn/l1/PBrtdEiyhJdaXlmi6yHphuz9s+Bfu9TK07NFr/VOKXckb7YFI6xy
4dm2R7vzOWRVIue9BntskvXmlL4vVfy8+vqDhjeu2KRr3dC65SIc0v3rpQMb
u1vkUN3w+lG9nBKazrl0RU+LjJ65OuCVsvdRkwNCD7S3yODg8AKR/7cHJ+M0
X7vZWza3bT207wJ9n13XsctCRg/S5+PPJrvc90p1h6RyRvZNO0nHB14hDd9c
Ufa6SZ/VYXXrOWXdndE7x520yamvyaVXVf1/snERaxP8M9gp9R6tvP/ir+/X
kp+OKV5x2fcoFe8XepE4f6mY35Mtff5Gge+dtP4XmGP9NjSLn1Te+aNs9Qn6
PAPxWsqRPqcuz9b63bhRDWvXWXq/emNAnw5bVbyx7m5o/HlL9Xk8z//Hyid2
n0nslMInMp72y67/v7DZfTP7xFsWaVvoi//RcH1eYm7ysGL5t7ulVLYC4ws9
0+ejA+I33pPklJYv7EEqrzYT3oa55UaVBN9Dktgk9YTPzT9adX428PbaijOT
+0lU33pNlnazScVXZXcfUvF0soRhSzd20edZhrT1+Rxnqtb3DVvzZV0w3Ft+
Da507KCyB5vq9RlRfIK3bGk7IF7jsm658vZq+hsLvKXAo6YjlvRyi1e7MU1q
zPeWw5MfJTvZTd9/Mqh2eDEfXz/5tCP56OAB+r5a9oeX37pZNfqv7+3sLf4y
SRmlH3HjLTt9fKtN5lcYG7BAjbdOibaDopW+FrmxZGzwO5cUCLvV9sE0/T2i
4pFF+sQfaY9xv+fTTDMepO7jlo7JttsHn7DF+B6ku8UC9wsVzyRP2/Ld9J0W
WTn+bp9Bl1Q+eX9Fl/bLlT3smeRhyYcOqd1i25g+H7zlaPOXsRqVcMrn0K5Z
D9z2lrbTWtl7NHBKh64lb/5Q7e+9/+A1T+Xv6ap1H1JrllXmDav/6F4Np5zK
Hf+Z5aO3TNr7PPp2mFM+dL7Wr8VzbzlRs/nPM/udUuhfW/ukfhZZtTHNj2lW
l0S3XVV0nsrfOl9Z2Ca3iu/uNKzfqU4yi/y6k729/2iXJDocMvKIiuc/FPYe
1XaUS5J2X7vkgJrfI5UfZxvYziVdtkSV7THdIrejn1TKf9Yly9e0W9RXxWOb
ygyZNvm2Wq9LBVa99dPnX4s2yNT+SgabJDozrsG7uE4Z9H7xhqnpbDLJnmNF
/L++9xhR8vTMLcpfHA39mKH2MJvs7De11Sy1fmNLBOQpovB7KTl+psIlKz5c
/nSsVXadL1B+hvI3aSMHrMyg8v1ShbunqN7x//sviWedOK/8dfvuoT876POE
lYt83zCiuL4PLHeuP3O+KTynw+XEaZPE/D5k8V5nZv07wiHFBk5tkT9E27+k
P8atOrZG18Op3/z51bFxZYeu5454mX2xfHFJ3FcvW5bcE/N7kR/TNdmdMtgt
ZWcMaXxoupafotvfdq4WEfN7kffPvB417ohbEuX53i2Bigebeu1N83iPsg/F
am5YVNAiDaIG5bSoeCH9tXBnfpfS33o9Qp92ckqW8GXDJidV+n9+8p8FKj9o
HFhsRmSU0q+xIYFz26h8oXupPqNUPrRhTeDThS+cUiq4a9t0Ch/Mfi1ebBUP
nshY9kWTIG/purpu9TKlXeIq0+9SyH41/t5XugVVcEmGU49mrktukTgfElvP
V3NJiYIRRYKVPM1e2G/5DyUv54YGXHqz21v8E5zoPk7l6zmrfW+W122Xxm3u
HQhR/fX/Uss6oqJd3o4b2GBaRZdcbLd/96FAu2wpl2LVyJYu+VSscLkunZT+
JRtXbE0jlyz7GNCj0V5vOXfbte7ediWfp0skG6Ty/yV5mp9K8dAlCScuKXM9
tUWi/XOffr9T5ftfJwd2S2+RCXVXjxp0xyUpP4YkKDfYW3rsCcr5LoVb/Occ
HVijr7dUe5cj4vxTlyyOVeT6/RR2GfK+pnPiHpfcn7s8kW9Sm1Rbk7FHkqZu
mfvSGnU6tl3OpE8c6crtlqD67S/Ea6vy4YPOuN5qfbz82iWM09guSX+vPtQ7
WPmjgSWip3y3SZmPLffd7+GQAS93VDz0xyZDyrpPux875MzP6DqRe63yeG+B
vE0nOWRR9XM/3Ret8iTo3cYsox3y/YBlxKJ/lX/+eWTIscouiThTLrKNij+q
nloYdr+2SyYmevh5/XKbWNY/94ud0S09Ev0oHSeNRdr03/3Tf45brPtDc2x2
W8R+Z/f0KwtVPNvdu18fJW9JptXa2HyiWzbGqrBvzomY37MM8G7vX7yFsrcf
o/KdbRjz+5Z99028flvlV98D08wo/tEi2dOdiLy3U+tb30V+lQPU881W5N+z
+at+fqnP4EUnctokqODAc2lWOsTnw799/NX7czeLDD532SnFNrsG11b5R1HJ
cqXkC/1/2A/bvL4Wf+6UAkWzp6o0Ste3hjxrlKxbPnuM71m+yGBLt+ijU4p0
//I8/W5dr0rzreGmjd29JWRRwvnVNrhkrdemL68v6Pt9sN9XN6ce+b21S3zf
HU72rIA9xvct61fJleFVN5dkKfhl6tgjuv60JVfL0PJD9P+L0lVwLIg9xSav
mq6OP+e+S/wL7i098ayuL/G+fh3Ct+4475LTxVpvu6/8+Y91KRMvreSWsPcl
JoS6bZK9+sS6Z2u5pXOCbve9xyl/nGhvxcUV3fIow6VvCYtaJGv7Q5t779H2
4sRUZ4PFL/T/b/OmbjU/6SP9fbgaV8u1b7nTIaffZzjzNFjXf14FDt/fcIRd
1rQ6f+XKa4c83fBh/abRuh6U9Kizw5Vduv7A/tSUvLHOBM10SvuauybtLqvv
57id98rI5Rf09ywflev4qFpqbU/nZu+Y20fFY4vuHHp5/JVLZqZuUvOimq9K
RfpOrpzSIQ+6vE18OtQmziPSY4OKT7OG9gia2ckmw/ddObAmjYrH01tjZw+2
SdqNzjIjUjmkQYlbGfaqfDzW8oYtPvk55OGXVX69HtskoOWvV7MUfn38zebr
x5V/SnAuy5HUDpnh285a/ZJNFnZJ0emxrz7PeShH6MW4Cx1yeemaJrWeqXy7
0Np1N444xFkgfoPyf33/knhg++9Sq4f+9T3MpSW/Vj89Ts3PunWVq/7//7Wh
XTpeDHBJ7OlvI+sofGrmgkG1FI7/KHePMQmsUvFOM1fG5Pr/p6tb9l64ppPO
h/wr9p+yz89Pmh94dqj+LqtcKtuq0r46Dqk5reT7Fd+t0qH0YL8mAxxy7fnM
XsfSqPg829XgWBNUPpIkQZ7bSa2SPOnKubt+OeXAGuvMh8qf1z9TJ9/8Si6x
l3i6Yo/C3Tb9nhynhks2FhzaYtcYi+zcHLvg+nD9f6aady8uXPDTJSefhjy8
NVyfR+6ZruGK31utkmlFycBDarzDz51Nu3ebyq+mhjs3Khx7yqyPo1JbpcqR
gSXKH9X5du6BgU0jlH++UDnLjIOFlL+PFbF3j4onbvdbMPb4PYusPX1haT+X
n8T6lLHjn9sWmRk1+dZCp/4/0LnUl2/tH6nP6/+OLv7ducAh9StMPfp9lk2C
R/d0JZ3rEHEFvv08X9nLvPvn2lU8PfDR5PtJJ6t44uIc/3AVfwddHJOn50Sb
3NsyKXTgbJ2vNam5KV9LlV9W6zl+xPA5NvEb+6ZGXhWvXN2xq8X4pVZJk7Fp
pakh+nx90cu5wzZWUvlo2L51+5X+pJLC6Xcq/9p24v710SqfsDyPts9U+USa
bV+79D2t7+vYm7t50Z6PrDJh7aJeZRS/Nd7VvnL9qVqv/YPm91b82h5XnBxd
wypn/nwqMuqYik/fNwhsWsQmS7I0fvS4sJ8Us28o2HG4RRovGjSxTpCy18dW
Fbmh1q9qxxXDkw1yS4rho0IWxbHJtF3hvmtS6P9/Zmz2zMdPrc8vS+4h1gMx
v6cwK2nbA9EqXy378+jIgsP1fRXLKxZdmWW6/r/onRc3Uzy16+9XLunx41zx
ePr7lZ77b4+4yp7L5pKPN59s+nRU+YeU9Ufc/sctRx/5JLit4s1q6a72yBFX
129zf+z9dk5ih/wofHPEwCcWSVjulmTb5pDS03K+nbZF5bs9L/dro9bn6OPL
fctWs0uKfs3v5k6lz/sP+nbs+6bNDhkca9rjpza9f3Mmdp8Co1S+E3ero8S3
FIq/u2Wu2adYJNeTpPNOfnDIzCTR8bNd1d+7LLEj0ZcCUX997+dUj7EH6tpl
bLcNRxtkVPbsePz8IzJY5ED5hS9PxlL67JvRf94db5mdukjekGvq+cDVk75U
V/r4fNyYTDP1faFHm8TrV3K0U/o0X7t7cu2/vs9wO8HLxtl1PaDVpY792vXU
369ce9VR41gmi/g+ftf/y3OX3JgbFKvGJW9Jverurby+bukTdCakXJT2PyuK
vis5/I1Nhg3ekT1DTbdcbXF71mhl72ZlX/dzWoDe/+i8YPqgzpVVfvj77JDh
P/X+RefI8CXpX3jLl+JPyvi/dEvhiR2yHvqqv3eJ/Xs+YnHNIrH1/xP7xb/5
PCqWrq88zbqxabMu+v/w+x7f7unupNbjfurrl8rq+uWqJd+ad1LxoMVn5YIO
dx3SPHXTxz0r6fPN1WrW6eZbwS7zTz2ZUWa//r9ongs/Km7MpOLxrGEhG/vG
/D5Bqcdzdk7/6JYFwwbv7Jci5vcvf+9JaUlbyCG/RvZduLC9sle3yhydGuiQ
1k+aNJx30yorLlg+Jaikx1+zdJvdCfM45F2eZLf2pbbJw3zHN8/Mq+R3xbqg
B142iRjeo1Duwvr+Q+ufNVOeNnBI9ZFf606tZ5PnT0t1XFRP+5uJdS6Ub1fL
IbdST+6VYrNNjvVN0SestrJPPT8O/5pbycvYap8XrnbImLkRTW920/Xk+Sku
fyzfW8nPn4wpxit6J0ftLrf62OVcmhwjZ4Q5JKplhc8bQu2SPXGciKsXdX7j
qJJ0cpVTit+0c/yavrTK0i3755887JBsvbyTl7Xp+968Y/97c1xyuwR5rW/j
ldopo4s0mT5PzV/XgIurYzudUi6sdYdPo/66Hy57zVpLL+j/jxz7NKKXv0PL
9xWbs9gUXzWe9/X98o10StPJd4oGBen17f/g3PAqHfT3goJa9m5Yuq2S947N
nc+HOKXWy7w954Tq+wi889y4eW6jvo8h35vSPtVHWmXSr6hyg+/q/+ccHrgu
866Hen/cXavl0L1K3men/rdupXNa3it1e9Lk4s6/vmfZuXNDm8p3OrmPrvod
rv+v6zg8a/mIE245XHva9Uv3Yn7fsuOD4e/OqfZD+/l/vGW3yT/vy+2svV3X
h96l6dBi4C23rGyY9023BspfVe472xXplt9PL5990kT/v7vFFvvBZnVssqxR
si57lP9v9jDF6nULrHLb9Xhlrub6fMLOZUcyFmrkkNTr530tul5/7zJJuc1D
nl2zSrpjp85HKfnNs+r5mYu5VTxYueQJ71bKXma/cjVJcZusGzcmdF1Th9Sr
nu760dnKPjcYU2xTDaW/n5b7VV1hkyrpekzeVlPJS5wBN/+o9cyTYN20Xe2d
0rvdnLtBCv/75GrLTX1VvLOpZsR+l/JXUfb28y845XTog8PZlTx9H7i57fvj
TvHKfcvn1SCLRK1/W3xIfpfUbJU7R9zBFvn9KVeCXzlUPP39aFhwdqvcy166
8p3lLslWvOy58nn1/xc99zm0X5lz9QZd75k2t+Hbia/1eYqxI8qvXLxN5WtL
/dzBTazSL6Rd1fCz+nuYt2bn2Bb/tL7P5+TB7WMnZvST8VG9/XofskqzYS2e
dlM4W4qprgKXrHJ66cOjKdL5ya1ny6evuqv/rzF14sgw3+zKvj8MSrxP2bs7
PRy5Mqa0ytSGia5Wau2QuIvC+1asZJVFWaJunhiq79/L1/R0o9Mq3nDEreHT
OK3SD2fuxR+Ku2Tu/dgdduxQ8VCh68+9l2p+OgR+yv1C5bMlRg9/suSv71k6
M+WumrOhkv9rmSMWhKr8zHE8c8q/vleJvO28sbJkbYV7fap34GZ7ff9Nnrr1
Q5J+8Jb8f5IHPFT28WO3kc8PrVTxfKu9/c4n9BOfcuO2TVmjv983fmLC1n5d
lb/Y+OSwM76f9HgSWCtvI6sMqLfx+DAVf17pamlrbWuV0p/ezVrV1yHJT10e
1tVbyXevdHva9dT1zoBvcyYlVfKUPt8qv4ydVT6YsljYY2X/Loz8ndwWZJOv
u6JTtlb02JfWZ9mt4rVGVe/PqaXk8euB+gW9hqp86tbj7Ltr6Hr1r7MPrg1V
+tDspyNPW5VfVf98v1I7pQ9zPtyem17536dTi9UuOd8pyXJnjfepsl1K/I6T
JjDMKRvfLpycskrM70/mLbf6YpVcKj8ocv7jza822dqswoaJmR3yrezUhHVq
a3uXq+XV3t9V/NG7oTXb//cTxoYeDfl5wyqxFp1J2zKb/v/c3tPNjqzwc0q/
RvPXrFPxQ5M633oUb+uUeFbfqmdUf8Fptw2KNdAp71peTv00tl1W/C73fZyK
1+f3X7gydKtNttUsOLx1Kpf0SV/0n1sRSh8TZyhxUOULb/efPtZjlz6f6Pme
pP/x4v3sLrk7OyTdj1UWmX6myLLc712y/fHeU4+76/9XB7T4lGFUYv3/26Oz
x8efsVrLx7wqV69u+n+9oeXvDEVHuiV0fN+zYQtVftSvWfGIwW55VuaN420J
m3R7t7bF0Nluydcu3agCKl+NFRhvQYmO+nzUmHPBWxLuckjF533Dnia2Sa+q
390JkzulmX12rSrJdX2b/7eFPNr/bKRF709a9pfqlbO+Q3qn2Dqi2Em9Xq8z
Txw3aoVV4r4c3eLGU5fYfg+qe2OS/j4D/89aM/uH80YCfV4i0euDW87W/us8
aOTVd9v26Xr5w2oPw8sFOyQs9pCUrb31fXUJh68qc6yS/h4J+nzxhHdBvxb6
e1SFnPdXd4x0yPmD+xq87qXjxxU7E/mUWmKVuSdf/ek1R9en8xx1zOur8s0k
uZqVbVbBIj2tFXZ3K+SUy67y/x5V8f245B9W5mys88tSg261eqzkaWbVuUsW
W63inp6iZ9sSKh7qtvhT2i36fBHj6fxnVNpSaZ0iH2b1upHVGuP7kr0q3qzn
m88phZ6M295q1l/3K//zMbpTsLJvRdfMW5TPJTKpy9M/2fT9yAfat4wcEMsu
bxaEVLs0WuWTVyKf53DbpfLsK6f+WaO/v9goIOWxpb2VvBVtv6dTNv1/Qe96
l2MH59LfD+hZqtjhMqf19x8nVJjVZf88ZT+8I+zNL7qk3e1ZrreL9floz/1L
1fo/an3GJY8v7/D+R8UnTfpsrT7IW+8XNXs+eFWOi3o8X5e3Sz0qnVsWdz2T
s8MMm2ycbi/gLKr/v1nka57WsXO6JWHXzj/+f36mm/VohzY7HRLa51XJP6P0
ff+zVx/vOWekXdJeWfJlfBOnzEjssl9Q9Po3v25uWNkpvWq/qBe8Rv+/f+iZ
S03mL7LIrC6yu9URlY/P7TM0wVKL7C8Yb+slFc92mF7i9WcV76VJe+rQC6W/
A2bW+x5+2iYp5wWdXzPUJVuKHJwdpvShs6tO/INT9X1TT+PGTt4rrUMetYkb
lVP5c2vA9M1vMjpkWMCFD/lUPFF2XWhkN6dD5bX9E7ZQ8Wf2Hs9HnXfp+LP8
+MUdBqd0yOrUV56Xn2mTWgPinQ1Q+Nyu80MnKntQ8JTzWh2FzwdWDlq6zyZX
pnfcVFHlW1+Strrefb1NuruaPlyl6K2eNbjS9KNFqvxe1KbCZ2WPmxY4kk7N
T4Yp9U7HVrh1ilOf/z8/WVO9ubw3gVPi1B7b9vh5m6R42nDyiK5OyVe9Xq1H
Kp7tNNrxYdFhp/ye2X7F5gs6HvxcLLL0hscWidP8/r4LKr++2CY63rjrKn5o
Ev42bS+npGhQvleqsnq+504s9uZSYYskyjds4PMTyt4G5yu8JNAiyW5lGV9+
r1N6jMxaeEd1pW8jb+eotVjh1W+2Bea3yJ/Lx/x/X1T5W6rofbkS6+9JXn+5
ZM+LYvq+vhJvXwV26KjxzKfF7/0RuwSEthqQS+V/XToeLt/qjj7/1njHmP0F
Hyt7+T5zskxVXPJzWw7bSTW+ixMWpOru45YGw640Wq30oc3GYvW7xVbyea7w
uQe3//r+zjP/nc/V8yWGRw9Pu9slq2quKD0zvU2qHV1dN89vXxl97uHPnPls
ku7ov5PuffGVhT/HRIzLb5NRrrPBHRRuEdLK72IB/f3CnivXvHF7WeVqs7Pp
k3ZzybucfrmLl1H+vktblXCr8RwP3dpbzadPhrjt2+dwS8GIkO7hl72lWoP+
rw+ndYvPxFslv970ltYTFsx4pfLJ5/0SLnI99pYF9TIUmlHOLS3Dy/w4/c5b
GuyeVLJOU7e89IpXOv09q1R1lZrg217ll60rJ9ui4tHPT+8vqpPNIQF74jVq
k15/v5F6RMP69jz2nA7JG/w0zb4R+nxt+a62QuWn2mTcYd/OP2M5JbBfJUn8
1/cb+X918q6V62dU8tLbWm97qXH6e47/JAq8kHOeno/TyV8/HbdS5yvttpUZ
EbTGLmdSX37yp8P/yvrycCq/720lGnQmJfGcIcmQDClDyrAUMpWhKJJCxiJR
yJB5iiIpEoWMGZM5SZEpUyOVRn1EEgkl5Le7rvd8d9frz3Wd4xxnP3uvdd97
r33fdCi7uTliYQ4NygIm1pu50YFx09vNJYMGXSfUBMcjUb6OfECcQXFUSFtH
EorD1h0duu9Ghhm1RKsraH4LTKjz29ApIPFFZsYArd+hZ8GFkYUkmKhdFvok
ngmWnoMfBvwpsMAmvl8U8WNWFk/8AMIzegnDO90Poe+jFIh8CKDBqGCZu7gv
HWatpVKeX8R+jgGkZoMT58kQUcwrp/CFDpUJvBuc48iQSo3pt3lPhxmBfZQk
fuzvaLd1QPn0IgrQPUS/fNXD/dzbJwcPFy6mQ4X93ZIp1nx/RwHn/UtrHzOA
e7ut1dbD2O9xgdETx8+o/rp1S3NnDOH6Yzkp7XAzDvfHEhLKpnliWO+mNF6/
+YMwAWnLdrh5D2A90t9FS6O3x833dzTwe8z5JJ6APSO7LrlWYL1QLcNPCV/8
KJD1ZhH5+xgB3C5wNTkQ62Gz6215Tf9YyAABqnqagV7o/ZFl/Y49VnRIdOHZ
m+qP/RzZ71eyl9zva0yH7jaz2+s/Yr8BoRqXyn07aPP8HlsVe79sRHxHvPXJ
uV1NZCiSo4y6ofUtJ81w/NSO9ZXZ5+0/pDgpF9YyobY3Zi4CrfdbcUlP/NZg
PLLG5U3ugBwTWkKPHNd+i/V+qqPSVbvR+vnQO3O9Ix33p26kDHUWX2fCI6Vm
Q5FtWE+MvZ761fiNzBA+InGnCk4j/pR9ardLbRITioN+3iuLwO+/zRnJqsvD
+zOUXOlWk3waxNbcly96ifDxsNlusQJcDwXXKC5/j14n8fZeUNTGeoPEBs5N
kojfFX4/3LNnAvN19n6YY8oLVrksA5Sb8u8EmWJ8kfc4NNgiDJ/vFPoqrB1H
9cRB8DLfBx7sl9hoOpvZeoMBX7oTuud+Y34Uo6d3S34Un7+qtFEz9L9SgWHx
0rhzMRPMvTqi69Zj/8Sng+KRT0RpUPRN4dCOIQYIDX5zePEK42Exd3PIQLFt
VehnbxTzdy18XxiF/VQimU/jnwYjvGr2YEx9kAmq/vq+vOMI/35m6P73BM/3
kQKDnANdBEgpCXwI+4L1MEIs3NXXv6ZCa1zOhHslAXf7JtOUe7E+Ovt+vKlL
a0LlAwIuPowa7RLE48+7wIqjRYAG8S4L/UW20WHZ4PYjJ9D4sTKNDwYgvO3y
WZ0llkuBkiNbHnTuwHolGqsM2tVQXG890Z5eh/Vi1nXqHj2tSIFVxAUR3hw6
5AzzaRk/psJJHfENAWF0qBIy+i2P4syoQ5Nz0ej5vzW87r0Kfb/88cgTWQjf
7FO9muBFg5eGsy94btLhANc7X+UAMpxqy8vcSjBAUAC+H/LHekZKgUHinX5k
yD74zmQqggFH36zWuob43smwSPctvgxIrVC3ehWCz+vY/L/PdEXlYTe8P9BU
ui9edT8T4hxEuk1UEb8XSdnYcoAJ7zbc6zmiToGTU2c901E9+m09ujqjmAre
FQ9rgwuxnsmaPXGzpyVZEDVp6F+hTAG5mg2uElL/+BVusvUhpFkwGv6jeNwc
8d1ff46yUOwmJ+Gc1Y35AXt/gbG5VV/GCOe/GL1J7SOILzz5U1U/tpwGPRET
HIpnCODd07v8CRX3h7L1eOZmF20sDUN8pczd3lmEBrsfskrWX8H9DO283Wpb
UD70fJb0epiB9acE4j3fhvvTgNvtMmfwC9wvlWnbsTa8l4DvxaODnYHYr3Cf
66m5ToIGy4oX0Q3M0Px47xJrhuIr/fpxJXp0cE9jPapjofEoSjTraKODYRTj
rSUT+xX6REitCCHjfLg30bkjJJQMQbfLZLQQH5AgC1T9QM9/wwMb5ZeJDKhN
ZXBGxJLhWt1EhlET9h98cDGVY7qWAW3T/k6xUdiPUKjN5mS9MRXyf3KK3ivD
ejgiizokrhczIHmVX2KjExUCf53NhySEn/uM+UPtsH5ZzcPplovuWM+ojy9O
ztsf96ey55N3zKqoBXpMWPizgBaiTwbrWIPzzu1Yj6bhyPfQoCYmXBP5/mdv
DBXaK+Tbv75iwtvb+/JSEV+521LYur8N8c/FtdURWmh91HIahKD5VDtkKqcC
WA/2f/4pqdOGs//4D/KY7dl9pYYBleWDXgP6WN/Ft/jShhJNKux+NRENDxDf
sYuYMN9JhSvGn0Jq6lD+m239s9CDDEeWdp2/+5UJXi26h1o85vsRZgprJAXt
QHxfgMw4yE2Bnfx2SaMaWF9r3TtxztbLBNjHpZ9QPYXwpaaMvyeK1+uM5Z5D
MUdV/ejJf/wI3y6OTYgOYYHqnT30h7aofqbk3jdC8TWD5BVFCO+tN3z+2tWF
BeMuXxS/jWD/I/b+SJHGkOh/jiy4qyNTYkqhwqbM2X7GARZs5Yr2CyBhvd41
nRTtiL1U+OLQ9PW3KNZHKs+dTedZx4S0H6PbzKxQ/ied0JQWxH6DatfzDnVp
o9+rr3PcWZQCxe5JS2Q3sOCY7hmpIxxovnwpCGsi4f3xufFz5FWrCRBWGRZT
QHz2rMtry9e/sf413b+62m1GELz2r1p/eJoK3yY0Rm4hvia/mhT2+CcV8gTN
KxfQGcDVJbr1/TeEn/cwez4qMGFJYzat72//amOBTgIv3o94sq2tu4qM5sfo
9ZkCB6wfVJMY6jdMpsKSs4JZvtyIj5U3rlpBQ3y1x+RtABcBD3kSIiAI32dq
oabGDJiTgf+BYFgWWu8Pb40MzViQodOaR3fwGQHapjLiLaX4/FpK881s5w0S
3P9W3yRQjvCzel+QSzv2Awzc15moEIrjUX1693QsCbQd1+TkfUT1wlH/5eZI
EjgEkrSX//XLcB7j7PIkgX9WFG+7EgMe5cYvqQ8kwRnVFXFmaHxUa4fH7R6Q
4K6B1S8xRQbsDp2NboxF+CJ/5YY16PP69ANH+m/j/QBO6a/1YVtoMPFU/K1N
MwOktpq/Cp3BeqvNyUcDl6F65RHvvsCfRcCH/JvtOk0I3747cn4PA/dDS+3j
fW11gAB/bk5uke1UCEv2SL5ljsbjJCOy2wTXz4Y7PSp6KBZ0fhaji/j8GIs5
1IrigCzrb/d16JDGdUbPAMWbmkza7aTocFb3Yt4Qio1vm1k1qNJBOSr66eHb
VHCzXigex0R40XXqnlA19uNh78952TLXbRXGfkU6Lz/3+6ykQ03UeR/d4vn+
ftyyfV2r0PjExXTYSPJgv78Cy2Fl18W0eX5/YZZdHnYhDHAnFnVm/eP/N+uR
z1RJxfeh2PtjI0qFlWZfGRAx6pqUtJoK2gLTzA/vUb7VXKVIUHC/Cnt/bvgY
vfvBJwaQZUP5l+7C95vZ+VGuxLruiBQTrJVU3crWUODlDucYYyMm/CTpuCgL
4/uV//P/bt+fNGCD8svqtWeKRqjQ0l3b1euA8Q7X5/cV5eh17lOVNKUSCigm
7yn/8RLXV9MkDdMtTwn0f1blLfnzjz+NbXj4TjQ+7dULcxeOE1BqtudeEw/W
X7xxdjSeywT3dwbC7+KwExg/svPhMgOH6aR4hCcFMnscS1H9qbjw+twhxH/l
G8OEa3D9YD9f23HPL0YWuD+wWlrshogzEwrlI/wjS3D9SVEJX2CP8uPhvJGL
4aieVF5evzh9HN9/YOfHTVpdnQYNTNh50tCPT4UK510ZVh8GMd5XPvRN/f53
JkxxcvnqKGG9wV4tM4c6bYxP2ethvzJvqudnzAeq/gTeTOlhwGfN3b84hKgg
Fza1rbOXAV+vk9M28eP+HzYe6aiTOOYshP39lpxb2dEhTwf9bFWZt+0UcNWi
KF6RocNJN8Vd61C+O3ZO1uJ4Dj5v+RClEaCH8LWmOZGWe4sCzerfq7IHUT2X
VbQrrqSAgmV1XeQXBuQsGGz4ij4vbdbQlRPNz9FTz1Y6ofhn3NbsWfT3EVzJ
2kPcVHjB8bRn+jOq7w7PaQPWWF+X3U/Tw3HmjwKqhwGvHtkdQvx0LlrZ8O1v
XA97v62VeSuC8J2fkUrOSgqU8esOtYvjfonS12oUDQ8WnPdVVrTsooD/wz7Z
R264XosFfmfuk2GCJH97Qo0h1lNLcvRPtT1MBhtjrZp0YzT/zZzNv5jO9+Pb
elr89yWEFwp07EciCinwbvSCVkcHE/Kcqn3UOxBedS7s6GxlwvOVfg4qqF45
db9combLgndqT4PzxyggWNpR6OeI9fCPtRstOXuLgN4Zvbeyedifj1Jd20NT
xnza9XS92oAiFVj76qP40xE+lb3itVcL6yuz50unWou52XWsx2QqGnSXcy8d
VpGMPSS34f3i8RpRQ+uG+X593IPi4SYHEZ400VPhXYzvp/9sMN+yKxHzaXZ/
7GDvgiq7e/h+rJeJRpXUQgbc0SY5tb/A/n4q/4mbfPTA91v/k+y+8fwADbLM
ynssVjBAY+ntDn1zhK/trOlT/Nh/z4BPMF9IEPG9fb7PG/ww39RJz5/yjafC
pcydkR8OMOB54v6ES9w0aKvdLth/mgG/M/bU2pmh9+/4uKvQH/v1KWQnZIyY
Y78+3/8SbwEP4h/KF5Ne3pvv37dZeeii7xsGpJdH0pwScP9+oLq+3RziqwZ9
8Dl/DuFZ4wDCFvHZcAEn1/ff8P3X9lge05wJBjQqc2pcILC/39GEWVtX9LxN
OxvnBi5hvU19k3rr06lM2Jba7pZ3C+tz5ik/e2aF8gWPo3RNuyrKF+J5iRrq
+Dyc/fwvzIiN3VFigmA1V8bf+1f/v7/fYhhMqMxhQs2lqwKb+DB+KVabfC/j
R52nx9hdt6Sk8ioT8rfwaSzPRfmF+z3p7n0CLh3v2vPjJg0s7gUmL+tE8/Vb
0PhTxF8DpJZJ16J8Ush9nzsaxVqdshQvFTr8+tYu+6iQBiKPgyOkJVC91Ui8
altAg/7vKdo0dTocTC5PKqkiQ47cpfK9V+jwx+fxRnoH9j/Y78Xf9PQRwmOH
v7oFNdCBL6/gal4byqdrNptoovm31vsEUfKJCkm124XcDzOh6tkLUU0DGkTd
31qhiOpTFsfIWN6++f6AudxLvJQtCIj19d+drkCDDXcaSCd3YX/A1H5L3xRN
ArI1NG74qWM9yRxr1mr5NNzf8So9zUHrCuLP27vjm4MIuKImM9eXQYMb66dc
1ucTsJNb8f3Nv7EQSZP3H39Azc3XUl5/QPXR0qs39yEVepl3EuuBDgEvB2OC
72P/P68BqQGNInyeeawoI/sEGs+HlRFbF/4goMzdx1ENvU4ulPDK4qGDubuj
/kf0OsX3BO8iMTp4Fyw7potePy2rtrGTRIei2306IjLY/4/NpxkpVkdTC+jw
ib4zRXcl7vf4H78d9Rjs/bs/4M57IoBGAeEIeb0+H1QPhNKTCQrWa//pOSVW
Rcf+EhHZNL7rotjfr+eNnx5NmAJhQ1pz+lexvnBefC9flg0TEjTvRzVvwP4I
FhZmEl9OIP7+KqUqG/H7dt7m2mEnCpyriW0dlsJ+f9ERicFNGQTKtwvtC21Q
PtlrE/s1HN8nNjReck8+joB+n49CVfaYfw9soTn3oM+rHRiNkysm4MWmJPP2
fdh/j82fxrK91X/cxv1Sk/m1aY9zCDi70/Jn1UmsrzwsUXP64FIKnKn9se1A
PwE6dXymTlM4n7Pr2ZikcNzkID6fvJtCrHjyioCYKwcKzMlY/9t9hT9TegsF
1spszxVrxf3fwnT5zV/vETCR9bFBXwX7AVoFG858Xof1L9jPd6WkuGVPG/r9
pw+16+6mwJbnIqfzyHRwd6p+JKc83x9Qy2N50NKFdOh60VLIRPnCmTR2aBqN
j9MEbWk2F97vYuNNccetmYZofLI7P1Uw1/zjDyjL2luAxtOygV5tHIzvk/j9
GuhUiaXDg0WXlBYYzfcDvGiSEqzjRYeJhKErvx5QYSJlSX8gqidi1zbJTdZi
/7/bJQNzkSQa8Cgd9rnwFNWvQ55xNQg/WuQusOR6jfD/5P7qbm7s/9fRp1Cf
SFAh/ZGlU9QerPfcqXSsId8M5f9r24rdUT5ccCfMrccU61nYx5Y16L1mwqm0
84MGRv/4X6R5VGq7UuEN64fl1XKEH+JSJQOOYH0sNj7NlbgjdLEC97t5dZZJ
/cxlArV0yat1J7D+dV+ys63dOaz/O8ThSkgo4/3o0krFN+tSsH4gmx9IeD7z
9ryA/YTENm03NUbrx1/zpjJXOhrfk9QE//UsiDT77LgqlAI3r3ofDJNkwclH
Js8cwilwVoqnay+K3zmIwsAiKqyWUJrsqML78YibRbR1oXpQmMlTnUWBOxu8
6306mWAncFbyI1oPBkMTFn/v51KGZ4cojmj8eo4qSCYQoF4u1DaA4v5pv3jB
BIxX3m43V22cIsD3153WYXkqHPrjQ8ufQfXkY3PAWoRvmGcb9iv8IuD4tdWe
RWi+HCrzIxeGssCOxai2P0yBqasT/YUhLPiaIRW5wwH7+/0QlrX3c5nv73dZ
0lDUBX1+S2GCbZ4/wt9PlpS1oO+PC/eQ4/vHv4+t7ytHPsj9CcUVzfkKVS1Y
b/5i/UW3N+JkeMKR6VBykwmvKK0vpDfj+3rbrgjTViB8/jll4H0JBwu8Ocx3
J4lRQU//u3jrNOYfovL6Jj4Iz31zeC1vmYf42nQfa9M1Aso/nsvIQvy0K91r
nWwawnubtPi87yK+Je56wyeTgMtSPx7Mes/37zsXVh7bFcMAE5VxlQ182B9j
4TIBzppw3B/Bfp72WlVyI1YENG294XeMA9dH+yGlIgr6veMHfG2KdFH9lfyx
S+AR9jfg7fOeuXsG+/vFOjse3pZAhrPykmK7n9PBIl3/Lu9lMtRkBLm+6qYD
XXftTqt//P7Y+U+baZkvs4MBkyqrXhzQRPOrfKjqaS3290iRlE4TrmfAJ5+6
c4K68/3/PHgkPdurGHBbR+Dzqd3Yr+hY4jbKwjQqlIm2GMhfRXxylO+5T+4/
/qb/T194S/OW6K3JOJ9zxoSdsQlC+DxpY1yKOxUa3mYl9nIx4U/bpQU1nvh8
gq2/LLGtaHknJ17fWlN3be8sY4Ly6ZnEVyewXvWDiglGnigVosvbzuRIEpC8
JjOAjvDvqid7G5vXIrwwrZXcmUiDoMebSg8EEsCRZzErvYIMp9x/9g6spoNn
zO41yzdTYdvTEFrBLAH7ek14pf/2Izst8olB9f66nWx86nEShNgeOzpwigFC
Ba1O3Qwq1Jc47dY1xPt3bn3xJjJDuB/huCnPrr2j2D8uS9WxbHUf9ocrvOP1
om5M8H/148Tczeef/+p37ygq+BGF5v9IdsmNM0yYKPnvPcdpMojSXG6LmeP7
6sT5vSwjb7wf79PnY296BOcnZbLHi3OOmN9Nj0TZRgRhfXJvypB5C1rvizwC
woP+m+9Hlhvs/fjaFaxPDrt6jR0JFsitbdrrjfBzyI5vc6WuuN85vbTQK8aI
BYfWCUSLZqH8VvswdmIL3i8pFsu8rLmcBY11VhFz7jQ4+lH/gLoKAQnCIBlL
w35bOo1T0Q6CuL9VolQpVlQWzUd3l502+Wi+6m7Ko0wgvvpkNY1fAN/fNuYh
9Xn1Yz+shKDgdX0oNtNsTDVcQoFXs6Ztr+uwn9UZoVsvXLrw7xXp8KxqnMD+
VHYFfjoOk4gf7s6xh8dk2NLAZZi5mgV9+30mhhE/zU1PDcwWQ+PJvzGmv4AC
Ib2rFzmj5+GmNJSx2QX7pbz0CKQ0RdBg89XWr+EID/+yKHYPS6WCq8K5mZFl
dPCja+hafSFDyuT6fRdRfYtwv+Ft2UmGiIa9/JdQ/jsw0lRgEY77LevWnWIp
JeP9PzhltlMY4b39P6eFOaUw3nz3lvKyfw0dKvIahRxoVKDyLdg1QML+OP2F
gk5j6PtPlclR9EvJ0PQhmNxKwnp7A7OZp4RpLDgddCw5rgr719ySE3Azz8X+
MNquu67qjs/3gyGKtl+yQ/OV15QyEL8f6503p+slmIhiPw/VXz4DxAp8/uW7
ysMobBH2x8gaShEJRfkhQI7m0H6QCde4m9XXDZHgQr5cZY0R4lvvKuoVR0hA
zGkutUb4QmHN3I4yASr8IS1T+c3FgpHTiuJO17Bfw/8BfEFceA==
        "], {{{}, 
          {RGBColor[
           0.1634526713588639, 0.3385848174215911, 0.554471549367825], 
           EdgeForm[None], GraphicsGroupBox[{PolygonBox[CompressedData["
1:eJxNmFmQldURx797ubPd7y7Rt0TBMIFhqchsbKMVrMryQERSpVY5M2AJAwoW
CiIEJCmUbAZIUDEKVU4QpEwKSKUqxaKATxY7CkRiEvVBZBk2gYAykihK/r/p
/5Q8nDk9ffs7p7tP97/7nP4ds+6emU2SpE5/+mhu1591lUkyMJMkLeLdpvGU
+B0VSTI1lyRTNFaVk2Su5nfSJBkiuRsk823Nr2tc0Dgp+ZYa/aa1btdv+8wf
qvGA+K9VxLrLq5NkYjb2+bf3693roerY76D4I8WfLf5bpls0P1QOmQc1T9M+
lzQui58tBf0L6bZX/5/PhI47TZ/QOmc0f6wxWGOzxmnzd2k+pXE8CfmTGrdo
7DaNzFnN5zS6RC/Mhu33it5i/mD74ZJGg8ZrGv+x/FnTw9Bf313MhF3NmaDx
G/KfaDyWBO+S+TenYWdjIUme1flMlO0/kX/aykG3lsPe5mz4GZ2bRN/Dt6Jv
FX1M9ArJZfXds1pvXxo+nlqOM+LbKZKZp/9vFX9dGj5hnUGad2g0ZsMnbZrr
vSayGY1h2Tij4T6vl81j/xdEN4ju57NotN/uq4jvkfuh9x2Qj/iaKbsGy+YD
kh+RDZ+ssd3HxB+n+UPNdfr9Vc0faJzIxLlALyHeJD9Jo12yV2XPh5q/1Py2
1xyleZN1brRduVzY9oNy2PV7yW90bOCHleWQWS7++IrwJ/79sfgNov+Shj0Z
83+j81qbi992O95YhxwjFifLrtWK21eqlFuaP9c3w6T/Uf22WrxvadTr/9o+
Mf9X/AWSmy/+fM0vlUL+svyWiM6JzmhemY/82q95WRr6YFN3LtY6LfHRyseh
ot/LRFwN0v9bZNM1fXNGv6/VOgf1f5/q4Cfl8P818dsk26rRX98PLceZLNA+
3xF9k9abyBpas3912DpNsl85xvaLt0/jGjFUiLmhGL9ntE6T5OdWha7YUyvZ
AdWBT6xXa3qs9URf8j9nu9ZLj1bpu1hrDyzHt3PE+53P7EfizRN9hPgRPd/0
HZK/ybm2Rzb2vc73xC/xSAxfFT02F/H2peNqazHiajyxoXmOz5xY+nsaMd2D
nYWI3cXFiGfk6yW/0TFNPJNHn2YiJsGMs8aQB7NBEzMfO37AqwPGDeQP+NtT
4neXQs82+WdATZwx5zfNePm4ZCZozc8sT453ZSKv24zhi5LIxdlVYf8f0uA3
au0VpYifS1p/qsb7WntQOeLi4WzEaq1jlnMZKf6VTKzZIdnuTGB+nfgDa+L/
jcZn7JqWDT35Fty/Yj1XFMMO4nG69WedSeLdXhG+BHPWGnc4nxnir9Z8p2xZ
XxnxM0Nzp8Ys8f+mNZ8XvTMNvIAGQ+bJ7ndqIke2F0N+WzFidG914DPfU7eo
j+Beo+Tf1O/fl9wYzdPlm89Fn9O3/yuGn0qVEevNxaCbNL9hPOIcb6mMdVbl
AhfAh1c075XcBv22R/OyTOQY8dDfOUGuPZyPfdmfWkvNPaT/PysGvnRrbrff
RhnbdhmXWmV/hdbqU46adtZ1DbzZXR3+wH/ocLf2baoJPXv1bbLtzM2mqfV8
S65ecI2kTm2oCJ/QPzxdGTnLeXFO1AZw9PVirPFL2VQpmSqNG8GHNPD/pULE
+wH77Yk0sAhMmpKNb5D/dVXoCE28gXXkHbhW59jDtt5+BEytrgwcxrf4+Saf
OdhF7oBb0MTCIOdXvWWaXbt/lg8cGaCz+1M5fDJGNt2bRpx2Sv9/5b/GQnKE
eEOHEZL7htZ831h61jrUa61BWrNBc6kq+MQC54w8Z91sPR53Hh00j/5uvc+O
vGxxfoED5Bf7PlmI3u3ZfPig0n6ghoCf1LXzruX0V9QI/PhiJjBwoH3b5b6B
nuE4uKLRV+M5+eEQ9aQY80F/e7wq1iMe9otXrgq7PpAeC0SvLAWvZP5exxG9
WU/MVsdaf04jz8eWA0s2Oobp43ZbH+o29R5b1hajTt9VDh+MtP9H1QS9yD3t
KNOdudBvmevmANtL/JP/5OycUtSwuaXAolb3TI/o/8fEf1TzR5noj8DblZWx
JjFNTThRHXXksPcFf+gdNjtPiXtkfypbz+Yjvn9Vip5uQWX4kzpFjernWjHQ
uAr+gD3UWzAS28k79jlsmznDOtvVQS5JnynlqOvE4IRCxNoMx9vSXPS2dc6F
OvcS2zPRH9MP089eNE1do9/lG+pJi32LDtDEX20p+p8F+agzo82nJsOn98AO
coccpI9tct5RX6mnM6XnrjR6wfvLUXM5L+rHwprwM3iBD562H8jp/c6dd+yT
9xwPo02/5dyhHrVVBpZRL44XIg9PFMKHbxtjuSsgQ2xzPocc80uqIpexpcl5
Xe97TM51uts5xTrU4KvupdEdG6h7xBS1nt/Ic/J9tns4cPeJUtSCQ66VLZY5
7fvLfp8LdeGA7frEuErvTUxiS73xG/mOJOLnBfc5Ux1v9xrn9/ksPrW/WHOk
7wnoRr0kXvED/fjb3ou47nQv1Huu9I0njTknXHP5HnvILXToZ3w5kom7T0c2
cgyanIQP/rfXhJ+JO7Bhj/Fhi2nsOm98Ya/eOyR2cXfZYRpM2+Wc4p60y3tx
l9prnU8bc1in9z55j31L/FOzhtsn0MTeXteUo7YHrB5mrLrZeg3x+sTVEOuz
zfgw1Hr1vc4PR4w1U60/vqJunHHt+Mi4iDy96mD3vCNdO4iXbvcP/1A+3pUG
Dv/VdfaI9wMXwIf78yGH/KU0zveAc4Gerdt0nTGAcz9iTHomE30H/MlJxPl4
3/u+cq733CMci8Qtd+pNpjscG8QVGMReLxp7mh17D7veYRe9Pj0x9+xmv1ng
w8uWBwdmlaIHnqm5oRC88/nwE3zyjtjYaT9y76SHpJfEB0d9juhIn9flvNtu
Gju2ed/Npjssv912TaqJN5Q1VdFTrPb9ZIZ7WHIBuztMgwv0GNSRC+4x6DVe
sw6N9jHYPdl1banzjnX7u3fPlqOuXivEeXPu3yxF7my1nuhGjzrGur9u/n7n
FfQbjnnsHWaacz9nGfi99pMvw32mnBc96kbn2h7TrEkdn+Favtn6UB/Hp4HL
Txaj7qAPWLTV6/Mtft3kfbkrr3H/hw+WOfam18Tdld4EfFpunbsdZ8TVIdPg
KvGJPDF8oiq+59vRruPUL/5Hhhhmnm55emx6UOoLbxjEDjWF/mtK9ms8OOZY
Ii8m+b7Zg0P+faBl8NUDfv/gjeSYZeAfdp9JreceQL+D/tR57lCs+25F3GuI
Ld485hjn6dPn+m51Zzn4z8nfn7hOcy+8ZPpwGm86vO3wttRlrKHneSYf/qDf
5H52n+9orcYoZNaU4mx4z+jOR1/Om8cdxejnv1eMtw/4V4px3pz7q5p/nkat
nVYOfN7t2OCcqYWc9XeLcad4Nx89xRLXYrC2zW9cPTabxlfUyN77cqtr8XTf
uV6Wbos1lmqd33JfS6O321KM/GDvicbCdr9BgW1r3IfMsK/ZmzsTMUH9pv+d
79joNoY+ZX2mex1iZqFrMNg1zb3AM2nkCe9/YCz931fGbOKKmshZLfD6rDnB
9yB6JXSr97l1uAYdMU29uGL5U6bB1kW+X0CDscQ4+dCTF5nQk5q1NB9xVlGM
38kNeqTLpYjZO6X7VdFfiP+F5j8WIj4fLUTcb/Qb4PhyrH2yFPGOL/j+n77D
dIo/Lg0ea6/yXR1bqJ/sSz5iY5cxnPsE/X1PDcnFmdb6fZn+bIT2fD6N8+Jd
kPxa57tVbdnvVuV4t6H/pscY61zEB9Ru/ECOj/P74YY0BjRvio/a3kcK4fNV
1rklDT9NLMRaUx2HZ/x+D3Yd9fmCCbzJtLnHBr+/8L3xVCn83lWKuEeOc6P+
ovdgYyT1FRxu9zrIcq9/3u/4O6wDZzqmEGfBmRDDy697N1jntxewBx4xdsZ7
oTM9L76mL61zvPI+R7/W7n17742ZYuy/3G8L9Nc32J/4nns7vQj6tvs9i/yj
ht7mvoYcYS8wv9O4v9X1Baygl0ee3OYdCXx603Hdan+CQ5zLja4Pda4R3Oc6
/U6NregJ5ly0P6npqx2HrAk+THJ9b/D7FdjzsvelB0SXSdYHXx4z3u9xDeW8
/g/84GQ6
              "]], PolygonBox[CompressedData["
1:eJwtlV1olmUYx+9378fW+77P/ZhnKVHOQkyTqXgQ1TypgzE1kMDNpslciky3
aq/pjE7Sys3a1oJ2MMn8ypyKImgZdBCk2Q76Qg9UUNA0kgwM1ocbzN+ffwcX
/O/7+l/Xc33d1zOjtXN5R1UIoQPJIUPlENrzIVzlMFEKobkYQgP41eoQNsYQ
MmkI2ZoQ8kgT+m7kejaEF+B8nISwE/sm7N8thHAU3XzO69G/ju86cAP2jdiu
5O5B9Ac4L3gghEfgL8b+Et+bAj6NjxvwT3O3Bt9vwTkO9x/O87C9R9B/g88h
hwv2+Rn+HoNTC56eCWEmeD76DPwIZyG4G//TyGUPspt8NmNzFf0SvlHhe3u5
24uuBf+fghfh427WOUyH26Vv1PgbtYo9se9L2LfhO5u6Nj8QfxX4EPwVeddU
tVXOyl0+Hkc/zN1Jzk+j3w2+U3StRtHvQv8S/PaCa7KIb20sm7sWfSv6U9wN
FZxDBe7b2H9D7gup10H09Ymxaqxaq4aqpXq2Ff44OY6Tb0SWcr5bcm2XE8Mz
+PoX+9sFcybgPhTNTZFp4Cb8tRBLP5xjiXuu3r+D7ON8hHMdtelCGuHewqaP
+H7F/jfwHDgFuDXIRb63hbst6LqRy5x/wf4J1YeY+jjn4V8g/0785cCfo38y
5xqr1qqZajcJ/0/42/G3A19T+eYKzquKng3lpNzWpq6lZkyzNlp07we524bu
Q3zm0LUjO9AtTZ2bcloCzuA/l/WMVIFb6M+j+P8Dzj38beXu9/B/TuBv8TeI
bg3+V2O/GP61rGtSD76CjJBLM5xlcIeja6OZH+P7Fc6Van8zRPdAvRjFZhzb
WalnUT7fKDkH5aIYGrBvhz9Bfq9h0wnuiMYdcLaj78emCvtl+NsF3k8OPRnH
fAK8Hn/d4DY436Mf4JutefekV/VF/zK+DuhNlTwTmg3tDO2OTdG7RDEolpvR
s6CaPQV/Bueear/RWnBd4l7qDestD0XPhmbir6JjVuwV4vkJ+5noa9H1wtmp
/Mp+23pjL6KfLPtt/ogMpO6pequc+9D3Fz1rs+F/xPlrzmM517xLsZa9m+qJ
dwO6ZxPvLs3Y7aJnTLNWzd1c7Z7E31LN3tQ+jPY9C/4C8IWiuXoDegsDJb8V
zdwg+OeSc9NOPQz+L/FsaUY0K+9F56oYFat2mnbbw8g2zq+Q47oa90i9akvd
O92tA3+ZeNdrZ3wBbiy5d9r5Y9EzpdnSjjkvXeLZ1ExoNj6JroV25h7wGe6G
C95Z2l16o3qruvsq8cxr9jUjZ7VLo2NVz9S7uujaaAY0C99hM1Lwjteufx+b
TM5v/jl8TUb/e7SDmlPvLO0u2ZyH/3zqWZbNB9jeB5TX3iA=
              "]]}]}, 
          {RGBColor[
           0.19495102018646798`, 0.35608390010359336`, 0.5839700030317716], 
           EdgeForm[None], GraphicsGroupBox[{PolygonBox[CompressedData["
1:eJxNmgfUVtWVhu//9XbvB1E0KhAEnSjdTsZCjAIWDHaDCWoscTTCjxEQg8sI
qGCwgDqIARUVlJ+IgKBgQ1cmiRrFsUSREB1HVLBFHaQZy7wP72aZtb67zrnn
nrLPPru8e59v97NbTxyRS5JkQT5J9EueqyTJE+UkmaHGHtUk6aj6GtXPriXJ
Hi1JcngjSU4vJcn9xSRp04CL1P9V1X9VSJLVem9T/V6VK+tJcpvG3aXyl1mS
tGqe4Spf1PsfNM9EzXeH2mbp+af6/Vrv09U+S33ur7p9V72/o/paPb0Lbrs9
2h9Q21Y9C/S8Lpo2aY5VKjdq/Eb1OVbrXK62pp4JLabvK9HVXe9j9W2G9rCw
mSRXq++pmuMN9emVd5259tS+/k3PMLWdoraT9YxX3+WZ+fOwyu9Hnx4ae6Hm
/1R9P9EzTuNTPVeqfYHWmqy15qZJco+eSarPUTmh7HmZkz2z98vEgxl6H625
fqj3LbHHQZpzlMppar8iMX9+r2em+vYseG3WhY+0bVT5O61zW8nfFhc89js5
l1NjnnNF+43/0n5T1BepvEHPoaIhn3d/6vuKzr00/z4q/yFau+jbFPHwKtVf
0/dpdcvLbmXv57sqd4l6a97v1Guia6nk5CbVJ2nuJUXL1p2i546Kv9GfecaL
zhdjroNVdlC5k55b6C867lb9jsxtO0f7Y3m376OyR8Xf2EeXzH2+p3JhwXvv
1+IzPy3OfVlq3i1XuURtubzpPF71E/Ss0ftn+v5pyWu9ob1vUj2vOXtqrcM0
x2q1v4cM632i6mMkl7O01tt1721VznOeV/EZvKc5G2XPvyVnfsCXqeozpOq1
T0n8/fjoM17PVn2foecejb9d8+zQYrm9I2SSfkNCtv+u/fxZdL6h8l21faU+
fbTG+RXTAQ3nRn0HjXuh6jnvUvsmjVmvsZtTz31nzL9S7wvV/oLKtOR29se4
WUEP74xhz8j6Nj1S+zVl8xz9+1xjN5RsZwri42bViyr758zPmS3WqYkV69VE
ydxW0XW1+DlMe9hfzxt6fyn4cUPwCp5yXoy7qmIduTrqRyY+I+xKu5zbJkY7
NKKbn0c7Y9Cz59X2ZovPdIj2VVJbUc8Oqh9QsK04SOXykBlkH7lFfkdpjvPV
7xp976vvF8b57aSyQ850T1ffsr59qfqUOP9W0fNHjV0gnvyP+nXMmz5oW6y2
HWMsOr4odBu9QX/Qtd7qM1nlCYn1oEPoArJ/bpw1+9gr6FynudcHX4YWzV94
26q2M1Q/KzGN2N0bVc/p7F9Uv3HSg9n6/orqj+r7vozX81PsUsNjd9WZrtf7
eQWf6aU173G0vv+iGfqg8gu9P6t5tqrcTWPegieqd8ysc2M17quGxzJH56Jp
WKd+A/XM0V72y/s8OJdzE8sfZ8O5vF20vP276oXUNBdTt30e7WeLlmtL3v/1
qcd2r9nuYn+3+yD4MFxz31Cz3X65bl+DT8TfoBPoRo+gG/ovFe0nqP3dsukb
ojHz1fcr7e+3NZ/J1IbpXFu0DXyn6Pf9Nb5d6vY29b2gbDlH16H/7eh/tMrV
ejpq/g5q71W2nB2seQdojr1UHqinCi80T099H6TnQfX9geiZInreFT0rq7YF
2IGk5nfqf634jNrCdqWha3fr+Sb6/FfNMvtczMN4dOg4zX8fcpFZJpCNXVTu
E3akb2o7hb06NvN8jGVOfA7+g3NkLr4N1OdXa/Z/PTRujL7XSz73PnpvqP56
zW3UH8/Z/iHnX1Ys3/uHbHevmo/w8NKS9RAdxH5T79VinqLHM3PW/01V++tb
y/bf1JGLLaEj+P9rC/Zxkwuus+b8gt8Xq35f1fPckvP3yf/Sf1LUp4a/hJ6j
tZ/14CbpS7HotcAJ81Rurno+zrxnnDv2Hf/+Lhit6n7Ym26ZffYeKit5t2F/
sFXjY4/T9NxcMI6CX9gIbOCmWIv93lVwn71znv/W4AN+9oHAE7eV3c466Nbg
kvmOPcIugUkeTo3Nzmka790fOOfA1HL8pva9Y8l19oWvwP/2b7FOtI+zQ483
hi7j5/bRM0Dt88I24U/Bln2iHVyGveIbcrEuZOPu1GPvl8wer/cfV/yO/+8Q
eOMI/Eb4DmjFRszR99laa1DBfnBz8ByeULZFHdp3DPrxBTvGvv4QunNm5jNh
DHa3HLKCzZkfOHDXmH9TnHsu895bMvO7Lc76vZLH0B+Mgm/FV273/WA/fGj/
8Lno8ysV82q+5lrE3lTO0PM71W/L/P3l6LMxMP1Mtf9fLc47M03INTSDsbFV
YBL40y7w+ampfdWJKh/XuCzw80qNf0nvL6h8TeusrVivL6+6jm/gTKHht3nb
0Vejvlh9FlUtw4xdFf1vUVtXYpuq450VFa/JuXK+yMNsrXeP2u6KPWLvsHU7
F+zDnox1Xgt6llXdjz6roh1asJGMhZdTYgz9e0q+e6t+ueSqd9H2cHLeeoJP
B293yhvLg5ewhU9VbLs+Uvl+xbENeCCNPuznlZz9PTZ7ZWDQ+8O+H5B5r+yZ
+G5YzrqOLBDTPBd8mBw2AdswUs+vVL9Y5Wge1ceo7Fv0/uAzejKi7LhuVcRi
L+Pbtce/69s3aitUXMf+DFV7QnvweEDeWP2Zsv0XOtuvaF+yze/AP/qXTf+T
FceWO2f2Pd9VmYs+y/LeA/3atxg7DRIfinmPWxF7Byc/FbgUfLpn1MGAYE10
eUWswzyj88b38OoC7W2Z6HtH+3peaz+gs3lecnuK9jVUfU5WeZzKIXrycZ7j
A6flmuZFvun5rqhaDx+s2t4elbdcI9/4sXslHz3U/mfN3y3kFj1+seB2zntw
xeuxFraze8W+60itMUD168AXNWOI9prnN1Wvy/oDw3YlBcf7+D/w40FF72VQ
6MRxoRfEu3tFXLxX0/oERltTcKyFLQdHLCkZSzBucIw9o+a8wRviWxeVfSrm
a2f1O1T1TXnL9LSwCU+XjLs4l2OKxo3o3rFN8/b3de+lV8WYhvl6xZzILDx8
K2zM5TEn+2YM/en7m+BD77LX5ayhl/7QjB0aF7YIeUEPoWdR2LSDY57eQQP7
Pkr16xPjhJnRB9sMVmDMnXXbkdtT4zT6gV2JB5CTfhHvHBE+5fCm5ZCcyvI4
O9aaVHWfLPY3OGzCKeLzXM37mvh8SdmYB+xDnALuBHOiE+gGPobYgjo259WG
Y4uXaqaVmAD6rxV9I6rGSI8GZgY79w+fgR9pjTwP+Z6dtvuSFts2xmLfwOWV
iHHQh60xljiVWAG/sD5s0xdhm+gLjrow2uhP7HhqxI/w4YOQ4e1j6DMt8j/b
zxT94P2myIe8G3HQDZH3mB05AfA3MrQ61iX/BH+RI+KgkREL3VT3nFPrtrN8
x9ez19bg1ciow4NxZeMWfDyYiLPGNrAH4kpwbCnkABn474glrmo4X4Z9HZFZ
N9FL/Gdfjb2gYtyFXRldtS3EpvQP/z4YfKi+myOPRB/2jhzhxw6L/M+oaAfH
dQ99uaZhbLdWtPQpW0+QxRFBc4cWn/NOYd/g/7DIgTxWN50nSX77S1a6kPtS
/bSmcfQvarYRiwPzwBfmQWbObhrnXkTs2DQ2+2PdeBf5+EvNsd62OE/vf6q7
D33h34Wx98fCt/C+sOqYDRu7IGJn9HSF2p6o2qceEfYfnRrcNOY7TuUnqfMs
x9TtZ7uGryUmeDjv/QxqOPY/vW5/go3EX9+j8Z3JKWiOTlXX27XYjneNOjmT
70XcBP+RXc4UrNIp+oCPWHty+Ef6Q9PSiBeIKTpHHEz8f2HT+dlfqny27lzP
+U2v2S3oRx/eD18JdgW3gjnwl9hybMKGOGt0c13JY6F9bcPyurpmXEnbSXo/
q+n4+ecqRzad+7hYZZ+isRqY4YPAMOQNwRo9wu/gf6ivCRkDWxBrYBuwEeBM
Yjfa0YevK36nvpv2eCD2rWkMTzt5DPLS5KThGz5mVWAmfP0nUV8Q+BqMiv6g
C8QjrZrrEvBN0/E0dWI/5mZt4oe5WvcY1Y9qWsfQB/DzYLVv0h6Gqf3DivfM
flvVvqvqHZvf7pmYhbize+ydvh+GTVsR9i0L7PdxzHN93f57gOYZU3c++vuq
d+NRfY+mefxR9MdWfRQ+Ar0k9t8hZO+FwIpzIkbgHMEKYIaLVc5tOp88oWa/
in8FnxAXgZsnN5xrpg95cHAimAA5wrcUQ5bIDSEz2DfiCWJX4tb9IvYnB9AF
fUEfmsZZfWMMZ0c75/eQaFhaNWZ8pm57TJ5pasSTnN1HqTHkx6nzBNSxsWep
/1OqH9Kwbt0SsQDxHHEdYy+ue53OTeceGE++gZwOdhfbWCg6H5ELjEE7/MS+
FgLroqPwFz1taRqfLkgdl00vf+sLkT18zbyI4cphox6IvB8l79grfDu4Hz9N
Phi92JYTjtz/EerzesH5kI3hYxi7LaZA5kTPyLrzZGMjVzZK7wM070Oi7T8a
ti+fqb5Lxf1PCju7X9CLLqFT5BXJvd1est0hHp0f8S95j1mR+/h1wxhuXMM5
Gmj7a805xumRZyPenxn3QWMbxkaXNYw5safk0Jh3bsl7/JPmuRfsknqfc6Kd
eGJ9YAX0cm7YJcp7o0/XOHfsKlh5bMl2nDju4arjyf9tOBf/tcqvU+f9O8n/
HtYwlurfsP9aEueC/0HfsVXtxc/vqM/R4veZIW+FpuXrm8h1vK65/qb6qizi
obJp+FrvH6vfP7Xm9NS0XVY3v39WMs8npK5fmRrb4WuIK9njnNjvuLpj+xb1
qaneXvTs3nS+D90/tWl/B37CznwQdewMsVQS8VRL1KHt87L9AXuEXmwle+na
tJ29pG7Zz8XYfSMHjN1mHy0xT7+GMclV6v9Vaj7Db+JmYmRiS+4Se8d9Yr+6
MehFqfHUiMBUa2ItaPlSfPtQa2xJHQOxHmc7I0rwBLHVmMgNss6U8Ef48UtD
BsDHU4Kf6zLnad/L3E6db9gtzm5M8OHTGHtdagwwVPSuadjfbU2dAyA/QB4A
2ZoXPCH/xb7AisRGfSOn+tO6beUjqfOEbZEHPCgzDvtR0zhjeaw5QuMG4l8L
Ls8pOa/4Tcjt15FPfTril74N2699GsZGYCT0BTvbNzAoubTD9YzU+7Nl21pi
czAjcRg+jritc8Ru2P4uYf/PTj3256l9LG3kKLAH6Dw2gVifOclp44Oxt1dG
/ZPoz/0Ldy+fBA1/Kdve4uefDXrwBc9G+4Sm5WpKzX4YfwyexI6BT9oFhqFO
HuzTwHXgO3I13G3DfzAO/cBI3H2ti/7gKuwcMRF30eujvWP4J2jvFP4EvMY9
1ebg1R015x4mNDwHcR/zrI57Id7HhZ2crvIbne9baksali1kDJx5QdNxAfHB
xZGf2VttZ5RsE4izHs9sJw6OWJAYGxqJQbnvIa67ue76jepzSM05hc/qjvuK
0Yc7DerkKsndvVOyryFmeDL2hbyAs5EjcDT5F/BkvuE4l3iX/BLtnO/twYdl
ovGRqvswF3XiW2zlj+vWEXSIuOzRwAycB3kP/M9tNedM1tSdH6H9aZUHpO6P
DnGHi47sH7KwJeRhQ+q9nK45TqvZX07MjMuQle34fJfwfUtT+6kl3IXW7EMO
Unmy1jhE/B3RMI+RAfjMvTjY4OOa45sHw0cQs8JHsPTC8O+0k0+FHr51zXx3
uHvmuIjxxFY7Rp3+6FOn0BHknrW4E8HHwD8wzk/qYb+bzoUS94BvX0rts15U
OVR09yKXlflesWPMeQj37WWPwZcODP/fM+6IoIv/JnDvAHbGf5PTx55hSwaE
PVkU/3ngvw9dS5YT5IUcycLYC3gIOn9CvJD6rAY27D/xKZw1+8W2sOePA9OC
Z8G5bdGP2JI+h2mOG+rGvPw3AYy0JuwtsT8+kXifO7qD4p7uyIj98IPcZWEL
GMN+uKfARieZ7xVGZfZbW8Le4KPwO/gj7De+G/8FdmXP7BdfTvuZNfP7jNBT
7DTyg62eFzHcWeGn8IXkr8h7bQ1d4z8r+DPuSUakpm14asw5KmJ//B/0DKs5
jmd/EyIvwT4mx34HRH4JHTokzhrZWR75JXAQ+8E/TgofhA8l3oRWaGYMMfXw
kAfq4HnGgqWwpfi9ZYGp+L4w+gwIf8V+rwjdfzLWfyTqxC/YFOwJdyFgYe4V
yUH0DjuD7+Z+jvuxf6TGrmBY5l4aPMWOkscgpgaT04dYG5v0RGAezqEt9vVU
YE7i95tjbPewbyui/+mhO+gQ2GlF5BD4bw9YHBuxMXA5OkXeFNwIVtuzafkG
J/bS+Bx32DXHKNSJU/6zYT+bazivRjxMvuVvNccNl2b+nwLrEQtQTow68RD8
hbcTMre/XzN26RNnel7N/oR8DLh+bMQjxGprIo5CXtgjMrO17vbzNe6L1PP8
rGGdxH6y156p69hUcFvvGHtuzfh9X30/JjNf59V8huCZvUNO0UfiqB9ltj8z
asYfneM/QcgO7YNC1x4OGSOH90Dk2sFk5JdHR/uiyO9NDnngfMl38Z8J4kXu
AflPDLE8Msqc8If+8wN3Ee/TZ9v/0Cr+70i7yFX3DvqJR8Ei2GNwDe/YskWx
FjQwfm2M7Vazjx4f/zVaGmNZ553qt32pk4smB7k26vjMR8JXHh/59CEN5xTh
A75yOxZkv9C7LubEz1wQ/xnYu25+vRa4sm/shf/5ced8jmj8Qeb2fpnzvrMj
R0qudHashQ3hDoN8d1vwjXVHNUzD6LpjxKMjPwWNC2Ms+14SvMJXU8eXoQ/o
wobM5wQfiWHxZQ+GP8Mukt/Et4NV+F8OeGVK3bb8xrr3zf7JI90Y6yIX3L2S
kyXvSH6LPCx+GZ8GvicePzHuJZ/IjKU4L85tUsP24OqG9ZkYDJkGo30WOI3/
cMCn85rmMfLInMSIn0cMdV/d+HZe3f4ev983M0YEI4GV+K/UpLLv1ch7XxP1
Z1JjNrAb/y3DBm5ReXXm/h/VbANGhJ29teG1WHN42WPBU9xf9Ix7k7a69eCl
ujE6WB37+WbkAbE/5EDBzI+rPLThuJL48ui67Rd5l5WRL9meu9sQvEV3VkY7
c9IHW8cdLzqOroPjsI34ff4/1Rp4G55tDBo2BA+pc1ZjgrfIxeKQw4lxRpwV
sQV0gj/ByPeGH2Q95if/1j5iHeqLYh78GrHFQ5FrYl6+QQ/+ojV8xiWZ83ZP
1GynW+M+lHfaJ2XO078VPuiDmu3moanPE9mDDxdl3tNQMHLD/YkDrqtZ1vnv
2y1BA7Rdltlujw17uTD0YlbDtM1sON7lHqgecQxnz7kTSxED5uJ8oZtzIRbh
/x/s9cuQT2Tn/wEBjdBz
              "]], PolygonBox[CompressedData["
1:eJwtmHlwVfUVx2+W9xLeve9eLWOpZTEiKgIhQBW0gg5gEoEAbjBAATWIFAtJ
AAkB1BGQRRGkiyEgwRKMBVzqFFuo4LRjtQhVBrTsWB1BSktxSgUslaWf73z9
48w753eW37m/5XvO711dWX1PVW4QBNmcIMjnNxUHwdfpILgduVcUBAcyQZDO
C4K3oJuyQVDFWO9UEIzDZhHy1jAI1qJrif0IbFOMfYy+JUGfQa4jXl1BELwE
NcGPSYLgLPxIJnsP31psssgR1Ar9euQj+H8OJcTqzlhHdGnsf479u6F9FzL/
G+gvoQ8KgyAHCoh9JzQQ/l5yaoFtCfpdOY7RA/4V6A34cvR94WdAhXnOcSb8
9fhfj39nfB4ilxl87y/gW6EvQl+KvkxzkcNi4n8ETYdvQH8K++nYL8N+FWO1
8JPxqUZ3BWOT4E+ScxPz3cz3fQn/GGOz0Z/lez7BfwJ0CN/pjE1H9zkx3sQ2
g34vupuYvyfz/5B4c5j7Y8YmY/t39GeINxx9C+zLibEF/ULkP2DfwH6sxrY2
duwUOdyI/dfQcXwbGTuNfjS0Hv9r8LkG3/nM3wnfNcRbAF+F/zs5/qZq7Rc2
5S2C4FNs3sF3KmPT0NUScx/yTHwGEK8R+Rj5PMl8o+HHQvcgv679RL8KeQu6
hfgfIlYbYiyC3wnthq8h3wfQB8T7jFwmkt/O0Dkr91XQSmy/F/ssTYT+g/2f
oOa0z0Qz9kvJdx/8BuINRX4U+9NpzzkN/gPsX0f+NfQh/BLi7yG/Sfg8gu9u
5NPYziP+XOwbsWlFPn8k3v2hz6zO7lFoQ8ZnQmdjOVSPfQ76Y9h+kadL5zuh
u1GGfAnbbcjbC7zHrYl3A3NORf4MfUf4yXz/euar1prBd2asGNsS6HHsV+Pf
hP0W7H9MvN6Rcytlz26F/4ixs+S/EJv52K7UnhKrFHoU/0bGuuc5xovw59Bv
T/mO6q7uZawW/UHk/fDz8TmHPJ6cdsBfgB6B7wKdh3+I/MaT2wRoO3I98QYS
7zg+z8OPI2YHctvI2AXWY0rWa3cjYzXwm2Kf3beZbzP8vzLOfQH0FPIX0GKt
p+4A/FWx7+p3oXbwM7GvJ9aVyO1j56hclcMs5v9H5tu9hOagn8RYdeA11lq/
iP5Ayme4Dvm3Wa/VWPTvE2sw33cX39YduQndQcYmaC0Zq9FZi71WKcY+Jdbv
s8ZSYeRb8DsYO873lTK2HP6FyHsrjL2PWG/j35WzeDc5bYVvw9iOAp8RnZVT
yLvyjQHCgkPIc/Kdg3L5Xey1e5I1CJFnY7MLXTuogrmeIIce2K9j/iHob8a+
G/YlUC/4vNjYpJqQLx322bQxSdgkTBI2FeH/pe6G7lOBMb6CeC8gr4b/hm/c
g74P/m2xLVKNgb8ta34F1Mx67ccmShtDhCV7maM55Tu3B75H1tisHH4Anxv5
LOkO5sH/JPFdnSqMgO8QG0t0BmYR+zrGris0xteGPkM6S2Ws7wn00xg7QLzv
MOe12K5jbGuucyphvn5Qe/hN6CfqfiG3SzvHYch/g65IG9OF7bqDuovyke84
YjakfcYqE2O2sFsYfBb+rxmv1X7dIeTN0Mq075Tu1tHIc6smH4l8ZnV2+xPv
eMYYKCzUmp9B7gT1wncbMfrCPxV5bYTp8+DzyCGftdhEvBHE7xb7rqhmqnY+
iL4S/Rh8fkMuh/EZlTYm/A++O5Sf8pnU2TyVdW1TT/Bv+IuR77Zq4gX4NcRc
W2CMEdaURb7rm5HL4UeG5pXzkqx7EPUi/1XNjIyRwkrdmQHwizPWVTDH45Fr
jmqPMLOG+AMS72Vn4r1M7NuxaYnckW+aEbrmqPYsgl4LjRnCjs7oZ6k/UQ2E
v4P17UDsuRmfVe3JJnzfhV5Ou8ao1qgmqzafQc4V/iDXwXciRqfEd053TzXt
w9iYIGxQT7Ih9hnUWcxlrDhyT6XeSjW9Z+SaqdpZjDwKuVfGe68c3mP+oYwV
pYzRN4Tu0dSrlQmTImOAsOBy5D7I00PrVANUC1SjVauFEbnC4thzPa31R5cT
+9tUMwP41nzTlXzb96FqYU/WWKUaP1drAz2d9hl6ANsJiWuBauBs7EeR/1Gt
J9/fQLxB0J/TvnMD4RdFxtYSaL2wjngb0ZcLX2KfaZ1t+RxG9w1jvyL2CeTz
8G2FkWn3cG3g/xK7V1GN/wB+Iz71afcg6kV0xnXWNfYm/P3EPwnfDf0YchmT
ceyuyD9Cfhi5OMdzXML+QuzeQj4XY/cg6kX0jV/Bf4LPqynfId0l9QTqDVao
XyHWT8lhL/FOskbL1W+E/vaLyI3IVyfeu33MMQXdMOEP/VdbqEl7Ebs21SC/
lrjHU6+nHk29mmxkq5oyHN0aYqzIdY+oXnFb1ndFNeV9+OdC97on0Nejvwpq
B99HpL3UGUy5R1KvtAz7POyHoh+Efgh0d6Hv3G3Yno/cy6gHUy/WnPXdUw9Q
mXFPpN7oMPpl6C9F5oVRucjDsbksx9+8NvGeaG+0pmMz3hPtjXpY9bLqEdUr
qqbdwtr0h3oXuEauyPgM6Sx1gV7N+E2gt8GtyP3U/2RdG0uEd/DzYmOzatg/
se+p+1FgzO+JviFjX82huZbH3lu9MQ6qVyfnBfhP032Bfy7jt81Q4j+h3oix
weiGqEcl93WheylhkLDoPmhkoddca39v4l5fY8PgX8r6baSartreJvHd1Jpp
7aoSz62eRr3N+MRvNfVoDyd+Q+ktJcyqx39E4tqgN9ZI+COh3wLqwRuYv2Pk
3rIr+i6JMVPYqTfMOfjHQuvUo6pXFeYKe1WDVYuFicJG1cS60GugtdCbaqmw
PfRbSndsvO5ixr2Gak43bDskfquoZrdP3AOrFxYG3hX5DuguCBMGo9uZdW9/
JzarkCdljW0VjFXBT86aF2YJu6Yk7uW0Z9o71RjVGvW8z+o9Fvvs6AzoLDyI
T198L9ebIuM3i94uGquE70+MOwr9hlwSeo+11+ohKxLXGNWaUtUc7XXGb8cz
quc6S7GxspiYByJjhLBCd+5noXtI9ZKqsb/Etoax1oXGaGH1sdi9su6k7ubo
yGdbPfQtod/MejvLp23iNdJaCXN3k/9XsWuT3rAD0A0KnZt6PvV+wgRhg3oi
9UbCLGGX3oy7sH02/PbbCr0W+gZ9i94k++FfCY0dugO6C8IcYY8wcanqc2Ls
EwYVwfdL3KsKw/omXnOtvf5DuIz5/w9zryoR
              "]]}]}, 
          {RGBColor[
           0.22704237512394837`, 0.37391243062441576`, 0.6140238116240151], 
           EdgeForm[None], GraphicsGroupBox[{PolygonBox[CompressedData["
1:eJxFmgm0ldV1xy/vvvvuffcbLgIKMgkRReJAVxqZighKExNjoiCgVJk0oohM
ThFlUjGtRqLpimLDEBUwajDwnhgrggsL1qWAxDJJUBREtEk0ghWTFuz/x3+7
stb71jn3fPvsM+zpv/f3uo6bPGRSXaFQGFosFPRX+EO1UOiszt15odBXz9T6
QmFzUii821AoHCwXCmNFfEjvJ2l8rdreaaFQLRUKJej1/urGQiEt+t3Fojm/
heap/+96jqh/Q61QmFYRX7Xd683/qN6drXnNGl+h55+13l81do/aJ7RuSU8P
0d1VdHu3+MyqeQ9ztd8vNT5F/e7a2yP6PVHt+drPItH8SONbxWe+fp+geSP1
/jntc5zWW1X2Mxj6utiXntmaM0jvV0efM/0wzrUzzvgt8Vos/rfp/Q7xrxPf
Fnq26d05Ra87SDw7isd0jR1S/1SNnaanl+55uO5sWMm/T6n3O8ZXin+Tnmrc
X3PZd/gfWaHQTb/Xqx1R8ZzdGh9bdp+5W+pMM0vj2xPvjT0+X/aZu4nnK9rL
hkafE8GzHnJhzZWxFnTcC3fSHPthnDsbG/e2Te96if9PNf59yae9znJ/0efp
HvtZq/v4XP1O0pElJd9DTfQP6wy3a858tfdl5vOa2mf1/FzjTZnXfDbuYbPG
Xq03f840WXv/TP2ncstkj9ZZnpu+hc49qeizca4fljwHWSCbH+ndrXpGaOwN
9Ff73N3gfiP04rVL774Qn+PEc4vGW6ndSF/8X89NuyXoW4r/9qLvnPt/U/2Z
6n9RMj17Waxna9C01d4/Fv9t+j245JZx7u/1ss/YRTLrJLrOanuobaXx49BV
7XO32laiuQL5q/2J5t6s8TEN/v31xGe8JvM5/knzL1I7Vs8+jc8ouH1fTy/N
Ha3x97gvjW9q8B6u1e+NktkR7elU8ZlY9Bzo4XlRzMHmOoTdofPc8UA9bcTj
gpLXnBE+A11FtuybPb+BvYjmDK0zJbMOTc2syx8H/Wkl2zz33EXvDup3V7Wz
G+1rkOPaxHYyWXwaSj77AzrLA6W/+Yxf1EwDLWsie+SOrylorf9t4fttqQcn
eJZ4FUX3stZ6q2zbx+7fqvi+uKtpjXE+7k203y753XCd6yadpaPWfLfqPX1D
/F7T2nO11ly1l2n8AtG+qP7a1Hs8O7H8uJ/fqF0umo8093jtYaX6n6jfUf1h
4nuZ9jG0Zn8Jz4XawyrNmao9PYsNht70UNtXvxN0TWcc0mi7wx+v1zqNyEzj
g8S3q8YHql1Ucv90veuf2V7PEZ/tjfZx2BDyP9jgNY+I5hP1r9K7lpl5/l79
NqLrpPGzC/aLzJ2lef1YQ2Ot1R5f8twVmvMvOv9A7flcrfVSyBS5DZK99dPd
P632D6l1f594/SWxDk9Xe6l49RSfoWoHac554nOe2gXi303j/UX3ZeY9X6O5
azV+ivrnanxAxbEGPZhZtr5uVv8qtUdL1sXPtW470WTawwHRf6jnQt3LxpJl
j9xXVhzDVoS9vl6yb6zTOh3CJyzW+0V6XsY3lT2fs7/dYB90UOOPaf7+iu2o
uWidhM9fqrax2YnHjovxD4J+Wp1bfkO3WPT/prFJuof2etpp/ES1fTR/r+a+
r7M8WvF5OMv9oj9N9ON11mXqv6D+k6ntgfXOEE1v5ou+T813diDs5xbR38se
Rd9G93xA52ql9t6KdaBd+Dr2gL9DB3tXrIdtc8+Fx1Tt7SSNdxX/r2WWQ5PG
lyaOa8TApbq/ZXqux58njrPE+UER09AxYhyxnPOXqp4DPXZAH1u4TnOuF831
audrzsP1tqWtwbOfzvJi0Wsxr0G0U7TvyXqm1IwLdiXmtyR44hNuDL/QFLFs
bM24CXvHD/bTnIvgk5mWOdhRr9Q0+IapMY5v2ZgY54B3Wpc9B3r8L3aIvRNX
b4/YSqz7LHwx8nk0ZEQcQP+ZA94phN/onNuOTlLbVmufoKeo57rcOoAuoIuM
4Sc5a736Cwqmp8/d1sc8xpdJ1sUG47S5uftv6t1h6BrMF596dfhV5paCT3PY
UVv1b62Z/pSqfTk4EB6XFo2rnlf/ztw29ruqMQZ9bI34MDtwWk18Woq+Zc33
RGzlrs6UDIZrv/fkpp0T9D+uOa49qrt/u2r538H91By/26l9TM/faa1hmf0d
fm9sZv2FP3tsI5o26h/POXLrU1HtJu37xKIx0suaWxOfJ2uW+dSQL3tib+PV
niPdGIYfT8ybM3D+DVpvE7GMPab25aPUztScO/BluX3vmnrHxL2ZY/w+tS9q
7CU9j7SwjjwWPgdsuL7Rc9AR3iH3DfWeAz32shccHv7q8fA/C9H/orHiror9
G75xXs3+8P+0t5uKpkFPwH34OPzYP+hdJpr+qX0yOPPRFo6Jz3yFc3JjkPE6
05CiYzS4Gn9CbAMrztPYfXH/a2LPnP2xsAV8HbJEpu+Iz9BG+33wwDq1b2CD
RY93aXQ8mF02Df4IfquD55I4L7b/eNwh/IdoD+1Fc6KeHyQ+O3cwvsF4GHw1
uGr7PqvqfGpt3AuxApmCJZdWrePTUsdJYgbxYmCD4zeyeDAzNu5Z9d42xP7w
u+gAvpd9cw4w1WjtZ47eLdS8WSVjjdFFn29W3MMxWam/vOR1NsRaR1LL9Ghq
nMq6a+q8HnToH3rxnYp1o2fgKPAU/nV+6Axn5HzYKXI8FP3bSsbK3D92Q8wA
NzcmxtkX1CxbbAH5XqwzXK62pvdTcseqHbqHadHfqf7K1Pj1ZNF0qBmrT0mM
ZycGHsbvsz/8IbgdzE7uMKFkvIuvJScmPuPT2AP4BmyDXzoc49hmx9C9M7TW
EfI9rV8r+Zyc8T8r1lVi3ydV51rzct//0NC36aJfXvTZBhTNZy+xsGKc8Q18
f2aeFZ1lfGacCd4cp6dJ/aWZ87eHNPc8tZdoH101/lbuGEIsIU4hczAxcr+i
5j7YfGTZd3G45Lt5KO4HzARfeBJnbgpbbo4Yinwf0BoPgk/Uzig5vuPLdubG
09tzn2dBC2PBHon7P0idy5HT7cjth14KG15UtU/GNyN/ZMD9j8tsD2My5xzv
R64yqmz80S5yIfKC0xPbxb0xFyxzKM4wOeoS1Cf6RE2jd2AA+tw5uRH+E91f
QH5IbSQwL3aA/i8MjIdPaCua3qK/PLNtL4zxSeEr8ZPP65xrxfe3uX0Gfc73
58S+aERmnDKhYnwG78XBhzHeUTt4Od7Be0TQk0tRu6HGUkit1+wZGu4H/8Q9
UBv4bdn+9hdV+/K9ahcl9mc/Trx//B2yJqdYHDj2N7nn1iWuDzwXfODdPvhP
qHnvYEz2e0Ps+XeZ98Nddgh/2T1qMYMDn3CvayJPeSBz/4rEudjOSuQOmePI
sJAJ++KM2MHx4eNWhE2d3MJ4FnowLZjrjKKx2Y5G5zkvVIxP0FV0sRQ4h/Oj
D+gCWGVkxbkY86mdsCYy3ZTbX34vNQ8wDvo9Iui5C+yKmhjx7Mbw/8xdFmvA
/19TYz8w4JiaY+CyzHa3o2y9BWvDH9zSNWLWHuncttw0W3Pvj7V3h86MiD1g
y+vCnrn7P9X5/ieEfNAfMAFYErk31dvOsXFysr5xP9Nzx97dVePjpqDBZzSF
/3k45jKGT9sbPoQ4Py5iPXvHB+KL/kvnfE68tqqdHDnbH1PXnpiDfhzNHaeO
5Mb+xHvwfzF1HKpLXTMAa20KLDMw8n2w8NFyYO+IyzfiAzP3qV29CuYlV8zt
t1dGPQq9xkbRbfKZjyNe57lrC+vIZauuE/RQ+2fxfE9rfJo5N6Vu8mVgePA7
dB9GLkZetSt3nefMxPLpFjKqy+wPP0h8B+Ak7iGjNknu3+B9Hoz4VQzsjuzI
tyZE7j8rsY3fkVoe54etNYe8GKOGAb4lHu8PbMOc60q+2/kRkz4qWrfBzmDo
/47c47OIC5dGjRN9QgbUetGxEQ2O7fAfnnktMPVPqsb+M1LXEY8GTqb9Muae
XvO6d+Bfc4/3iVo1fWipEaL/X8WoQ4Gv6jT2aujE0dAL+BOn9lD7wG5z+5At
1CYz+7teufNC6omcD5nXKq734Qv7Bg6kDgRuQLbEeeSBznTMHXM75cZz4Lol
VesUNMiLfJK88veJbQsbo5YN7kffnstdz/i05JoGNRX8FTpPS22Gmhj+a3v0
qTFPLPkuv6v5/yieF+auj8N7vnicK/pBoXvzU9PvS8xjR/CnFr4jfCM5Ij4Q
OyJXA5Mgs33a294Gx3ver4zcgZrW30dd6/uZ8VA5cnpwHfVPcmvwP76BO4UG
vNSpZhow4MHMa7TLzQvfDnZlzQllY4y/av9Pa3w3vlP0F+rdxMzyplaOrMlr
qNOg83ui9tsG2aWuw34rdaynD1bHj+PPbwdflV0boi60Mr5XcEbwBfjq1lhn
XNCcF/Ur6liXVF2T2pS6tnRV6CIP9Oyxe24+4LVvJq6BDkvNH/mSdwysWV73
JuYxLviAn0eEza5OHJ+Gi3Zc1Ia5sxmJbQcbWh/fAqiT4D83RN5HfMZusdl7
UuvQ3NQxmtyGWIG/IX7gw7HvYaFju+P+3yZXCLzEHeJTyX/wsfdLHteCixLf
8XVBQzs++szbHFhreOJ4TZz/Wcl5I98f7oycHZ/TLXB+t8R2zHtsuUNqHzsi
se9cH+fdH3Uy/CNxr3/4FvwOunxf1baI3k8MbLA66kv4TXwhWKlLbtx5q8am
p84lXgv7xVbQB3DlK1GfeiaxLTSDSVPvhVodWBw+YNdbUvuRm9W2xlbVvzF1
bKGPvjZFHOX+qWUSJ5AHNnQk3iHD4eF/18TZwdLcGXdHbEPmr8SdkKt/O3zX
/sR5XZraTw8OO92i379UvyL9GVJ1vfiN1Lkid04uT35JvQwsAIYYG7aAj306
8gGwz8TAP6OqltWVqXksDz+8PHAbeVCPzLUgakIrSx4Hy9UyY8QnxePM1Hka
3zCfoQ5C7pk5n10e9dhjNeaK8ca2+C61nTw18XeyFbmx5a6o9fcreb2To967
KzDni7nrBWvAPqnvan/Itikw57H8OHID5oBXR0fLGsT9XdHnPbW5VYEJwCat
A5+gd4PCD0+NPrr5etjDgKrvdUbc28zo4w+/VrVf+JX2eKDqWsbs3DV9amAn
1fxtgboJMYm7GRD3AyYGO4IbP6w6b5+TO/cl/2IOOt434tTV8V0GLEruMj1k
d1bUOk7WHvpU/W3mpajznBtx59dVx9zvRZxsE/kpcZfYejZy0ZwnNPeR3PXv
VlEDXx6yRubgoQFR8+wRGKx96jvirtalrmesjzoJ2BkMDYbhexf+GX8wWuNj
yu4/W3Fdsm3EjeaIHTtjP+zr+tS6col04NrMfhv/TZ41OvjgN0dFf0zkrZtz
56OMgyexLebyzYt1WBufQg2sX+gh32ao6SAX6vVg+Utr1pMXwl9dFjgf+eEz
+F6J36DWSG5P/jEx8TjfOfkGRQ2DdfsHLsIfYpPo1Gjd36jEecrPUtcZycku
Su1b0dnPk/Df4efBxuBi/AZ1Eeo86Bh6Q42EPnEQH4J/aE2NW3Staq4Zd449
fTPzvm/J/c2Yet/t6o/MHGNezY0FsCHsixxqadTtwQV7o+Z8WjVqXqnjJGvh
25AhNWv+P4BaDn3WzWvGeFnNOAIZcP/bA7dyLvLdVfFtnfMtCdwyM3FcOrNm
nUB29/D9rmq749sa+KEp9Irznx62hkx+GToAXnuP2g6YJvO9Dqra3z8Y6/Kb
8a+rXZ3ZBxFnqClzb9zfBxH/btPZz08dT4mrfFPOIndYELjyK/0fFfVD3oH1
qdUQW8AP/MaOn4j/zeBObgrsMTK17x4StUbiAPkgMYs+senYd5ToP17zXL6d
XpnYZ5LrU++vj5o/dT1qetT2wDM3B6ZBVrxHdtR28E3o112p49/datdFrYya
GTbAtzbwHrkQORGx6KnUutMa+82tN9fkrvlBjyzAFsQsaop8Q0Mn0IdPy/6G
9xXt28F/U+aay8bMGJjvQcgGfUfWyBz82SVy3l+Lbp5+r0mMr5AL3zupCUKD
PybuQXN5yAU6MAAYcGxgSHBAGnOZ1zXmHgr8DI7+WM876v+J71Sp87qHUn9P
pYbGdyG+dyL//0l9F9zJhNxYokV8z8VHHin9DUORm+A70P3ZkYNMTqwf1F97
ZtbnX1WNafBNLXP7X/wwOjYnsAlxBD9FHZL8CF3mN5gBjPd5YA5wMfsBG99Q
dc2K2tUpmWm6Zf5mMj2+mzRX7T/5xojsDwd/agzcHfeGvbHPY989G/yb/lNV
x3NwB7GQmPhR1faAPJAF9e85ofPIEBuDJ+vjH/AT1HGo59yQ+dsU+Q55z/LA
ENgxPgidagy/9ELoOfxYi7uiRrIq+t9JrIuHtK+TMsuic+b/IzgQ90k9pC70
hDv+KMZrUbughvFF6nzicGp7JjenJk9M7xl9/j8M//zHquuOC6P2yP+JdY0a
FDWztvFdEH9cihoa/hg95CwtE+vyxfE9Ats+liem9gP4A2on74ZNgR2ZD7aZ
m/n/Xu5WOzSxf74rc/6E/qF7fEvpFvUZeOwJPviOMeHTude9sR++zSJvZI2v
gB7b5EzMx47wEfiKz/g/hdT+kLwKf4ffm53ZB7wTa6FH+C54nhB3Qn2PHPmE
6N+pOVeKfk5mbAI2oK4MhmIcvsX4Pku+iT72ijj708x+bF7m8+CX0C1iD/dw
au56xZsRj/8fV8UZ4A==
              "]], PolygonBox[CompressedData["
1:eJwtmHuUlVUZxr+ZM+fM4TvfhTsEDJcABYRo2QpGyAQUxVyiAQMykSBF3GRm
MFEEuTjcTBHQoqCVlEsJRQYRSC1BwmotVjCA3DVQBJeXMhEoAgvo9/jwx17n
efd72e+3934v+3QYWz2kqjgIgrKiICjht00cBKeyQfAak6vDIHi4EASfZILg
IszuaRCchL4XfgVjYRQEVyVB8Hf4HaCvBj8DvzWyNYx68Ah0vpcPgnegx2Hv
VWTeKA2CVtBPQ5di4yxrZdDvCc7A34K9AuMY/L348yb8Rsi/BZ7HWA9vTC4I
FoBHssYE8HjGYujL0FeX2McV2KtgdAH/hrEXvBR/juBPFd/aD/tlrNcEfy5p
oN8l8rfGyPcFP8TYBv1LfJgO/jMynfRtjL+AX8DGVngN8Kkh9CvYq8j4G18D
F+HPZvBGxjroVpHX3oxMa/B49Hux9x9AX0C2XWI8iPXbg0/Avw/7z+LzbHx/
DJn+4BsY34a+HRv90d+KzmDw+YL3ehL6J8BTsdGItQP4NeD/IbMTXmPmWkP/
CPtncj4jnVUvRm/wTOZ+wfdMQL4p9t+F/gx6CzYHYf8M+t8BT4N/C/bqGQ9i
awxzNcjmsFGCrZWssQZec2ysAG/XnUC/iLlR8Pdqfb6vLf71wNZ8+NeCQ/jl
kW3K9i7GRehd+FAFfy/r79JeI78Juhc2H4f3KTJv6PuY+wc4Ye44dG98aoHs
AOa6F1nnRvBA7O+GV884ofvEXEf4dfArwYHss9ad2N8GPsuap0vts3yfG1v2
++jXgu9A51dFjpk7I5+BzkJ79AD0X2P7+hT0TvA18Kcjm4Mer29LfdfuY/+q
wQvhf5HxmfeD3g89Dtnp2DgIPqA7x9qrcLUPeGbiswvRmQGejo9NS33H20Af
Dc3TnayDHobNLqx3F/YrwF/DxmzsD8deD8Ve7Ngcgs52cClrptANkU+Rf4lv
mgM9Gv7ayHdCd+M4PpxC/kPWmwM9mzGH9ZYzNw3eWMYi8CBsNMw6plajOwuZ
h5Etg98X/hr034M/i7EO+28nzjXas27I/5u5lhnrzIZXCz0k6xy0SufD3Fx4
u/nGTdBPY/MRbN+K/79G/3nFOPJ3YWM1eD3yryh2GRn4zZD/BP5/GTvQ78iY
Ad6D/b7gvyEzV/kG+yuhD6B/GN1q7C+Ebsn3tQAfxH5zcL3uh+6y7jS4TPkL
3jlsjGKts+h0zzjGesE/duX+/pjzOArextwy6HnKMeCFzPXJOicOxdb2yHfr
IP78Ebwff+7P2KeD4MbIf5T1N9Wx1s7EsXQe+k+Khdi5VjFWD36euffhDVS8
Jz4znZ3OvAu8ayPf3WX41wC8h7EK+hJjN/hSdCV20X8ffBgfHyrxHdZdXs6e
fJz3HX8UugP2zyif4H8ZuJi5V0t9Jjqbtsyd1n3Bh4HgCJuvlzgHFsBTmRsM
7wnsNQIfY+5F5DvAvxt/D0P/NuucdATcEJs3Zp2TUnA1OrfnnCOUK2ah80yR
fXhJscXcCmQX4N8M8HHGy1mfwWTwxtB37RrW74it50LXUtU41TrVPNU+3VHd
VfkoX1VD1sLrwfceZa3f4cM+eDewP/3y9kG+nAyd2yTzDv78DP6HedeIOeh2
j5xbFXOKvfmxa6ViTrE3MnYu1Df2Qf4HyJwCN0OnP7pLsNkJ+0+ivwz8HnMb
sv5GfevSxLztyFSh+0js3KeYUGxslY2se4iXQ8esYlc5pQ7cDH+b4u8BnQ/4
EHPPwUv5vgrk/wO9A7qYNaZBV2D/69i/n/Fs6j3R3ijn7Y9953T3dAdC8GRk
Jued0yaBB2hAX2a93vi+Gp2N2P8G8nWKXcb1Ge+h9nI9Y2oDfMbmTaz/YORa
rByqXDoaG5XglPXfhD4SurYqRnpie6tqXKnzyRDo5tjvlXMMqxYNTZ1rKxmv
w7sndu/QTzkRvIi524ocE4qNC6z/WJHv8BfgBZF7r+GMRaJZv4pvOYuNWvVm
2LhNtQwfyqGfUj3MWOan4NGhY6FOOQ3Zlvh7Muc1WiTu2dS7ac/6s35n5Evg
ZxndYq+ptYcpB0U+I52VYrY9/HMF9zbaQ+2lcqxy7QlsZlRPFaMl7tHUq81E
f2WRe6xi9Dckzr26g6fgdU6ce2uxt0Fnk7o2KufWgA/Dj5B9G50j4J7o7Chx
TVdt/znrTcw6ZhW78yP7PgUbewruydSbqcar1vfDhw4557Ah6E+BXlzkPa0C
j0N+DLKjGT8Efytyr6ieR73PW9qPnO/0QXidtCdZ1zDVshGxa8dI9YvI7058
9tqDevChxN+iHqJrwXuuvV/DaBu6hqqWqqZ9BD0+ca2eBD1BOPXdUg1RLWmY
ulbvg47AL+DTH4p9pl2x/a+Ca7d6YvXGbRll4HaMqQXnMOUy7Ul/3a3EtUD3
WbXpyxyfdcyej1wT9X2KgS3I9g7dK7fGxsehc7Zyt2rgd6E/SHxX1XOp98om
7v30BigBrwhdW/sgMwC6K/51zbun/bK3ReezEtfYFqlrnmqf9rwza1VH7t0U
A3cX3FOot1COUq66B53lOZ/xGPCnqhk593i3qtcp+KyWMLcu9h5qL1PWS8AL
Cq4Fm6HnQV9Uj13qHvsO7Z9iEvnfa/3Ybwy9NdRzX45dE1UblYMvQtdiY2Pe
PbB6Yd0x3TX1OOcix6xiV2tcSnwndDfUE5SHrpmqnaqR7WLXdNV25SzlrvLE
uVAxeF3imFJs6Q03m/VuZo1WWdfQGvRHFfy2UEw9GTtmFDvKsRO1X6F794ze
Y9i7KnZvoxhRrHSMnEu1B53A5eiU592TqDeZifyInHuwr2KrMvRbQTnpLLwl
jEk5v0n0NmkSu9dVD9MUvCl2LtcZbgZ3C90r6U34ROweTL2Yeo5D+paCz1I1
TbWtEnpizt98S+Qz0llpzaW6K5F7M+Vw5fIXE99F5Zy14Hapa5dipn3qN5re
asrhU5RrU8fSML1pCs7RytXag97waqAPZdwDl6V+0+ltp5r/E3j59MrbFZl7
C64pqi2qicNjv3n19tU36Ft0B3UXW3AHFrP+46Gx7pTu1gOJa5fenNPAQ9Hv
mXPMfo7+ydhvoV18Y2XsGq1a3QT9JuBJiXONcshE8DcL7kX1xp6A/M2Mzjm/
wapZe1/ou6GeS72X3oR6G6oHH43uu6Hf+tfpDaf3D3M3Zd0jNEU2Th1rinHF
+legW+YtI1n11OqtNdcKvCOx7+qp1VvnC3676M0yWL186FykHF2L7D9jv20V
84p9nZHOSm/461mvceK9V4/YRN+b2Ff9J7EOW6cVwzm/kfVWVg+lXko9xlj4
fSK/1dRjXAj95tbbWzmsS+o3h85TZzAMW41T77ViQrGhHku9lvZUe6s3ld5W
WvNzcJvUvZHuUDW+F0eutap5y8H/B8FxSiY=
              "]]}]}, 
          {RGBColor[
           0.2591337300614287, 0.3917409611452382, 0.6440776202162587], 
           EdgeForm[None], GraphicsGroupBox[{PolygonBox[CompressedData["
1:eJxFmnm01MWVxxve6+7X/VuaXcGoQYIEcGOb6FMBWRRIjKImzkRAUSBRFNFM
JOxEFFA2QXBDE0c2M6DGzB8TUfNYIjKJKyDOGAZjPCACGhM0xgTH+X74Xo7n
vDpVXb9bt27V3W+9jtfefNmE5oVCYXBdoaC/QqFSKDRTe7RZodBeH36o1kzt
P6qFwifFQmFW7t8d1NYLfI1+99fCf+j7o1mhMLtUKNxaKxTa1muuzuuHCN+n
DYXCOxrP0LeWmv+j4Jdp/IHGs5JCYaNgmgJuSrlQaC08rdRO1vfPtG6+6HlV
31fzXfMPaf1M9YO0/ybtu1Ljzepn6PdW0flJqrWi4U9aO1lry8JZUntI+Krq
K2qPaHxEbV6c5wvhnqP+eLUHwcU+6gdUPL9O5z1FuM8R3ila11ltr+YfE/6p
Greu8/hEfV+q8SSNN2ntoTqvX5GZ5jk690CNO0G/+r6CuSjwT9HaudxZc8+f
rzZY41WaX1nv7xW1C+q85kbdXUV0NwjnBaLtFc2/rPaeYNapf1YwFwjmfZ33
oO5mgMYHNf5A40bt3UE07FT/huYnac0O9Yn6T7R2GHehb4eEd43w36N1i8um
r6z5NzXfkPnu5oU8jNPaYXGnp+tbRfjPUN9CeHtqfGXmcwwLeODmxrgkmK6C
+ZZgTtS4UeNtorOjxudpPFLzV+r3LsE/I/6fJDzLtNePdc8vqO+tVq9vV2n+
SdH2uca/Uv+MWqZvN2vNtwR7ofD8QfLxTcG9nZqHzxfNuwt1vn1Fr9up77PV
j9PaJu3fTW2hfrfS/Bz1CwqWocUa315nnq8omu9T1T+udpzGXdWvLBoWeh8p
muYhOtdP9XuVaFig/ieav1b9JaLvNO21QWe9UDArkFnd/87UeK7QOS5XKwtH
UXOvpZbr76gfrvmi5gcLx4/VLheeSeov03xJ8/013p4a5+vq70ssT7O4h9Tn
3pf6fHfGGfuWPN6je7pO8thc7Q3d0xvwQv0O9f0qtgPIJDLbPuzG5cI/GpnX
vgMr1qWtza0P7UPmkYX6kIGWYTPax1yzmG8h+mtq72v9ZOG6QjinqL9JtN+o
dovg/lW/h2v+R8xXjQt7gz14MPhytuYvEr6T1D8U8/WaP5haBg6p/0CtSeMP
U+vQkqL1aJfO8oVg54Tscbfwc1roJTq7SL/vFXyTxq9mHvcU/GrhmoRMqL9R
d7anaLvWNeQC+emh8clF47g1szz1Tbw/dIwtWL6Yh8fI73qNL9X8ayXvxdqP
M8veW+yp+7pNrSob8b/i07OC26XvvfS7p9p0wf9XybKHDN6k/c4Wvu5a+3Fq
e5LktimMuau7tO679Z6bEDq1WDDPaZ9n1bZo/izBnFy2rd4t2IPYE8Hti3Xg
OaVse8q3XHzKtSZV/xvhPCK4Ltq/leZaqu3Avtbit/oOau00bqd+sc5zvvYZ
pb5n0by5N/SSu4XfC0XXArVGfZtetZ3qp7Xjww5gD3rWfC9nqb9M7RnhfEM4
z9CdTBXM73XGS2q2/09prm/R8ofstRbuJSXfy2LhWq7+ncR+AvgVoqFHyXvB
r6cz26kXBZMW7QfxudgGZApdzTLbB+zESSG33dBr7dW2wd8S0ZNoXKmZx9gB
+Ne7aP+3PHwPPgid6lz03SA/7Hko9u1SNCz7vhe+8j797qa9f6/x/+jsd2rv
q3WG2dG/HvJX07eiYFrkPtPn4a/fjrt9XjhuFf1faE1VMHu0fpvGb6tfpHXH
a9xJeMbr91CNr1c/rug7RLfer7dco1PINbb1Tu4n7uA/Nf+Zxn9TG6rf61Pr
61rtOVTjT7X+ZHiie/tzxAN/S33Xr6S+S+TrErWP4n6wz4fjToB/NPX3os5y
ru76PK05T/1dwjlPrXW9ZX9DxX7oisz6jt4v1lxdxf6Vdf2K9q9P1uxj/iqc
F1Wtw3sz6yWxxBbROq1qPema2+Z1CfnAznUOW3BN1f7uauGbgawI/hc1x3GF
2Jc9Xwj/mKS+01R9RW2/xj3Vr65aP7+SmVdJrCmljqNe0ffrc9uvG9R/U9/b
1FuGGtX61Dl2Wttg/4Dso3PEDHsjluwQNv318EH4t7qQtSm65wW5ZWKh+pVq
qzVepX5v+GT8+FL9Xqb5e5G3onUenv1J9C3l7Jr/uWh4vMH6OT+1PO4PnR0T
ejsms53B3nQTzMWC6VGz/CGH7wjPuSXD3F5wvLer3mdBz4m3sGXEB3+vt398
Qfu30/zoOssG8d7ReKHmMXHr11LDd0I2RdNu4r3U53i0ZPs1JeK99WG7poZ/
eVjr22k8OHdMiH4M1fyCmmGwVdNjHvglNevRGM2fmFm+O2b+vir2GaS93xLs
c8K9q+h9wfl85lj2p+ofiLjwwZrl+jHROUC09dfaNsREiX0UY/zUNRofrjfe
E1KPO6TWQ/TxJHS06u/sD3+RQ3S8pX7n6Dc+QeOfCd/ZomGC9rxR7RbhTnPf
/y363iJ4Bw8nFi3b4MEOEQdjC44UnZtwnn/LbD+uFPzWqvOS0bllHZlHf/vE
vuxPTAbN8KkMrdyd1r3U3PqCL6tP3V9atR7g8/B3A1PLwwD11dA1dA4fCp7e
BedL0PazzLZ2sMaPNDM/pwcfl0ec9kDNd3l+0XeHPegTdgp70Ct0oSmzD7hO
e92gdo7G16sfUfQ88DsifjtbOC+t2RdfxnlT4xmd2jczjy6PS73X2NQ2iL3x
F/dnjhP/STiGpdaDTVXbJmjC1yBX00uO9cYnjiWILyamlrVFqeMS4pM3M/Ow
R8Qz6B98Rwexm9gy7NhZ4a97q19CzCeYEYlhbwr4Don1s2NqmV8esr0cH6bv
d2SOj7pGDI9cv1Rv2Z6XOIddju4m9pfkrC0jDmlbs03BttyQmSc7Q+Z7Cc/2
eucq+Hj84gLR8JHG24mLBd9YdSzQUf268KfQ1KvqeKEX/jMzPYcSxzrEPMfX
LAvTSs4DH6g4zkJmwAGv8cvfTh1PXqx+e9ljdGdNg30Ea/45dY5yVdU5DjEM
Mnlm4thwt2Tk16ljqabANyF0cGPVvIbn96a2q0tT00TOSJyPX0ees6ATX98O
O6jxg2qrGgxzfNB/Tsk2F94Rj7cvOS9DzwYcs7eaG1Oyje0Yd9g69dzYku3P
3OAvfD6lan5O1fit3DjfrTrGP6H0Zf5OLozfJcYi1upctW+nDjGxuXMg4kxk
HV+IT+ySOe5kvpPu7GqN++GbE8Mz5o6eyF3T2F31Hk2Rb47InOeS7+IT+gY8
e7aOfZ9LnXeeQO4ccQjxCHkVcRi87i+ZuFgwc4RnZuo8bEnVtmdc3NWExHFO
e8H+O/qgb0+llmt8OX4cvb8qbMiOqAm8mTguJz5vUbNNIj6bFjUe9sWvvx1x
3W9y24kRYWeweRMjJ0InZhXtHy4Nn7EnDdkvmWfTwj5jp+EZvGulfb9e9Xd4
+0TEeMR68zPz/TtRP8A/oWPrM8fcNc3PaXDNh9hxT8SQyH2HzPHjSuE+N7NN
ny76v61xd61tSJxX7Qv6qYERFxITcrbDYQM5496IT76aOX78UdX1hL2xllyT
XJQ9mpU9JidtTJx7/Uvm/O7FmCc/JA6ZH7Hox7FXp8zjXwp/hzrTBD1PVB0z
ttL3iVX7RHwj+ndh6OD3M4+7a882Gu/X2taZZZIx658O3/Z8apqPBD1/SR33
/Fn9NsG8K5i2mWXlo7DzL4Y/fT9qNujz7qjxTIl4hrgc3n1Na2eJLzMbXFsh
X8I+E7NQoyGvJL8ER2Pgoa7BPidFjeT0knnNGF5jC8AJ74bXWcaxxdhh6k+n
BfzwzGsz7Tmk7Foc9uq4xP4+1/e2ifXmuNS82BMyg6wgM6lgfqA2RGv7UMNM
natvSl0bw+fha4inGOP7sKPA42vaxV4nYrty831s7lpmt7DDL6WWiZdT5yrk
LK/il2WXDkQtZkrumunU3PE+dczbtOfmiP/J74CldkJM0iC4I9jwqmE3RX0T
mzS7Yrl5Jvdd4qPIs2Y0+D7Jc7CJ2KXjao7TWoZ9AoZ7mRE8BR77urzs2Pkb
gv8/wd+eODZ/uOJcYVHFMW5j5BKbguYzBd9D38+oue6Lr0DmONPmOCf1DfJf
com6xLXHJ3PHfR+WbF/uqPhc5FXEZeAkrsEHnhX1ZHJn4gD4Au5NlS/vZnPQ
Q216SJx9ee5zLVP/h9xygS+9u+K4n3tCptaUnRsRZ10XdTNywYPBuwMxhl/Q
Qc0EP4j8zgq96JJ7/tTc9zor7nZe7EV+Qd5zT9RmyWfbRU57oOz8ilrhhqgn
k3/xjboKvqRNzb/xD9QxiE2RPXCACx731t7dwV+1b5oX+3I25ol5iUfOq9j3
P17zeG3N35A9csNjZ0YOqekdiLOTx7cNejgz50SmgOfeqLsRL0MbMQC2HJuO
n24fNUdqidQh6svOJZGpRZE7IWcr4v4LSdQJcstqFnKLjPHGQHxCrXJQxeeb
XHHNBbijNfuoYVLLHBjnwuYhH8RtxGvcLX7rGBy0DVU/P2QDnhyIvLdWMz/L
8Q5CHYOaUh4yi02m5sgd7Mz9JjK+bJvEXWO/toadWRXxLfExeQy85u7hAXfO
ucGPDHOuPPiLjhBLo/vEaa9GTInfw4fhv/bGmDwcHJ8GnkFxD9AwX/QtFMzd
ueV8cfCXc6CD+JmDcXZkEp5gB7AL6Bs1XuA3lKzv5GDoN/pJXYt9N8Y70cZ4
C/gV9cLM+j66avuwOOoe6N2KwM8a3pjgEXLXIurJbRLHI+1T798iaKiFfYS/
xMyrw/6AAxrgETaLGgc1AeocjMnXDoi2/frdX7h/WTPfH878FsH9EPPyJvNe
yEApxpyRfn+MoQ86oIE6d1PsS56KDd8SNZaFsS/381nIzyjNjYz6C/DAHn0j
CZswJWIUYpVPU8dQ6yN+xhZiW7Grv8s8/9vM/nRdxGnsX24wXvIGbAd247+j
XrogapOTov6MTD0Q+nW05lOxDEDP/ZUv5+6POh16D/++iJoz+Ik/8B3Ud+Dp
D3Lrwvdz53C3Bc3kE+z1SNQJ0V9sDHk+ukqc8ovEtVlqujsy5wDbo/6G7pH/
IIeMt4Q+1mKeHLShwTWDcs3jUs35KzCsK9Z8P+XceRM5GPksdXnqmNO112u5
c6kuieWU82KjqPFQT+duB1edD52pvr5iveJO6sKHMD4Y88gtMT91KGJK8izk
ljvfF/Hiadr/j5lxgps87KHgC/5taNioLbnjH+IgcACzKnLHNaELpyamn3MQ
+/OWwL5jI545NfOb1VcbXIsnZ6IOS7xKTYGzYpfg+/KQB+qonJ13z/eC5pm5
6YI++MdenBH6uCPW9A58zcO/QPOa8O/YmBURb7DPfSFjyBryx3iE+DUKn59Y
14CFxnbaOxFM29y6NDL0nTevvkEn/oh3ZfIWzlqN92XexPoFDHNJwLCOefI0
8KGrxLv4c2IIaoWttV+D4Fvl9u2jQpeps5CDLsr89luOd21sSDn0mtx5ZOCE
D+QbxPDnB834o7lhs7Abx9Zjc47ZI/Bgpw+FjcKntQq/dlfit/O+UYO5I3xV
r5r1g/rBnPB92C5sPzD4lw9z4xwY8drSiFu2Rp2EtxHO0RA0kKtV4t6wMyPj
/Qm+wS94h96hc/gL5JIxOosu8g2aqN3ypoPNxmfgO3hPbhv2IY8Y6dngF3e1
IcboVn34FOSM+WZxb9g24kZ0A12CBt6N2Kt31fFMU8TzvIfPK9uHs+fk2Bd/
VQj9hc/wG979vWoZ4v8sbgrbh2w+nfgcw2uW7cfDHvapen/ql+six99Enbzm
e/tezXcIPcRX38ucX72bWV65Z2Iq6obUCcekjhEmR/zz19TyRL5CfkieSN68
Ld4Kqe1xD9w/fODOG6NmTo2Y+vDMzLKJjDLPGzu1D+p0vFtgXzrn1u9tYU+o
GVD3xE9T36MmiN3hfzR4qyYWpRaDfXlZd/BZ1e9qjanrOkfzXMGPzI0Dn/+V
1HtSIyTfuzZyMuqU1LqHRQ0ZXpGDDwm7SMxDnsLbB7En78z8vwvvG+Ta+Hb8
DjnGlIi7qN8RF36QWOepkaGDvLtSW2Zv6lL4IOpCA6JufLPoaop4lbiVGJuY
j/XE4ZwbW3BP2IhFue0b94At/W5qv7gjtW8D/+mJ9bEp7iSNGshjVdfYiLOJ
sZEz6CdeQo/y8Gt5xMzErJtT10d464YmYkDO1TlzLrwxagjICfXxrpn1+eep
Y/wZEef/NvV7/O9Sx5PE2cTei2uuGX2cuId36O3OkBdqrbwRkdcR456T2Y99
g/p3av+On6eWxh3CO/7nBLszN+z/fRF7YN/g0SWRQwLTPHHMBk+pn6C/yMPn
UZshBif3OzPeBXgf4C2O/BMYcgz2bZZYXpAVZAb/dvQdB/mKdxneZ8iN0eM7
qXvUXO+enfidg/eOw+qvjreia1LLKDDE+4OqvhfeFbGJ+E387F8S19cOJ67V
Ybep1+FTgSEuWJbYzhy1N1XfNXePTP8j4LH1rL07cU2c+bmJ34SOvg0lzne7
R857QdSpqFexjjd37p5zsxdnJ28AFh/Bmx72gloBNnJ82MkfxjsU71HYubVh
A0fFe97Nqd9FqInz/yxfz/z2/evM9YfOoVPU65jnTqhZ8c5G7NsY9PPGRXwN
bmT+qdw08/8Ca3PTzfsbb3T87wfrqY1BG771/wFwcs+r
              "]], PolygonBox[CompressedData["
1:eJwtmHmU1WUZxy+z3Hvn/paLM+wo+wiISjBwZBDZDQhRNuUkO8GoLIJYYexp
oCwOewbEcmQRBSQgK1JZpAiVwgAxlTgqssWihlgkZZ+v3/njOff7vM/yvr93
eZZbf8T4vo/mJBKJkkqJRB6/XaNEomEykeieSiSqg5+ChsIPh/oFiUSzTCLx
0/xE4k34zuCiMJHojd2W3ESiSmgb2V5Epwa4D2Or8F2XscYx80Ct0W0G3wo8
G3oGXIC/29Avg7/GgsYw9jD46Yx1N0Ib4Mfjrz2+H0NnN+t5KLaufMhXDmPf
w38ZH7MN/kZ8ngEfQn87vn7F2OKUdXLRHQktQ16Gz6X4rgkNQ/YB+q+iPwX9
yegXsr5f4Ovm2N/ynTTrzbIexqphOx+btvhqis1M+CP47AjOoP8Ntn9EXgC+
gv9OyB9A/k/wv6An2J9VjP0bXAKtZD9LkbcCf4xND+yro/MR+CXm7FHAOOs7
gP/+0Dpsm8on+tuhWeD22DRiPX/A5qDOj/n3gw8xNg7fI9FZgu5X8Mfg74If
EPhMdbayOcm3DYe/DD6LThr9xug8hq/r8oH8JGObc61zHf529J/Kt8+u4KrM
GbBfGagKeFvgb2uATm++5RN0btDdYWwluD4+Ps/3ntQDv5bxWZShcyNzLcJH
MXgZ/paBl8bGtZn/U3RHQ7uw/x10Gv2W8EvA7yDvBv41cy5n/6rBl+J/PjoD
mXse880DN2LsVeZbhE0xeAH+70G2kDkWgudCz6Y8h+baic1s8HT8LUd/DvKG
udaZB97OfHOZr4g5VvHtq+ErwU+Cfxf+Ijr/QPcC1Bm+HH89cnwnF4BD6Dx4
gr4HeZI5joPfg1Lgo6HPfiVzHgHX0Z3K8xvVWx2Y8d3ZBP+l3jby/+T5jHRW
s/HZC/w19s+ApyLvCX8Jfgb86ch7Vw7/Kbhx6LO/k7F6yBswdgX9q9BO/K1m
rGqez3Qc/Pt834cpxwDFgtHwY1N+43rrAfSXXL+JEHwMf7XwPYWxo+APGZuC
v3L2bKf2Dv89kBWhs1XnAX8919/QEfkM6MW077juep/Asakn/BjmTyMvQL6C
sXfgX4SmYHsS2qi7i/5VZAH6bdFtAx1nvf9j/XeADzPnkZTfwM3odsf+RI73
vAd4N2uuq7eLvz3gpwPvrfZEe1MLnSt5jhGKFWdC39Uz0CvgrxnriH41dF5g
rpGhfQ2Cfot9W90J8FrWcwy+jDnuTnqPb4G/FXkt7L9gTYfxtSLy3SzEXwF4
Dd+Qx15+g/1x9Hujk1fJZ3AQ213wx3McAwfHfvN6+y8z5zBkLeHPwUfIP4Lf
URFv9Ab0FhYyx1jmexQajP/btX7i2WlsmoPf0/tCtoax1tjHzJHH2vOhLPh9
bKbl+cz/Bp6JTQG4G2uaobeKfSn27aD6yM9jcxbb81CnwHukvWoNlaG/EZqk
vUY/iWyYYgL8QOg38Ddgn0r5ToyFvwn5iFyf6e6MdaRbAo1Q7oFfjPwm1vQ4
a1mf8bd1Rj5Rbwv5CfgN+FyH7/qhY9dJ/O1F93zg2K0YXwLfXfuN/lL0F6Pf
IevcpTs9J3BMVGzUm9TbfBn6b45j1NbQOUu5S3umvfuRcm7Sa5wIvhB7b34O
3wH5vtCxbRTzt8f30KzPVjHwAPI9yBfAd0PeRvmdsRL8TWXsJWR3RI6dNaCP
M94j7VVb+EHIIvRvA98K3Qf/LPOXpxwTFRuv4uMAvioxFsX2IV/SmQ//Y2yW
otuPsSfAkyLjtVBtdCfD909aR7ptIt8lxXTF9kfwX4r/vyq/spYs1KJiPb3R
TauGAd8C9YJ/BZ9HcrzmPvAnMo4tyvmTY8c4xTrdOd29hvB3JX3nlWvvjv1W
97OeEfr2wLGrJjofIGulfJT0GeuslQOVC+tx3yYGXpPW1hKqDH84dC2Q5E32
1d6iPy3Xb+bv4D58Y9s8++wLrhb6LKso/oH/rPoBnK94i/20yLF/FvxU8KmM
1/Y6YxfQTSlG5npP7kVeW2emWMOe1AKXK0cm/M0LwG9jsyLfMSNP8+HvsxzH
vCaRc7By8R7lEOSXQ+Ne6E9AdjH03Mqp4zO+k7qbF9mTy3zfz1RvJlxzzgLX
ifwtqgnqgvdCzyf9pvW234TfXHE/N8O/Bb8FfhQ0L/Id1/5o7G345xRfks6h
yqVrVOOqdoE/lHENq3yhOzQ69J3T3VPMGAo/BGqR75wcKLZxBiVpn1EJeHXk
2CCfayPHXMXeGfArwaNCx6bGiil6jxnHhg7IhyLfBi1K+gxeQ7dj5LvwJXwn
8I6MsXKucu/w0LGpGGoZuOZT7acc3wjZG+isSzoGKxZfil1rpPDZT7Vq7Nyt
nHEWfiXfcC3tHLsHX0XYn8t3Tm4Lrow8TvvOZMH3B97rkdAc5NVD15ri58I/
oByVdI3cBVkhY/tz7LMKeJDq0aRzhnJHc9bwZMJjiyLnROVG1XBvgKfFruUV
Q6bHrllVuyqn1lZ9EbmWU808JnIOUi6qi869yk/4n5p0TlmG7AdQB2Tt+KY7
s64BVAuoRnlEvYpyfNIxcbfOG/7JXI89jP9m8N9NOgcrFysnKjdq7CH4lPIL
vq/Dp8FdAt911Xyq/dQTqDdIo5PKusdQr6E395zq6ci9kWK+Yv8XoXuHwegP
RP/BrLHujO6Ocr5y/xDGBiHrG7rWbsB8U5HtCyxTzlXu/X1cERuZbxd4Ejaz
066JmuKvRdZvV3e8JbgYnTrYnmKOg/grzjhXyEa2S2LnMtXoqtXLY9fO6rk+
Q/dg7FyhePqgvg+bFmnnTOXOwZFz+7c1Ffx61r8aX/dB68C9Qp+l3qDe4ozI
sU89SO/Ab0BvQTnwh8gGRI6tivGfI/t+5F5NOb46/PMZxzrNESFbHLo3Uo85
RL1OxmcXwJciqxy7VpnMnjyuejJyLa6afULoGl21umqkDHzVyHulO79Vbzdw
b6icqtw6IHRsVo9UDd+FqrlSrklUm9wTuXbR+pWrFKMUq5arB8e2hnIA+xfj
o7p6m8C1q2KcYl2/yLaKl/3lK/ZduMD3Non9DfoWzVkUOycrN/8J/a9UK2Rc
e6kmXYq/UxX1l97oJ+CusWObehz1Or/U+ytwj6pedX3sWkg9v3r/TNa9SsCa
A3Az5miDr3N6E8g7Bsbf1nSxew71Hqq5VXsfiytqV/h3td6sv10xKc66R1Cv
oBy5PXBMUixSDFIsuhK4NlDOUO64BH8ozzlFueX1wL2CaoYtir1Zv03FCMUK
5Xjler3p/KzvhO6GevyJ7NW20LlIOaxJxv9Z6L8L/afSRW8562/XN4/DVyF8
Z3AhY0XgmtDRXJ9praxrFNUqiuH7wPti+1eNvjd2DlEuUU30E/0/EfnsVAMc
Ur0duNdUza/af27FfignqnZQD6FeQj2petNZGfc66qHUS23M+r+cdsg3ZX3n
dPdUA7wFzg+dS1QDJEP3uOp1dQd2oP9C1raKuYq9+YHfsva8J2u5P3Qvppiq
2KoaWrW0/rPZgH67rGOzerLSrP9z0X8vikHTA9dQqqX0H8gxvbes91J7WCXr
O667rhjTHH5TRT+gPW+g/jfyf1vK+eoVZwbufdVjXcv4Pyb916ScqNxYHDhX
q/5T7/N/iu1etg==
              "]]}]}, 
          {RGBColor[
           0.2953946492248355, 0.40751888630904765`, 0.6454229538103203], 
           EdgeForm[None], GraphicsGroupBox[{PolygonBox[CompressedData["
1:eJxFmnu41lWVx194z3s5v6vPU0qGNpAjgkilYCMeUOOaYIBo5gSONyCkaVJE
yAlvJSkHHMWDmmYh3rUS7wiYckfE9CmdR0u55g1IQGzGhCbn+/G7fPpjn73f
/duXtddel+9a+3Q/7/tj/6NzpVLZpj9V1R31SmW+yoiWSmV2Wak8p/6Hk0ol
0+9D1K6pzG1UKnNUCk1YWqtUStUnd6pUPpdXKjv1u4vqyzX+AJVS5Sqtc5zG
fKh1ntW8F9V3hn4v0Ng31d6jNe/NKpUx6luuue0q76u/i/r+rVBR/xGae1dr
pfIdzb9E827TmgM15om0UnlNv69W+3sat1ljNqlM05rTmxqrMlff9+tM+1Sm
q/8mlZtVxojm/1PfDLVPVfuX2m+81liv/Sdpn4kqF2vuYNUfq96ucePV3qf2
RyorNf4a1U+oHiY6n9D3O0TnSK0xSKVdv7eJlq0qu0RHj6r3Zt8jtU4vlQPU
N077TVHdLTW/DtWYZbqLXprXs9U0rqx6PnOrGn+g2nXtObuz72WpxjdFy84W
f+ujeUepdNMe/Qrv11f1nML3N7swP2bE/Jv0u0P981Qv1zrvaZ3Pap1hWmOo
ysn69rT2naZvC3Xe68T/W/V9aOozXaH2g6LhMH2/XO27ROfRqfu/ovpFnf+3
Kmv1++m6aWXcX7XPBaqnae5T6l+sMlO/39Ve16tu09xl2ntMw/JxTmFefUV8
fkntlzT+TY19WDR9pLW+qPpQ7jvkYXDV98FdwG9ohc5ZOtP7omeOfu9QOVPj
fyia12juWrV3qu93VX+jf53a31T/WOS8xedirTO1/5H6fU/V5zkwzn6e6DhB
/U+K/sNU3171OpPUf6J+L059N7O13wL1n616XYv17vbS9KzUmHFqr9K39zPL
NffdVWVD1etcpfrwhvnWRe0/pObxfI0f0GI9RKYu1Fn7Nvz72Lr16zWtUxfv
ErVv0bz1VdN8peqztOcg+Cna+gefkMuHGtY75HNrrM8+szP3P57aBqBfndEr
tfMW24+nNWaD+hblllPsx2r9Pqlm3sLj1Rrztvp2asxo0XlD1fSkuu/7Gj7/
rxqmpz14MTvkH/rmhO58rPV2Vb3W4Lh/7m59i+3VipD7GWHTHhSfr9R+t2vf
EeLzCzrzO+p/oWq976k1H9OYjdr79cL6gH6s07fjQ7858801n7HayTbvuaBt
lcZ/q2H7MkZjmqKjofJoZjk9XHyrqP+WkDnuB7vHHd0hmn4k2n6hek1mek4R
P15tsZwwnn3aqubHgML2Z2Dhs3B+zo69QD5LrfHviW329sw8wBZgA6dHG95c
pPqZuu0n7d+o9BCZD4iOuWrfn/u87dhVzf2Lfr+l9rjEdwwfvl3aR9xQN88f
yt1ennqf/bHv3+u2c7Sxe/xeLVq35ubBFtWDEtuJ3qovT6xnvXWm7WErsBm3
5ubnYzrXuU37M2R4U+65rIFsIRc7cp+dfZGdH8V5OeMJDdMGP0Ylvs+TNf6o
ms+Ivg9X/zyNPSaxHbg6bMGCutdinaLFOoD8902trxMz6xxyj8yfn/qsdfFq
l87zVfWfmFoWaDexD5pzhNbrmvjOT6vZnhyi/r+gW4n37q3+WVXbmyPVTjTm
oML93wr921jzeSqicWHdsv1s7vYzuWX8qbDD12rsw3Wf8+PwhU+iN037V86J
regIzDCwYT36fmfPxy7d18k1a/46zsBZZuT2LYujH9+PjX8vtQ9GVz5Qe0zd
PIWf76h/i9Z+O7fNgo+3qr5Baw5T/33i4SCNHRI0T8zd7pnaVw9Xe3gnjxlc
91oTcrePSG1zxsReF+dunxD9U8MevVt4naNS68TUGD8tt606JrUcXRT93VP7
LPw8Y0dH/3exNWpP4Uziw1fDv7e12HZgNwqdK0/8/biGfRn6/OuG7SB63pF7
rxvZv/Q612rOcN3P5sBhn/gWjbkmbFLXsEtTE+tcf8nGSZntzkGqJ1QtVzM1
Zh72o+47e0M8PEPtvmpfmlueket+dfuVT3xK6nsE043UmJ7qr6XGep3qlp/H
RWcXtY/je25Z/G1ifMH4l7DbuX3IPeL3T9V/cd1+Gd/BXPwHfviQun361sR9
/6J5bya2z/ML4zj2Zt+Dc9vsVaKtrdW2e2dgOOTj7bCvyDp60S3u7gj1L8RP
1a134I5BIWP3l17rXtUvaN8/a/6C3Dw5rm67g06AGdELeMD60DOrxf0rYs9K
6CN9+6IfLIa9gu565rPUVDcz27Zztecx2ruf7vvo0jo5PXBvW2nbgo3BJzIG
vzgV3Kz6s4XHos/QzfmyprHPT+CP2vdqjwZnb9p3gknBBNjMY5vGfLti/Kz4
Nlb7nqH6VNVjVE5Xe1FqzAAWATeAfcY2jX+gFawOhmYP+vFP2LSPGra34FP8
LrYC/4x9wbb8qcVzof+SsEu0sWPQgN2B9tOC/rT0GZPS+5wWNFCfHu1nxZeV
mv+M6t1N+2piCvjRFjx5ITAtdIzXuDM1flwRuKFp2s6K/iWJdQIci2xv1PdN
gYf3No1FWXOkvo9o+K7bS691KfwrPPc06og1FibG54wH+yFjxCfIDnRBA35/
X8N+Cx5iM7AdYKQnNf8V7lzrLYp+7Emm3xW108J9D8X440uf/cepsT+4A9/E
Xi8GHzYGT9h3T8M+CF80Qvrwutppbqy3McYwdmPwYUTcL2cHK60MvPTD0nZ3
QGpfAd6Ft8jcYQ3rxuSm++FDl4hDh6h+L7MdwB58Wet015ieheUPPIxtnKD6
p1XHoazRI9bvUrMNxBa+3LCPQOfXJ74X7oeYgtiqc8SVvaJN7EUbu7S2YduI
PQDDTg/sSYzWPWJA7pI7JY6cmVgGx2bGN+CcKxKPJWbgGzLzQdP+70uFae5T
uG9vyFJb4TPelFjXugU9tdL45jzxc3dLxFfEvYVjsX9S/6OlffnP1V5T2K6D
xbB78AI+IFNbG/YpU0TrHmJGYsPABOCBxwrL++OJ/deS8GEzS/uVgVr/a4F1
tmvsZaXt74bEmI99l6r9aOG5j6j+U+F9t4FzU9/dn9X+a2Fb8aHqH5S+t4NT
26dNDcdnxAfoGvEAWGZI4BlivrMa9i/rM9sPbPnbgTfWJJblzQ3jq0tDN/dr
/Y2F13+jsA0ZG3bmd4Xnglk2F567qbC+oXeLE9uWPWFfyBXwGzuzMrDkrMBx
1GC5NXX7cni+JfT6msCJ8AF9LGrWT9qN0li6tbDtwjbjD8a1GsNcH7HRuogR
NoU+oqOvRSxJTLkz9Viw9vNV3x14ABtwS+wF1gDv1iJWLKN9dekY8MbII9EG
ewyI2BTb0iyMtxuF49DnY31wB3tdFXYyiTjxxtLjvpNabqDhpNRyAB8Gq/2D
3POn597ngKBnd2GbNDy1T789eHtVYr2fp/vfl1ovv6R9Fpb205tTr7E51nko
cfz6c40/NbcuPZFYB9CFzxDb1ezzOOvTon9y5KqIw8AxzF/e8HhkAluFv8cG
3lF67KbUNh0awA/EW8grMRcxB9j+yOBrW/B2T+G8w6HY+My+Hp//N9G5CH3I
jBNXBuYcnBjr9VH99cQ+tl9iDELMDA7Zm5rGC5ibGAMenDjuHxD3iNy9GjEp
+SpyJdhF4pXDIscyrXT77tT+Bp+EDMIbeMQZqX8T7TkR87P+3xLPIca9pHQe
MYscIHPg1+SG84TY8/s07kFiucS5vImh72BK7PQ1xJGF75o7v7/h8dho2tjr
ezo5x0Abu02cT7wP39BddJbY4+XQX75h77B7Y7X26Nx05qnpmhw5zPML25zz
CvdPCJrxgyua9mXIMv3oF/vfH7Q9EG1oI5fwQLRHRY60W4v3mBQ5zBsL3yl3
iy15LWQevAfW417AgvQfqPqm1GcirsLH4mvxQ+SH1odudpTOQ12QuiZXAnaF
hm+0mm5yVBui/5HwKUMK8zELWS0iP1QL/AaewxfOT322eaJhf6vbnHF8q+3X
pzloavRoUvAWHnLPk6INXp4YbdYhR4y9vbY0n3dLnucWXosYAv+wLuwieKQj
cj3Dc8s8sg8N5FGHR84QvIQ+7sjsa5/KvM7eWItY/9zIc61KHcOT51ubOYey
TvXnE+v1O6kxCv6+V2G7g+7nmfUZ3UGHNqaWd+zEiYnzdUtS5+DQSXLkQwKr
ka9tyczbDarnJ7ZLnTLLC7l1ZAZeYufh5zuZczfvqv5Q6/w3PhJ/GPRgF7F3
2L1Tcucs8EM7RfPUyN9dovrZxHneblpneeI8bffMdhn7/J+quyXWEXS6I7FM
zCqtT+jVp/r1SrRHJvYL4IgRifEhOPGoxH4f/09s93Lk5i7MfAfN3LHaKxH7
LdP4vdrrYH3vX9pHDlD9vdR60Vo6f78t3hTeTG3Tb81M27ZY/3NhXxZw/4nj
d949+MZ8bMWczHneuZnlb3OsmSXOb5LfvSJzfvDKsM/E/cTq5AG2xnjqLbEm
c1kHvchjDcbvSv3Oshsfnjg2IMc5M3eu6rLc8/bH3DTw+ddzYwUwQ6L6ztRy
cbHm9k3sC7aHXu4PPVqWOX47tTDegv//Qw6A/LXWuUJrPpgbF/4yN+74BH90
srzRRubQp/Gt/+gbH2MWJc5Z8B51ZWK/sidx3h88+lbuuJP4E9z7SOrYj3xt
/8RY6g8aMzly3GCHgYmx1Ovq75F6Hd4TeNsgB/G42rel9qngl/9NfB/kV45N
/Ibxau43FfD/3apXFcb6qwvHH8gXvuKVkMPj422Ku8afTAm7iR3918Ixz7fB
jIWx3VbV5+fG2r8vjOu+EXrKOtz3p/JQRI5oS/QjA0sKv7ctLdxXxHjuPUv+
QQttZKBIjUWWhT8aFTZ8Q+r4anJpH5TG+OWF89orOHfqfOvZpWkcFXQeFDml
9sj1Ea/i17Cr/MYnkX8lpwBmJMZDlyeljl/JX4NL/544Rn2gME3sgU98v3Cc
uTdy3SMj340PHRbvVn1L5yn6hX7/JHIU2OdZITP9ow3W+ELqOIh4iLtr+9Tm
tHoPcD9x6NA4C7bzlDjvsNJ5t+GqPyoce+9T3Zobo9yWey/OuzpyKb2ijc71
ive+MyN/tFZzf1V6/UPEg5sjjjqpcPxGHDdU7VGFcwejw2/0ibc/YlBiUfAN
dZ9od4t+4kFiPPwy/vku7LLovDvznpwNHIGNJB5Gt8kHkxcmX9YncOPQzHdS
RL76rcy6O0Xfn494irgKm45t/1nqb4xpL3zn/1xz/pT4Zm7kk6EFfcTvfhLv
14xDyLEy9tzMGIm3ZPz7nTVjerDN7zP/fjlzHg4fRC6uR+b3wcNVL1Fp15il
md9EsUHXEcclXvM9bFrNPotzgvXxjTvCtoGleacBq4I/uePnC++F32vE+xrv
bLzPYEPQzRkRI4F58MnkN4k9Jwdugecna6+u2GTVo+MNoj18OGPBSMSa4A1y
ZQflPgtnIv5cGvnD5zKvP0Zr7Ko5/887AO+KYA9wy89CPlsjPgBLcC7ulXMf
nfhNhbcV3qzAHbyz8pv4A9wIruwdbzRfiHcJeMf8Z+JNBD8BjdCM7JFLnh73
C77gvOgeOd32GPPdeKu6LnMOeE3wipw1ueuL9P3s3He6Qu0nM8vnYtVnZJaF
09V/YeK37V2ZsUOPmuNKeApveedZXTNf4Mk5ifOr5FkZuyHi0H6Z86F9M7+X
gw87sLG58+N3Jubx6/HO0hH5ENbi3Y78xmURU06OnDDvtcTaEyRXezPT8QGY
MPeddY23tlVxd9dnxpP/lfmNGVx+TuZ3ZTD3hMz/x3F25GH6586Zk3eHj/CT
N0B0Dp+ILv2xZgxDfLSj8Htk78x5E97riVnx/5wd+SJuRteIHcij/DHm3hy5
MOIrePBG3C9x7ceRywbnrgk+g7PYi5jxF5nXSXLL4KLg2/8DlciFoA==
              "]], PolygonBox[CompressedData["
1:eJwtmHeUVdUVxu8w82bG++67j2VEgRBpYUAkKDIgRZAwhKGYMJQgCUEYiqGE
SBNNFhFINAKOMdQAsqSGIpFmo0obBoUEgiUShAGiSJMiGhEwmN+3vvljr7f3
2eWcs+9u59Ue+FiPX1cKgqBNRhBk8bsgDILxLLycEwQr4iD4IBUEG7ODoHdu
EPRIB0EIROA/Za1jMgjKoyBYmwiCvtBF0N3g9xQfWAddDxiZGQQ3MN4fWx8B
e5B9lrUj4PvZ7yz7/R16HPgt6B/K9B5J8ImsLeVsVVjLRP4P2GsNrxXQEv4f
gW3ghznDi/A7c+YOnL0A6ATeCKgHPhSZ/ej+D3troF8BVsJrw9p0bO8DxsJr
jL3K4LXh3wN+hvttxnZnzjACflt0usLfBH8DeKQ7wT8GLIXfk7UieFuA18Gv
s7YKPJf7z2KvtUCvXPtIvroR2tcrgeXIV2G/y8jugI7lT+0HvhcfVWOvi/B3
sNdtnOEC+FxsXMZWR/izkQ+Rv4l/u3PeMdheB7wNrwXyU8GXIVMX+z11XvB7
0b8ILx8b94H/mz12of8Ma4fB32OPJciG2OsNvhqZrrcEwWlsvoO9Etb6w5+F
zl7szQWWZ1R8I2S7px07x7jDenjrY/uuBTAH/XPs8Sm26kI3hNcDOFjJPuwF
fhW4Jh5nrol8D/ZbmGEfFmF7I2sPw98N7EB2VmzfzISeDf4V8NdM2/gavEna
d/0Wew2xNR26XPEKfZLzdeY8mRn+pl3A+6LTB91SYBf4v1h7Cnvl0Megf4TO
POgY+Szwj2LfdQJrjaH7cr5T+KYR/D7s90/478E/yFoe/A6KQejHuPN8ZB+E
Lsi0j+Xrg+y3TvmC/i70T8I/keP8GQZvCDa2wR8NzIRuDf0CvELoM8iWAmXI
50Mfh38ZG3fA38mdp2B/Rdqx05r9VoJ/CX8Pe41FfgS22sX+VjqTznYFuAy9
APoS+JHI/tUdv8T+pci2uyDzY/kHaJvjmqLaMpY9auHrh9jvb+C/AkYhf1L5
EToGFAvK+aegF2LzM3SfQGZM2jmt3FbN2BO5hsgXJ1n7GN5dsXNXMTIB/Xno
fJHrmFRspiPXklL018B/C/ldOY6hn4H3Bn6R6bXt4MvT9s15fFKVvTqkjFdC
vwA8iUyQY5/Jd8ugG+a4hiwF/0/ss+n738/+NULf/XHoJchPAorAc7j/HPij
ocdn2GYUOyYUG6pxqnUFyjFsN0fnIvzRoXP9Bv7Phc5Hplmuc1q5PY21Qvgl
2HsOfA/yJ7A3HP6A2D6Vb3+P/iLu8yb89yvZB/LFataeh9eF860A3wz/MPxH
4D8CfzrnXYH9POw3hj7N+cqQnYbOZvBnQ/tKPsmHXyz/gk+CXwavEPo8/H6s
DQIfGBuXjer6ftgfyV0fgH4Vex9yhq3ZzkHlYivkK8Nrik5r8AfS7g2l8FuD
/yD22dQD1Av6s1YMvw5nHoD9oWn3BuWEcmN2aFuKScXmlti1WD55A97O2LVG
/lmN/NHYtaAuZ7yH8w3W/TNdU1RbVANUCw5Al0BvRn478r1Z68b5V0GvhW4P
/Q32b0u61qjm9IutI13ZPAxvE9Ce+/Zjv41J12jV6uPIH4/dc9R7LiFza+Qe
rF6cg3w+dCH2CnPtM/lOMafYUw9RLymPbash8s3hXVcPy3GOq5bOU4/Jck4p
t1QTdd4rrFXFfj53eCXwzKDZoVNFf2zKWiH4W8BieAHQAPxc0rmomnUefHfk
XqeeUAoeJe2rA9i/CP5Z0v2hAfpd0U8kjY9jj0XKJfafC/4x8lmqdcDn4M2Q
qYJsqsKe/NM95TXxVCN3c5eq0C2yXS/7wD+FvRrgE9FpAm8H8OdszwSnsT0I
aBD4TttTjlHFahtgKryNwFRkpwG3wz8beZbQ2jnwd9mzfbZz8hB4iMyRhGcY
zTKddF74R1lLwbsaupe3xv4G3Qcbz4DvRH81vPqRc1v2SkPPaJrVFqN/SGdV
z8n2noOwd5d6YOC1ISnPRJqNFJM30f8i6VhX/F8BvwAUZfob6FuUVtSTAvQH
o39faHvqWepdD6Xsa+lkI/+divnmSc5TG9lGSfcq9bfX4E1MeZZUfbkV3nDo
Lpot0DkD3Vb7Q3cDxmh+jPyt1SP2gZ+F/w70deztxf4TyNTnPD2QfxK8H/BB
ln1UG9n6SZ9dPVm9eVhFP9GeI6QLfIutDOgD2Pul7MP/Pms92W8b/IXZPtPY
lGcgzUIzgfXQ1ULHvuJzK/QU6Ob6fsDX4C8iH3Oe48BN8OLQtUkz9Teqt5Fj
RzGoWFRPVW/VTPgT8BWRfSmfanY8io2hCcfEiaTPrLN/Ap0N/x+hc0930t3a
xK49mmk122qG1Sx7EagOf0no2FMOa9ZVz1LvGqt+GPoOuotmzLXgk+F3T/hO
M0PPmJo1+0DvTvqb6NuoB6gXaObV7KsZWbPyz6kp+7G1W2+KtGNasa2cW8P+
f8J+Mbx2wKjIM5tmN629AP2o8pPzjEF+lr5N5LMqp14CX4S91yu556j3zEh5
diqBvyVyz1LvmgNdBv1f1XTsTcBtBdJNOrf1htBbYiX6JRXxmRd6ZtLspBr0
duQY1/dR/WoFnhO7V2smSnC/msgPUyzA36dZC3t3wD8PHaN/P3Sc6bWWKdd8
1X715Jc1z2EzT/MKUAxvMWtPq3YBE8AfTzlXJul9BV6OzNNZjhHFinq6ervu
sAq8Dnteg64Bv07SbyK9jRTzQ5N+o+mtth8YDl0dqKbZRzrolsWunZoR9oBX
i9wb1CPU21SjlQvj9f4Av5S0b+QjxXKtyL5QDVYtrh+6FqjnPRi6JohWTW8X
eabWbKWZ+IRyI/LZdYcdoe8gWu/PPH2PivvpzDq7ZjLpq8ddiz0j6/zj+N7l
4DUjf5/v6g0YOeeV+4qxLti/gM7ChGey9knPAJoFNIM11bwaWVc15yq8rtDf
S/gbHFMtVo9K2EdbQvds1Uv1qFrQ9ybde6qytgh8Zuy3jXrsjNhvDr09NFMv
0XsudG3Tfh1Vv7FXmvBMqdmyGZCb8AzVDP7zsWdDxVhJ7DeR3kYXgMrgTSPP
DqqpTZG/GzpI+I0+kv0ehr474ZhT7J1K+W2jHlCI/J2RfSkfype5KeeuZogc
8Pkpv931H8E88J2hv5W+mb5lvci0fCbfbQ0da/KZfDcscm9S/RseeQaRL5Wz
jUL3FPWWKcAb4E1C57JiYF3kGqFaoTeU3lK9WMtL+D+Brsh+WqGvGfoUeDtk
/pJpH5zDXwNYa5vlHtMffDDwYJZnAs0G6rnqvXpDv6u7JP121sw8WfUc+DDL
b8gO8BKRa7Viqqfm46TfWnqzX479TfRt9B/AqNA1QrVC31TfVjVAtUA95iv4
v0u5Fmh+01tNMaHY0Pe4U7Un6VzWnXX3ZZFzUzOHZg/1XNU2vfGfU22PXStV
Q4ti1zTlr2baTZrlY79N5KMfovvblHvvZOjfpNzj1Os0g3YkP/ZGrrV6c3cL
XUO1n/4jagNeBXuHMx1jt+utlnQvkc/ku16h/5uQzPvKtZR7l3rIVs02of97
0RtrYuSerN6sN0AZtmbAT2W5Z6l3vRk5VhS/mo0WpPxW0Rt9Q9ozsWZjvYE/
5zyvxa5nmodejf0fhf6r0H8oLcGLI9dexchA8CGRfaEYeVSzaeRepxy9EjnH
leuq6ZPQfynlt5lmDM0amvk0++nM88Gz037r6D+fHPCMyG9pvZk+gf9/VcWm
1Q==
              "]], 
             PolygonBox[{{3672, 3671, 2745, 1880, 3676}, {3674, 1879, 2744, 
              3671, 3672}}]}]}, 
          {RGBColor[1., 0.9499999999999998, 0.7499999999999998], EdgeForm[
           None], GraphicsGroupBox[{PolygonBox[CompressedData["
1:eJxNm3e4lNW1xvcMp803c0ZRQTRewH6NxKCPBo2g2CsgRcUKSpRqEjsgGkWu
HVQOQiDXCkhvijQJIogFYgQsoYglN/cmlwgogtiT9Tvvex7443v2mv3tuvZa
7yr7m4Ov/U2XX+dTSr+rSKlRlAfHj/dzKc2J5/2qlH5SSOm9KFdFuTKeveOZ
VqHykSi/rUmpGPQhQR9YUPtBMdDDlSk1dlv6Qs9MKvcxPapSNG0XxDgL42kT
fadGuSyei3Oam3H/FuvqFL+PCXpB9B0Tv3dEm05RLo02TaK+GO8vcv3UoF+q
0biXBP1qtGlaUNtd1SntH/R9Mdc7NdrDjzHmzii/iufMRhpjp8f/yjRjXxfv
KqPvQ0n7pu/B5sN3HqcQ9Vk844IeYv7Qhjmbed7XqkQvr9JT/y7W+aP5CA+H
R98Dgm4fdbOCnhlPVaxhXIXqT4uyOsoqeBhzLTffGkWbNrHHFUFviLFXR7km
no4x5qaCft8Uc/0mnk+ZI/qOrhH9bVL5V9O/jjYfB90s6Loa0d8klZ+YZr+P
xXNvrOfnUe4s6Jzg7ffe+/UFveMM18O3eG6NvtPi9+NBd49yR5RfFvR7tcdZ
mLSn5d77To9D/a3xu3XQE6LvI3mdN2cNn+DXhW6/2utZaHm4IOrnRdm+oD7Q
lFNy6jPPNO/n7dF+vmnWc3xBfIavq33urKu11zbNbaaaB/Dip0nzMy7j0O8d
9x1Z0P7Z+7aCeIr8QC+Ppyae30fbMT6X0aY5l+/iGRv0gVFu8btmPsfRPl/a
0p/z3Ob21HcIObmHNQXdtJHOiTNaVUypb5xbq3JKZ+8lvfwx6kZF2yfiuSHa
fFOWLLeJ+i+CHhb0L4qSZXQMeb4h6K+DPjfGHxDjdIh9P5Fp/nFeA3yaZrll
LUOR17zk/5F4rk+q491pSfOPsuytrFKb3kFfHPPcH/SAoB+oEX1DUsnv9XnJ
MH33t/wwL+c1OaezAnOom+71/MHr/M5nOtXtm8e7GZYT3tMOfXrMZze0Qnsf
YF4gG9dbVuHHDa4fFP0Gx3OUseKOeE4Kemu86x9ttkTZryCaevCLMev5WdA4
0IzF7/ty0pMZ3kvjTLIzNgknKo0VDeMOiTZbjSGsGUwCmzjXGcYc9sj7auv4
53HW26L/OUWt+c4a4T/lEK+f9fbz+v8R7f8vypOL2hd9T/J6HvO82BragHtN
3A88Z5ytbv/b+D3QvLrJ9PdJe4Bv/0rSqb4FvX+roPWAP9QNMu4NchvwkDEG
eUzG6Gc+I1PIH9j7pXVzcdT38W/ot2Ndf45nU17lO6afi/fPxjMl2qzwb2jq
nrN+PeM22LKVZfVtURRe10X9+iphQp3neqks2e9a1lj0nxzl1Zb7q6Kc73rG
XFOl9Q1LWvtIj8M6qb836HLMdyn8LgVuxrjdon5+prquQXeKNj2j/gpsSdSv
rRJN31VBX1Yt3by6LHpRtDkhyl/E0zEvOzqtWjb0h0y/X4o5fzQ9mX5l7WFJ
WXN28bzoLPtCf6ljbbRjn51Nd6kQNo4zDy5x+84ehzanlLWedlEujfavxvNM
kk7Qt3OFzv3NguSH8g3T50WfJ8I3yWpDlmIPp8c4X0f9OZxF0M9ksivYl25x
pjfn1BecP87YemwSbkGfZpxZbRuBbCKjzH9j1G8sSJ5Zw1u2m53gZfXu8Tp6
nB8KalffxnvuGOWHBY3DGrAtH5pm3adGm6ZRnlEh+vCgqzPZY2wxsrIu6P9y
fVWm37Rt7/anm2Y8ytNcv6GgcYZ5DZusg8jaBtezrg9dPzqTjMwJXnZopH2y
R8ag/Sbbx022nY/bN+hdIZk6wXL1WUEYB75tD/qLgmzBloLe4af9JWT1sGi/
Js7yePdlbnTseNNNYoz94vnc/Sn7JOHlFo+z3LZ5nNdZbf7AJ2h4yJoY89LY
4z6Z+oJvYN1W42/B49R47K1uU4NcMlaUx8KPatnLiRX6Dd0w3222fVWel32z
f/AKGfze596rkXwt+EndD5aZnsGLr6N/t6DXBv1N0B1jzWPj948eB5vPvPhU
DXiEv/a8+Q7P4Rtzd7fc/mD9oe5H14Ol283XlTHuB1XSwRUl6de5IQOP1ghf
wBZ8iyyTjS5kopG3q6PtxmhzVoXOat94LkvydcFNzpG2BfetMY3McybsgXOp
Mx7ye12V5GOmMQFZ4ixow5iLLUucZYOs7eM2xC/r3Pf8pPWcl2TL3vMe97Vc
wQfKJqZvCt6+C099dk0se8RP9McOwqf3PQ7YxZjEQfRb677sr8b7HWF/Cblo
B45H3RGZeIseYhOQhz9VSWaYbz/zkL5gOniOTDEGMjbStqQuqd8q9+0YZ/Zq
7L9DWbFAnX1OePZYjfiGL4K/UnT8BY2vsir28lSV9P6XZcn5OeEbXhe24c2o
G1WrWI0++JQnZerXIsrFtep7QNBTaxUDLYh+yyq1nq4x16L4fXbU/z3KE/Fp
KhW3NStq/y1D7s6PvkfGOOfVSp6gL2yk2OrhKvEO3VhcKRv+v5n840Ul+cXL
PNe2svyT7VF+VZZv921ZeoPeojvEaoyLTo2wPk+1rhH74Sd3L8t+XR5lo1rp
5O9izqdivpuCfjrK4RXCMPT0gb20hs9Lkl/qkUN4sKVSMXXTGGczsXVJ+9js
vdB2beVufWdt7Hez2/1/lA/Gc3nQLwbP5pUkj3NLiteJ4R82vx82H861rcRm
sl5ofObnSvKtDoq9NMtEU3dqWXrbPspJJfkc22KuF2J9L8YzONqNqZTOc5av
laRvy6OcUqszmhTlu/FuaKXOeXa8Gxb0sZnOHLp/I8kHcrKwqPWPMq8+i7ob
g14S5aZ4elXKvzumLPrxGK+rsRJfg3WwnjOjHF+Uzzshyg+L8os/inJShfhG
ruCekuK8kbGeC0ryuw+P8m9ulyspXkLGPyrLv73JfOtWUpzXt6j4Cn/8r9Hm
kKL2dAhrKykG6l0Uz+DdHUkyNdZnCgZDgzkzkQfsJxhWkh+BX9msJL9pWdDr
aqV366P8Z1F4vTnK62qVmziqpPwENFhUUZQffRa+a61ih41Rnp0Jy1tHOSqT
7SL+OzCTv3BtWfoGFqzM6wxW2jfDFnE2yOfWomLBUpQdMsXKy4JeGO8XkRdJ
ykPxe0nQC9BNZIG9mabNPPt+1DH2Eo/Pb7D12aS2y91+oekFxt2lXts894Vu
mO+VpLbL3H6518M4w71O1gg93/VHGJ8n12rM+V7PIrejDTiKXIKlrH2e5/2j
98z85OGGe/xNRckYsoa8gl/ECi9XSoaR5ekVyskxxvMVkkNkldweuMBY6HdD
ng+set54Nck0Z4kcMR6+EDozo0K+WW/PwfjTTIMP090GmjwCvsUfihqji8fB
HwF/WDe+Xh+PBw/6mA8zTDPOMp8nZz3f/Jnl9fR1G/IX0D8ry8/asocPVtPg
dzkOwJ8hpupsvnX22qaY/0s9H7mq3t5j5rHQ/0nGpWlRfpZkE7HLk/Bz8/Kb
0NO5xjdwd6ztArkJMAz9JY/4rWPqH+zL4VO1sB3cVRbmNTPuvVBU3mpXJvtD
LgC8+J+y9BG9/DpTPuOBKB/MlCOYnckve8RxLrkpzgWb9Vi8P7KRzh1//G3H
tiNcvzIpfiOOI7Zj3+znNOMkGImef22biG08syj9RY8vyIRv4Bx4hDzVlmT7
8QGuj7bXFJWj+Tzez8ykt3uVlBsgRwBuPlNUTqV1UXEN8x6WVJ7hNUCf5fqG
+KdJlKdm8neOjHL6XsrD3LyX8rVDzP/zM2EsWEsOmP3i42NH8QeI5ZvYfmHH
WmbCVfB1sHML4CMYRhtitVaZ8BbcxTfHJ8GnesUxOLF491rV47O85hwxeIHf
hz/XEN9Dg7PIAT4O8sMZDHfeDH9thH3C32GL4hmT05mPcJu7M/EQXn5cFv5j
B3rVyk/9z6LwHhrMf69aPii/jy2KD/hH+ArYvrEl+UScE2e01LYCjCUnDa7h
J/ZyHE08/YLjdOJ19oGNA8uwDfiJxIaMwZz4pOjwdW7D2WJLON8jqmRT+N28
KN5gi8Zb9+APNoz9zI/y5kw50XbRdpZ1BF3Bhxpl/+blkuL/kbXyF1baBoBT
yMEUxyy0IU5pQ/6NfEFOug/9YNTfFeX0eNrm5HM/G/Tl+EN50cQQ7bjPIMcP
dkX5TDxHk6eM5+l4DsipfGYP+ql4To6+U/Mai3EOM+8OTcqlgC/kRWdGOSue
C5LGXxjP/THObGMU66QdvkT/KCcYr8Z7jTP3WPMs1/Futvt2yuS3vRE8e6Na
MUMv23nOkTUtqla8z+97nOttjwzjB1g+n/eYxN3EfEc67qszPhAr4PviA/cJ
nS3lxAf2PjGvdbOe/pns3z9K2scEY+/kvM7m90n7nuT2vJ/oM+Id6xjrM53o
NnO8Nt6d7PiFOKYuk7+H38d4ky0DZ2TyU3fGmm/JlCde5boTjf33ZLJz3xV1
3k/7TJ/22T/ls53qc+d+ijuwqcbqJ+N5NJ6h8dRZfqinDTHvBMseeyeG/2/X
0wd6VVL5pOtneT7k5CnPe77PfYrrp3ptrKet9wvPZlsmOLu51rvxlrMpbo+P
scp+Bn4neHhFWX4I9TPtu37hXASxKjpDTmZt9O+MHOaU5+vsnCHx08XO+yH/
+yXhfNdo2y2et+zzXGS+9U0aE3m+irHysmuUXd2ee6UupmfmVE9bdOOKeK5M
4nEn8+0Ev4PP03Na62VeL/S7UX9x0O8GvS4Jl8mLEGvfSrwcTz6ncS/EVibl
BskL/iSeWdyJ5rSGjfFcHWOF6NTf2V4adC+/vyTonjnpMfoM7tXG7x55jc97
2q2P+oHmK/y4PWk9fbxf1nllPDXmIXXEKcQo3DfV3xPHc21O+cdTsKtJ+6j1
XhbHc0j0/VWUf4zn0KC3+hxb5MWTJUEfFvTn2MGgS0GHWkeQFDiVpAvgA3r4
gPnSzvOtjWdZPMuTcB+M4fy5p8PP4R4EXDnRfVtZFpHDNq5v631w//1p0r5b
5nVG3/qejrwZdyLNPSb7/Hk8rZPwi5J8LznaDs5nnlMrm3RurXhyRF58Yd3H
uD9Y3sp6sdB026jP8loDPCcffXQ8vzQ+Ix9XmVeHR5uvknh9tHGDMY72ONV5
rRkZ5l73U99VcQ+Jz8fd5w/x7iDPQX6rsfNd32fKt07hri/ejY7niaQcMeWo
eI4oOSYN7PrEsTAxMb7KGuepwKR2xqVJxk6wAn0d4L2gT+hOv6RYZKVxYILx
A+zF5j9keUYftnvdt4CJSbLSz/RBpr+M8j+Sckr4jeShCs4pNrXe7YryZz6P
Uy1X8PNkj9mtrHPtQtxarTw49r7h7Okzynkw/MVoVj9vHHt97hs+1fncBnif
5PqIpYkv38qUD5m2l2SnvWVpQKxhZ5TN41lRlk19vSwdvd24cZl1F51F1zbk
6tWmHsOx19ho/K31zpGCE8g6ck5+8nyP0duYAp5wt/+x74u5AyS+4B7wKuse
ur7DfG1lvrWIp2U84xyPEJe09bljB7lT5Q4Vnz5nnrOvTuYfe6YtfcYk5cXI
p5K7IK+Lj8WZkXtf5zsFeHB/kmz2N6/gPX7vyqrdufGGvP5tbov8vliWLzK3
LBt8h88GPg702Nx9EC8gJ9h58nrESOAXvOK+fYrxBJtYZxswKAl7B/usB1ju
6nOi5gl7bG2eHezzpjwkSfeetw29Oy/fHb/oGny1nOw1ej3QWMQ9apXjUMbb
O57GSb7nJPOf8wVnuf9njay1n+fbB1lIikfW+74AHt9mXt1n3jXw+3bzCOwB
g8Bq/HN0HT9/tPvcbx2ttT7yDcU8y9MbSXeW3FdyJ8bdGPdoPeyXsEdkb4Zx
fLhxDDl8Id49F8/4pHj0Mdtuvr/grr0+JixI1rhr+yoTTUyJHzTBmM/awU7k
5ok99ootWmJd+NIyhayD3+A4WDHeMvOQZe8Vyx+2Y1BedpO57rIcwHNoZKNv
0F9EGdBZn1OAZ+QxCnn1vRqfLQk3WBc2E9sZW0oTXQePsRGDbafIXYCp+Ktz
fA7w6Nyc6icl2eHFxgd4V+c5/plUv9n8HGEfaaPlBjnHt7zXNnSuc8KtipLZ
xpahZs65gtNg/7A95hhm/nLOyO2bXt9It+F+jXwLeRfs8lDPtcS5HfJjda5H
nvtYlmMJ6Xr7FqxzpPWF86W82zy/y/XQ2F4wHh/i9XjmWRaJ8fGt8RGJ/aY5
j9TDerchicYPQ97eM40fhZ+Iv0j+ZJFzgOTl8Ll62hbjQ3W1TX/V54QsH2r9
w2flOxFiamR4gfNb5Bhb2m+caZ9sRk48XGrZmWPZu9jyg/3v4Xlpi2z9xWuo
sT9AWW16oGnGPM64cKjlp63t9esl5Xe4YynmJX/4ovChaJo6aPzPas91pXWi
YJrzIkdW8L4yyzB3Rfg44D5xR8k2GBxrYx8AHsUSUqV51si/kb+8f4MHjxoT
mhs72OOaJL4vA3PMO36/nZTPI6f607LuVDbX6kxHeJxHPA74Q150hM96mc/w
xXhWoM+Wpz97vPr8sN/PTbLDxGDEC+QSmfdPSbHJROdXicWmGeff8RisFXyc
7HPHJsVQ9ffFnNFTOdkU7gO5Syb3eK/1Bb/rRev8BK+DcqLlHmwAP/gmhW9I
yGkMtzzDN+5LH/f9bxPznrn5Hor1gLH48vj0xD0H1CqH0qksXjzvOa6w3CKH
fDc11t9WobMn2sZt9jk2tgwii9jGN90fu/Gc7x24fxhkvUDmP3Abxq+2rNFv
ue9ruLdB/7pYVpGRHtblgvWGvuRb+Z4Dv5tvhVY7jzfYsopsk9/i26Oi10x8
k/dZXuOzm2i5BYuIU4iTkEF4RFz4XlJJLPtaUuxynPVug8fZmOSvEdtd6wf6
kyQ8u8vj3+e1oDvgUQ/j1VCv4XTrKLrK+tkffj8+P7YZGp+aOL6t22MTfuX9
4SfjE+Pv8V0hWMv3e88ae8AgvrPgbhH/fYz9R+6FD/YZ4u/M8R7gx3PWHfrj
D+ZsW/FfNlsGNngd2KhkfGDN85yPJ+cPzoF3rA8fHGxhXuIC+tC+mXkEf4b4
bBmL71L4JoUYu6XXiD97p/uCP9cZr9Ar7Az+H/vnPvAs552v9B0ud7no7Mfx
fJTkFzMeNmfHHvyebbuyyueM3Gw0H/D78Y35Ho3vgxrkbIj3z7ruNL3LZ8O5
lFx/suUKPELG+I6Gb2/e8TdzxPAHeu/kF/hWBL/mVvOf8W/xmNxJ0v4o6yyx
I+eOX0R8xV7wZbDH2GL8JnwGfKc+RckAedad3hd+VMl+Y3/LIGtA9rZ5nAM9
Zt/c7jgPGn+JOItYYH+fBbYEO0JekJiMdzu8NuYiBz/Q3/4x183e7w7LB+dx
VybMB/vPMx+Ji2ryu+3tCvMUPQXDrjC2cH7dfX71dy85yRpnjw1AFogB8P/6
Wa5KPjt8h6uMP5uS7BB9Pkwaj9/oN33xIcHg3r6DetJ2Agx7P2l9+DLcKdV/
U5CUW3jauvFJks0Df/5lPrD3D9wPXCWWIcd3gOX9euvvZ9aBguW+t2Wgp30M
chofe6+rLZPIDvyH97+1fl1r3GINmXnL/l913Wrv433L7SseE54s9Xt+Y0+w
K9ha7Mp8/wa3sIXYwbXGVc4MPwFMxZ5gr9d6PmSLdSFv+KjYRGwkPinYBLbt
6292zvO8jM+cfP92qr+Fwx5iF/FNkIsPzM8lXnuDf/G2z/Xv/rZgaXG3PcY+
Y4NmWN7Gu+4Fn88H5sss48Z6j4WsbPTch3mfYMs1xn/if+J75Jl70uH2pfnW
l2+1uVviu1TuMrjPIqdLbhf/C/wFu1smfcfCvRL3S+jxLp9vZ39/2tF6A5+Q
bb5hfNP4hS3AZnDnh50faZtF/nel77DJzTT1vR7xcZ1tEHKOP4e/dKN1GP0l
zuP7S9YMNmz3eZ7itZCnIK/Qyb+5Z4Bun+QrHuK9tXNb8q1gGnhGvLrT+yub
Jk5s7rbsl1zO3uZNC/enjjzWmrLuydaW5TN1N86f4XtIZKVfUVjKnQB+HfKy
wHL8uvWgzvKILIKLX1hWsYWbPT+x4ETLLj76ZOtEA4bCE76xJx+Kv4YMbrLc
vOR5wDT8R2QbGecbyeP9jWUHf+u1rSRZ/sj9yVWRs+Jbnp6+tyd+A//J44Ll
xHKsh5j0IufOOuMTZvre9+Wy9t3NWIp+f5KEJfOtQ697LMbEvjR3nELeA/9x
m/da42/98IfJi2+0nS6ZD/TFZ21q/uOvLE3CmBH2CS+xPQHjwD10D7wAn+a4
pA/4x7xg4Ax/5wAuI4/shXMknsI3rv9PgWNBMIBYBV1tiF32tTyi68s9H98f
9fW3Dsjidu8j77bo5bOWfeYi1iRWBG/A6vrvH5Nyu484ZsGvn2/5GGOdIsb/
N6TNDxU=
              "]], PolygonBox[CompressedData["
1:eJwllntolnUUx39ze/fO53ne9/1PXHQxSS3S0CBFdOTKWzo3c5apIeLINFPJ
ErKyvBWbIqRzXWaZhVCmqJVpXsi8TNNFsdlNRF0Wbs5yFuQ1pM+X7x8Hzvmd
6+/3nPM9z53T5o6b0ymEsAoqgI5mQ/g+HcJS+NvjEIqjENYVhtCIsj98M/of
0c/LD6EqE8Jh5CPIVchPID+KXIZ8lKB7khBGEKMD+SLUga4C+isVwn6oHP5e
6C50v5DjVeJn8GknVz35z+D7GPpx6CuhHejbyPETtj9D5+Gf5ewq/FTircS3
EPtryM3I+ejzOPuYeGOoZw22t0EDg2u6hO0k6HH4KZxNVC6oHLkC2o7t6ozv
8i33q4VvgRqJ/x30G3x7xrX/Cl2APwc1wx+HWuGHEG8AscqJ8RbxvuFOlQW+
4xb0N5BPwb9ZFMKCHHbYnMR3CvUvp/Z/0R9HfwL/YvgrxBtJrVeJeRW+N2cL
qO0cchvydmg3/BjOPsS/D/GWpBzj4chn0umb7iV/JfalwXceD/8l8Yaiv0w9
9Tm/gd5CMb9AfwD9TexvoH8PfR/OZhK7ihz3we9CX4o8HZsH8Z2JfB3+LPa1
OfvItzs2B2PnUK6x3G878gzkAynHbER+GrqGfws2q9FtJMemtGu8qftAD6Xd
c2PR7UQen3bPqHf0hnrLt6EKdK8TYxexRpOvFrlv5F6fjP1U7Lsl7uVT6Peh
a4is0zfVt52MzezgnnkSfnrs3pidF8Jg+HboGLU/R773iXUaeSlyunMI63Oe
Ic1ST+KNIN7XWfeeat4HX4PNQerLJ/9WbBcjb0UuRK7RfZGjzo7ZQux3yTEp
5R7/A/mzrHutP/E+hy/Jmn8AGgz/Mv51RX7TUcRbhLwZeT4+l5FfRK4u8h17
Iy9EXot8A7kM+XrWvfcGd74G/wr6d4r8jUejj7hTHfXMg9ZR26DYvamZ1ezW
RZ7F+zkbhP8d6H9IG3OEPf9kjRXLiP83/HziLylyj3bD92zWuQ8R73f4S5Fr
38D7L4qMGcIOvZHeSm+ut1/B2Sl0O6npZoFnZgf8MKhryjOiWXke+5fIV47+
o9g9oF5Qjcey7lH1qt68Bt9pnPUgdqkwEP5kxrVN4KwE3/WRdUOg4ehPoN9f
6BkeiG4Z+XaSr4yY9cTezdnEtDFGWLMh9qwsxOYFbIfFrq0JeSXykcS9PRyb
w4kxR9gjjG4iX46zPwuMicJGYaawUz16gVitsX11h1vI3U81pfwmepvu0Kx8
n21LjHHCujXIh4TvOX/LAdgMh+9IjO2a4WrkDxL3wj3E70rshHxNnfxN9W37
xv52XfDvF7tH1aua8f+wH5nxrJShj+E3QSsKjTGfwn+S8VvrbGPGb6y3FiYI
G9rIvydlzG2F3wU1kL+dsy4ZY6qwVT2v3u+RuFd0557wXyW23Qu1w98de/ep
h57Cv1dkrNM3m0Lug4nfRjuuOOOZ0exoJhrQleA/J88zo9kRZgg7NJOaTX1T
fVth7FB0jfjPzfMMahZPZz0b6qEz8K9F3nXaodql1ZGxQzOt2RbmCnsV4xni
nU98F+1M7U69qd62F/Io+CuRe1GYI+wR5gp7VfMM/B/J2FY7SrtqW2RsEmYJ
u/ZkvasnEDOr3R+b1ze/GHtnanfqn6EB21WJd4d24OLIO1C7sAFanvNO127X
N5yFfm3sXhOGC8tlI1vt2KPob43ca5rhzTljsLBYM7BF+zwy9mvmNHu7E/ee
ekK9oRnTrOkfQf8K/wOQsVA1
              "]]}]}}, {{}, 
          TagBox[
           TooltipBox[
            {GrayLevel[0], Opacity[0.5], CapForm["Butt"], 
             LineBox[CompressedData["
1:eJwl1FdIlmEYh/E3ig4qDYIiow3tDD0pSs2g1PYubBAN2lEHFRRtKLCgg2xA
OytoGC0tU6NCG5RHddTWpqaQFqS2pN9DB5fX87/v+7lfv8/vs8fCNVNXN4ui
qK8fOa2iKD02ik5xBi/CQnSSK1tHUREetomiR5iktocn8piYKBqL1hiNDAxW
j8Nt5xxz+fbkIV9tKk/HNNxAO/3u6uvbRlEbz/iKWpxTb49Y52JzN83M4AKe
yXdxB7MwG5mYizkoQUd3B5rdYG+cHT8wUo5Hml4iX+WeAb3e3Avj8EY+5d5b
fo0K5MjlHKOf6+5lr+2eXClXYaXaXl7FX7gat9DBXCEX4ZNeojsJYT+2y3VY
4FzP2z0jixtxBbvlq8HY4dzA180ewU45O9Tt3c+75KPqTUh3zsAw70MSDuqv
kg9wM/MfzRzmPN4d/j5hp/4N/mvmvDtNfIH/cDKnYDiu4xoOqY/gVOS6+zh8
JngjftuzQ95n9yD9eAxEmfoy/Tr1LK7lCeoTMQlx3qtStfuoca5Gf/Wtdg3g
bdxcraVzWzOX5ePhvba3Bl/0qpDkXBWeyfn6N1GAflis31d9ET8z8xSVzp/x
wL75ckL4LqCrucdyN34SPnNq3e3oKGeaf6j2AO+cK1CkP0/uw6koNHcLF/Vy
cQ4XcB699VPwyvklPrj3HkPM/+RfqEcjGsLvYHYoXph9jnK1txhs/ht/Ry0y
5DruYnad9/isfAalOCaX8AS9UbxXTuMWOI218iV01j8dXief5BNo5Zlj7B0d
XrM8Xm+L2bLwHKxwf7+8nKeH75HaZjkl7HVextnyUp6mP1Ztk5wsL8EB+xeH
HZyNYjNTPGty7P//Tf8AfJ+rlA==
              "]]},
            "5"],
           Annotation[#, 5, "Tooltip"]& ], 
          TagBox[
           TooltipBox[
            {GrayLevel[0], Opacity[0.5], CapForm["Butt"], 
             LineBox[CompressedData["
1:eJwl1GlM13UcwPFfm9z8zRlKadN4YJJuavxxnitTMiw3kZw0mSsQ3cSVinfD
0dZWC7xISCjzSMJWDxTN8sqwWuYVaZd3sZGTQjaPzU190Os7H7x5f67v53fs
zy+rdGHhGw9FUVToz47UKEqPRdEnHOP8tChqSlfHNiTIX1Lv4utoFTerJ4qn
ivc5N51j8ml8sGcUHcBY9Sw8YjYD5ZiPm+Zu4bjZL+RHzbZiv9micJZnc4aZ
x/QPyfP4MD/O/dSzuFX+YjjPr9o1SH2PfC8a5R8iBR/hnYflYY+9LeKPwyxv
1vucf9Qr0TvGnXpxjtuTi93huczs4gIuVKvUf8p8NoarDcNd/R3yJsSRi3fN
fcqTXCcPmXg0vD/zn2EnNpipd7ZB/AG/ZX8VatXr5He52Y57vJM38/Ncqpfg
TJI4GYvVxzhXwanyFCTpJ2KO2XE8HmPwtnwsN3AjN/ImJLq3JCRjkV3rsB7t
erXmyrhOfp7PYU14dr7oWnvFLeLp4R3hdzty3Us+3tffiFrUow4d6tft6sYi
cS8egqedzcEI5CKO4fZecuYy/rD3T4x0ZqT5nhgt/zI8G49Cu94as2vxHmpQ
jXL1f8xfxT58hzbzOeovhJ64A21mn3TNX3gwl6n9oD/Y/BPyYnkWz+Y7nK8+
BQMxAEPNTsQV/b/CWXu+Rx+zmfrVan15AnqrVckL+Ir8vrjE2WTxa+G3HX6f
ei3qx8I7V6/BNXG52gLMD89s/994Ra/YudtqF8SruRLbUSTvG+4j/H+hwo7f
1GaYn8m/4izOYLJeqmunIQWvy4eq/+vcBHEnP8f/8bPcHX7n3MUTw7eCX7Y3
IXwr8HN4f+7hNGfzEXyLOXpl+NqZeTwXcfEqvTexHCuxAv3D+wjvBV+ZKeUS
5IiX6i9DBZ6RL+FvsAXbQt0zbOVTdhx35gROogcK1H7iBc7d5jT3nh7+p8S3
wjcLN8J7tWNW+BbYc1jen/vFHnxD/weoXbHj
              "]]},
            "4"],
           Annotation[#, 4, "Tooltip"]& ], 
          TagBox[
           TooltipBox[
            {GrayLevel[0], Opacity[0.5], CapForm["Butt"], 
             LineBox[CompressedData["
1:eJwl1FtMj2EcwPEXFw6dyzFyKIUomzmNLTnkTlOksbgwKqfamNmkMoeITY5j
a8uN8yriWsmVOU9hzMY0XLBxQbjzeebi2/f5nZ7n/z69//+kjdXFVQOiKMrw
JzEmilbGRVECt/Jdfh8bRR+wDUXiBvlVfJAP4xDO4QimDouim/puIEXPTzQl
RFG+/DSkyo9FqXw/2tWWyeciQ35yQL6DM3iDPZtwAnP1nucLqImPor14Z66N
B4TPyxF3oVlvJ1fbZwOf5jN4bF2vdtjcAet51vPRY/YletGg9krtovxr7sFL
tIh7eYF9/urZb31Wrp73yTXLfUSd3A5ukT+Cc+Kj4d6Qb32M87iRF3FtuDPn
Dgz3wYP4Fn+XP8En0YQq8XLPXs3fnPcVfdZv1XLMvFDrQS8WIAXDkYw2fSP4
AWfqv+XcOjM5nCWegiL7veFs+XK907mCP5iZpTYUw/BJPpZjwt1iBQqxXv6k
/jI+xTPNFYQ7se7DunC+/dPUy6w71dLMjRTHi0fx2vDZw/+Nl6gtxRpxo7iE
j/NDPEKe+W71e8gUT8ZVuVZxG9qRK5eDBudWoBLl2IotuKL/ur5peva4i0xx
tvV4no8utU7McXal/GwuET/HEP3bxUn2SUYKdskncgLi0R2eVd8ze81Q+8z1
8l/C+8N3ON2+t8P7z4uRj2LxM/1P8Qe/sVtuotokpGFC+JwoQJHak/B+I0u8
2d6b0C+O419cx7VYGL7X4g4z46wv807xJR7MM8O94b5aN1ZgiOco5MGc4HkS
EYt4xCFJ/ygejZFIxRhU6R/OI0IPUpCMGnulO++auctYHX5T8EN/adz/36F/
MeSMiA==
              "]]},
            "3"],
           Annotation[#, 3, "Tooltip"]& ], 
          TagBox[
           TooltipBox[
            {GrayLevel[0], Opacity[0.5], CapForm["Butt"], 
             LineBox[CompressedData["
1:eJwl1FtMzmEcwPE/5YIkrtiomJuc5gZlclE2x7YsitroYM4ktkKyKcWFwx2r
DQ3LnC8wbHHjcIMim4RiDjPmrBun4vPMxff9Pr/D8/sf3ud9R5VsyCntE0VR
ko/v8VE0bFAUDUXFgCj6OTCKfqETXVgqt4QL+bfeXn09yI6Lov0JUfRHbbg4
xXoMNlqX4bH+TdzBE+07yXPF89Al7kSG3Fjss843by8X8CwzZ6JMvBFDcFpf
Ap/iwfyMi7kERWg1twVZ9m1T6yv31qyt4i1olCt1fxuwPtwnyvBUzzM0qM+w
v54zOQNncBov5B6HZ0E7xujPNnM+tluPM6eKx3OK3DSko0guVq6QD7ufRo6R
74sDOBjuFZW4o1aHnfr3ut52uT1cI66VTxOnop/rxyImvEf1Kn7OU8yfYj0Z
Z8VZ/ECuDYfsb+UW3Auo3cVNfYV8g0+5ziS1CnE5VoazYF8lksTJGInN4X2q
jbBORK89f7FCbpEZy/mHPa9Qobccm+V6uBcv0aN/mVyGdQk3ic/pb+bzfJEv
4QKKzSzCCev1KMU6pOl74/r5ZhQgR7xDvgbVGG3uNFzTcx05cnk4ZlYuH+e8
8BzhTNg7PJwHTuT+PJub+KbeW7iNVP3vUG3e+/DdcBs/cv125Fqn65tubzJG
IimcNXNG8QCeri+OL9t7FVdwOMySP8K79R1Vb0GGdSZS9aRhKlrlI71/uZ5f
8y6uw27sRC3uy6+2dy3WYJ/ZK+UXhufHAjTryePucH7UFof3JTcXXzzHV3zD
KrXP/AkfMUe9O5wv/RPUPnCt+CPX8cPwe5HvwBM0hN8VCuS74///5/wD6Tai
Hw==
              "]]},
            "2"],
           Annotation[#, 2, "Tooltip"]& ], 
          TagBox[
           TooltipBox[
            {GrayLevel[0], Opacity[0.5], CapForm["Butt"], 
             LineBox[CompressedData["
1:eJwl00lIlVEYh/Gj1cYmWjZsHCqoIDVaBKXQsDCzRQQVaguzifS60JwCoQyS
LLUCLzg02DxIbRqhXaW1aoZq1whBgaGNhv0OLR6e8/7Pe97zfffjppdVrUuk
hBA+4WVaCG8nhZA9OYQcLEIuyuVzp4ZQOzGEOVzH+frysFb9cYrz+IAl9krk
v537hTexR9ZkfQancQ33ZJudvc+lvIaHnS/kEd7kzgquxC5UIYFm+WM9vc48
4YtocccV7jO3KM7CJfVqvsyF3MFHkbQ+wvvNaeNOdTu3YpX1YV7Bh3glZ+mr
5Qvq8/G8u0b5L2657yb26TmrJy++I+fzMnyWN3vmDbxA/Zzn8wvulo9wFw/z
D/l3jOCZesj8pTyoHsADnJMVmD+NZ3M1Z8RnRCZK9Bd7vlL+qX/U7D8o0tdv
f7r1jJjpGZRd11PDXerdXMMtsgSvV3dzDypRgTIztuCGnqtcr2ceN8TfURas
x+K3443ol6XEtf1xnBr3zengEPewx9529UMu523YGr+XvoPeY4Ke8biD2yjW
t5hf2Xun5z12Wi+X7eDj7j+BXpzCSSTlj9BobgGPoU9ejwbU4bUsyd+4k4f4
qbvauMkd7XxMnWMvFwuRjXRkxDn2e7iRszgTLTiAu7JqrkFAClKxN76LZ5rJ
A+pZcX78/+GLM632vqb9/1/+AyPCgxc=
              "]]},
            "1"],
           Annotation[#, 1, "Tooltip"]& ], {}, {}, {}}}], {}},
      AspectRatio->1,
      AxesLabel->{None, None},
      AxesOrigin->{3.401197381662163, 6.551080335043419},
      DisplayFunction->Identity,
      Frame->True,
      FrameLabel->{{
         FormBox[
          TagBox[
          "\"K=\\!\\(\\*SubscriptBox[\\(K\\), \\(0\\)]\\)\"", HoldForm], 
          TraditionalForm], None}, {
         FormBox[
          TagBox["\"\\!\\(\\*SubscriptBox[\\(N\\), \\(0\\)]\\)\"", HoldForm], 
          TraditionalForm], None}},
      FrameTicks->{{{{
           NCache[
            Log[1000], 6.907755278982137], 
           FormBox["\"1000\"", TraditionalForm]}, {
           NCache[
            Log[2000], 7.600902459542082], 
           FormBox["\"2000\"", TraditionalForm]}, {
           NCache[
            Log[3000], 8.006367567650246], 
           FormBox["\"3000\"", TraditionalForm]}}, {{
           NCache[
            Log[1000], 6.907755278982137], 
           FormBox["\"1000\"", TraditionalForm]}, {
           NCache[
            Log[2000], 7.600902459542082], 
           FormBox["\"2000\"", TraditionalForm]}, {
           NCache[
            Log[3000], 8.006367567650246], 
           FormBox["\"3000\"", TraditionalForm]}}}, {{{
           NCache[
            Log[30], 3.4011973816621555`], 
           FormBox["\"30\"", TraditionalForm]}, {
           NCache[
            Log[50], 3.912023005428146], 
           FormBox["\"50\"", TraditionalForm]}, {
           NCache[
            Log[70], 4.248495242049359], 
           FormBox["\"70\"", TraditionalForm]}, {
           NCache[
            Log[90], 4.499809670330265], 
           FormBox["\"90\"", TraditionalForm]}, {
           NCache[
            Log[110], 4.700480365792417], 
           FormBox["\"110\"", TraditionalForm]}}, {{
           NCache[
            Log[30], 3.4011973816621555`], 
           FormBox["\"30\"", TraditionalForm]}, {
           NCache[
            Log[50], 3.912023005428146], 
           FormBox["\"50\"", TraditionalForm]}, {
           NCache[
            Log[70], 4.248495242049359], 
           FormBox["\"70\"", TraditionalForm]}, {
           NCache[
            Log[90], 4.499809670330265], 
           FormBox["\"90\"", TraditionalForm]}, {
           NCache[
            Log[110], 4.700480365792417], 
           FormBox["\"110\"", TraditionalForm]}}}},
      GridLines->{None, None},
      GridLinesStyle->Directive[
        GrayLevel[0.5, 0.4]],
      ImagePadding->{{45.000000000000114`, 25.999999999999886`}, {
       37.00000000000023, 16.}},
      Method->{
       "DefaultBoundaryStyle" -> Automatic, 
        "DefaultGraphicsInteraction" -> {
         "Version" -> 1.2, "TrackMousePosition" -> {True, False}, 
          "Effects" -> {
           "Highlight" -> {"ratio" -> 2}, "HighlightPoint" -> {"ratio" -> 2}, 
            "Droplines" -> {
             "freeformCursorMode" -> True, 
              "placement" -> {"x" -> "All", "y" -> "None"}}}}, 
        "GridLinesInFront" -> True},
      PlotRange->NCache[{{
          Log[30], 
          Log[110]}, {
          Log[700], 
          Log[3200]}}, {{3.4011973816621555`, 4.700480365792417}, {
        6.551080335043404, 8.070906088787819}}],
      PlotRangeClipping->True,
      PlotRangePadding->{{
         Scaled[0.02], 
         Scaled[0.02]}, {
         Scaled[0.02], 
         Scaled[0.02]}},
      Ticks->{Automatic, Automatic}], {165.21410256410255, -153.46153846153857},
      ImageScaled[{0.5, 0.5}], {310.30769230769226, 292.3076923076925}], 
    InsetBox[
     GraphicsBox[{GraphicsComplexBox[CompressedData["
1:eJxsXXlcTc/7v/dGhawpa5E1yZJkZ0iRJaQsIbJUKrRQQtYsiWTfWhRJVEi2
iHNs2coaEhGyK3XX0L33dz6vV+8739f0+6vXu2fOnHlmnnXOzHMt5gVM9pKI
RKIPRiLRf38va3oOyOxbh/9xbUDlpXu/SdHIaz9STuvpcHXkuPg4S4rNH72e
uPuoRIeHGy+URLaleN505fnV+8U6vDF+o8/SJhSnfGzW2jdKpMP3uiblza5D
8YvXszWp1RoOuPWCVfP3Vqh1eE75gXtrS6t1ODnsfA//wn86/F3ydPfUvL86
bBtdphrB/9Fh8Lt92fkRxw5W6PgFBr/A4BcY/AKDX2DwCwx+gcEvMPgFBr/A
4BcY/AKDX2DwCwx+O0blRf0YX6njFxj8AoNfYPALDH6BwS8w+AUGv8DgFxj8
AoNfYPALDH6BwS8w+L1ypPS5jViq4xcY/AKDX2DwCwx+gcEvMPgFBr/A4BcY
/AKDX2DwCwx+gcEvMPh1uVDddsUFyi8w+AUGv8DgFxj8AoNfYPALDH6BwS8w
+AUGv8DgFxj8AoNfYPD77UFzb95XpuMXGPwCg19g8AsMfoHBLzD4BQa/wOAX
GPwCg19g8AsMfoHBLzD4XVtifcbAXK7jFxj8AoNfYPALDH6BwS8w+AUGv8Dg
Fxj8AoNfYPALDH6BwS8w+DVVOlRNeEb5BQa/wOAXGPwCg19g8AsMfoHBLzD4
BQa/wOAXGPwCg19g8AsMfjMaeIzYv1mh4xcY/AKDX2DwCwx+gcEvMPgFBr/A
4BcY/AKDX2DwCwx+gcEvMPh1sAiJKh6k1PELDH6BwS8w+AUGv8DgFxj8AoNf
YPALDH6BwS8w+AUGv8DgFxj8vukX/bzTb8ovMPgFBr/A4BcY/AKDX2DwCwx+
gcEvMPgFBr/A4BcY/AKDX2DwGzz+eNtFx1Q6foHBLzD4BQa/wOAXGPwCg19g
8AsMfoHBLzD4BQa/wOAXGPwCg9968655ZU2r0vELDH6BwS8w+AUGv8DgFxj8
AoNfYPALDH6BwS8w+AUGv8DgFxj8Ji5/cfpvgz86foHBLzD4BQa/wOAXGPwC
g19g8AsMfoHBLzD4BQa/wOAXGPwCg9+a/+v4BQa/wOAXGPwCg19g8AsMfoHB
LzD4BQa/wOAXGPwCg19g8As8xiK0aXqlHs/7WsavHUbzB2AT/uHwJfkiHe5f
d4Zs/miKz+19Mi5rg5YDbuQ0x3H8qL86jPcBn6lo3y16joRvy0feiGssI0/t
zrzZ8Fqsw7KVQ3eEuVKM9wPj/cB4PzD6P/8isX7pLdo/MPpn6WN/XnbtHibX
vY9tDzreDzrez2K0rzIvO5sQqtHRgUHH/ANj/Cz+KHoaF2xN/T3oGD/oGD/o
GD/oGD/LL+iQP5Zf0MEfMPgBHnKynmmUn1rHHzDokA+Wf9DBb5jp98/ZJQod
f8DQH7QHf6BDn9j5AB38AIMfYPADjPEDb7DtsipkdrWOH2DQwR+7Xiw/TazF
vcT7qD8HHfyADn5Ax/qw40d7jB8Y4wfG+PA85gd0zA8w3geM9fLbMNfV3Jva
S2D0B4z+gDFeYIyHxax9wn4O+gdG/8DoHxj9sftXsBeYf2DMNzD4B8bz0Ges
L2tP2HyLtSds/gU63sfaE7TH+rL5E2svkG9gPGw+xNoHNj9i7QPomG9gjA8Y
4wOG/LH5EPrH+Fn9R/6A8QNjvMAYHzDGB4zxAWN8wBgfMPSZzWcwPowH8T7G
A4z3AeN9wHgfmz+w9o3Vf1b/oB/gHxj8A2M8rP+HvmG+sf8ArJO39bf31R8m
4TfcebTn9BCZDrd+8+WtokJGRDufJfc0rsPPWPDxweKmFSTRL8V8tN5fDrj1
3clOosti/myFpvPQ44I8GH34q7AR86Wfg9e3GkcxSw//F/XAUysn6/ar53zo
LNLR0V+zpseMU7MUJK+nZUFFuUjXHs876bcI2Oiu0GG0n+0SkPEzjbYvX3px
85eFFIOO54HxPMbDvh8Y/QFjfh5tOdG5954/uvkBhr5DvtA/3g/9wHyCzvKL
5zEePA8MOsbH8sfSgU99P2Txb5mYf9em1+WHDZU6DP7wftCBIc8WwVuDL9/R
cqAD43nMB+wzxov1xvuAMV5gjBcYz8PeQD9AB2bXn7VvaA+M9hg/6MCg4/2s
fcJ8A7Pywtov0NE/ngdGe8gXq9+QL9DZ7zGIx/F+yBeeB4a9wfygP/AP/wd5
gX5iPoDZ9YB9wXzBHsD+sfYBz2P9Qcd8oT/wAzr4BYb+sPt98EcOl1p0Pk3o
+oIO/kAHf8C6/cIafrFewOz+HKu/7H4da49Ax/iB8X68D+OF/oEOeQLG84iP
MH7oI96P8eJ5jA8Y9om1Z/AvGC/owJBXvA8Y/mfzqcCwKTOlOozvAdFpu0MP
fKbxG/JvYO85q3Mar5fwF6/Y/476SNsjnkJ7YLSf8GTGgGf7Zbr2kAe0B0Z7
yBPaY77RHhjjh/8GZvcrsX6wd2x8jvbQF9hTyAcw9AHtoQ+gY/5ZzNprNt+A
vUB71h+x339Z+w15AmbjTdaesvIIOuwTMOwR+oc8su9j55eVf2C8D+0xPsgz
5hPyDMzGX6z9xHwCs+9j/Te7/lgvvI/NZ0HH/GD8yFd0+W1N/Ib2oOvyxxr6
qS5XZ/32UerGx/pr1l9NXzv8S66U7g/hezT4hb4Bw15j/aBP/t51bif50/0Q
7L8B7z7Xak23J3o6eUF7zB/aA6M95gPtMR9oD4z24Df3mn2J5+R/uvXBfhpw
eOeWi1y2UnsJfegSsCRgl3+Frj/wB4z2GA/kvcMLz2mdomvTMd+gY3yI7zH/
0FdgjEe64q/xhTsVuv6wHsBYD/SP8aJ/rCf0E/1BHtnzIOz+HvIL5EvA6B8Y
9pT9/ojxQr9Ze4D5gvyy34swX8CQd/QPjP1VYIy3fO/0Xo1OVOr0ERjyDgx+
gME//Bn6A0Z/wOgPGP0BI55APob4QYdr8kvM/8sh/T41v03zNTwPjOeBIS86
ek1/mH/kx9BHrBcbH8G+oD3mE/ymjGgV5jRGpeMXGPwCI38GxniAMZ/Dptnc
iFGrdP0Do39g9A+M/oHRP9tfwaIx9V9lVun6A0Z/wIgPsB7QF2DQMb+RyQ0C
6v4T6+IP+CcWQx+hb3ge8432eB/owHjeu/r4q2PZGh0dmKVDvzBeNt5n/Tvk
Ae9j4yXoH/QTGHTIC+YDdGDQMT7d8zUYdMg3/BfiETY/BR3+nc1PQUf/wGmb
bw6JyVDrMOwtO9+wX3geGPKC+UM8yOZ77H4Syz/omD/YT2C873pMsmbYCTHv
2WidVbt4BdG3cPLP2STm7xjnVvd+oCB+ej3e2yVruV3mk5PcOil1dHXZmyHn
d9B8hv1+wMoP1vtf52WXe8/VcvNlFo1zr9L8iLUP8Ld4Xodrxs/G97r31dBh
j2DfdPJbQ2flj41/gCFf7P4b7DfsC3v+C3SsPzDsCYthvxFvAWM8v85cHOsT
STHyF+gb2sOfsOe1WP/Cnt8CHeMFhv9j/Q2ehz3UjbeGH6wP6GiP8cMeoX+0
h38FRn+QX/THnt9Cf5BHYMyPjl7TP+uvgNE/9AN0YPgzxGPQH8gz2rP7IYgv
8TziNWD4PzzPnndh80P4N6w3MPID2B+sN+jw36x9Asb64vwG5p89D8J+P2LP
p+B9mH92vPCfkE/WX7PnOUDHeNn4gD3fATrWm40X0B7jZ8+XsOMDxvjgzzE+
0DE+YIyHjS/Y8xjs+9j+gdE/MPSJ1S/oB+YHGPYQ/gXrpfseXfM86Fhv0B89
nPR7Y1c1x/p7yDf04a/hoOkNA+l5Mdj3rSP6Rh2y1ejyT/QPOvpn9YU9fwV7
jPbwf4jHII/gHxj+JdRmtNj4plI3HmD0Bwx9g72tb/k4eEKghPe95lVo/Eeq
8w+gI94BxniwPtBP0LE/A4z4DfEgxgs6xgN7hvGIn6+2mJlB40X4O2B2fxvy
gPGgP4wHGP4f/h7zBTrkBe+DvcJ6wr+y+w2gY3ygQz+Qr+F9uv3iGnli5RHv
R/wFfoHxPNoDg86+H/EW3sfKG+h4HvJX0eR90sqkal3/wOgfGM8D43nYR8gr
7A0w3gf5xPoBQ36AYe+BMd+QL2D4W/QHOjDo6A902CP2+x/8KfwxMN7H5jfw
r+AfdLyfxegP+gY6MPrD/IGO+YH8Qj6xXtAvyA/Gx8oj6PAnrLzB/6N/+Hv0
B4z+WHli5YN9Hv4a8wUM/ln/z+YnsKeQZ9Axv/DvsAeQH/gjYNif2Pz+E8es
kxG37OD3DydQDH3H/MeNNR0/poeE9ym8JVtURNeL3Y/BfMOf3K/y+fDqG8W9
NBlZ300UunwCdGA2PtunJ9/0z57qN/QR7eGvgJEPAWP+wV+dy+30JXlSnT9l
vwfAHt3c313/6S4Jf+DbPr+jc+W69lhfYF3+ViMvWA/II/QfdMwX6Hge40O+
Bn1k9R8YdKw31gvvx3qpOh5c6u1CsUe3d45ha+j+GJvPsPdb2PwA/hD9QV7g
r0GHvsL/Qf6AMX72+x7sA9pD3xE/gA75YM/zQ5+hn6A/e/ZKadpMo8tfoT/s
+X02HmLPl2D90T/o6A8Y8oH1AJ2Nv1m67nxJzfwMH/L8eL+2Kp09xvoDg474
E/1hPwTtgdEe9gfxM+wN4lvIG/JXyBcw1j/h3GvbigRKhz8B3e5eZXh/V4rz
iuvlrjGQ6/YjsB6wH8BNluW7v0sQ8znLsiLq36X6CX3B/LL7Jex5Htgj8AM6
7APsEewr9B907KdgvVh7z+43YH3xfsw/7CXr39G+9E325dwGEv7xzbRTnbvQ
82uYT+gHe74N9nls2oInJ1aIdPEk5gPyjfHp7tec3WnWdopGZy/BD+uvML8T
zv18NXCBWGdP5C28TxptV3PAmwZlbDAYQzHsG+wD5BXrh/UGhjyw+1XdWxk9
tlfR9YI/gH3u82niwZ19qX1m95sw37Cv6A/yCjow7BPkFf4C6wV7BHsHvHuI
4dDO0+n8wx5B/mB/4O9gP8A/MMaP9YH8YX5hvzEe5ANYL9hHyBP8NfgDRnwA
e4D9SVY+QYc9Yr/HsOe7wQ/yPzZ/xXxBn4Hf5qedPNpPpJOXeQrzJ00fq3X2
GvIA+35+SLsmZjvEfP3gnYfXn6XnKdj7Miw/oEM+wQ/WG/qH/qBf8EesvmE+
sd8J/wEMfToTPcbB4iDVN+gT5B3zg/WDvrP3ETEfwGy+g/mHvEHesR7w55h/
YOgL7DvkGeuB/iCPuC+B8Tq0/l2vtYFerfMWwJhvxBvAiDcgT+2PW6WM7En3
Q9nvbWgPeUd72BfYb2DEd/DnyIcxXt33lhoMfiAPiGewPux9TMgP5hP+F/xA
3uB/3Q4niNsXVOrGh/kGHRjyBwz5BV5ZN/KQaxb1pxgf5A90yBeeNxo9Z+yM
UJXO3gBjvyJ51vI9SVZVuvWHfEN+MX/IH+A/Yc9Bh72FvOB5YOizzt7VzCf0
D/oB/4P1g/+G/Yd8ArP7KdAfyA/8KcbLxlPwx/CHuu/HNXTIG/w5MNYPGPkY
1gv6DAx7C4z3YXyhGtHuG/fEuvkHHfqEeBEYdMgz8k/oAzDsJ+QF8gv/CnuB
9mx+CX8Aflj/AQz7B4zxsRjyh/ksdPlZvvqJSjefwKBDPvF+0PE+YMg3MN4H
jPEu8dEbcGdjlU5+MN/wn5CvwpLPdQd/1XLQN8g/7DHkE/MLOuw9+oc+AmO+
0T/iJ6wHG69CX6DfiH+Aka9C/9j7J5BPzBfsEeaLpUM+oU/wF8Cwj9AvtEd8
Cgz/CQz/zMo/MMaDeAzjYfML6Dueh75jPVg67DvkG/oCOuw76MDIRxBvgI54
GpjNR2A/MF+Qd0vvl2bntCJdPg75Br3TnImm7U0oHfIKf4L9ENgvjF93H7jG
XkHesf6sPrDfV1i67ntLjT5CX+DfEB8jHmb3E+F/wT8w5BP+AvYMdMwn67/h
3yAf0A+Ml/0eAYz+WDr0A3T2fB7mFxj2C/yCDgw67AfmBxjfH9Af5B2Y/V4B
+w46MOw3ax/Y/XHMH+JpzDfa685P1dBhn4BhnxCf3+rZqWVUmpJYL/bo7PBD
rMvvIc/w36DDXoIO+wr/ztpT5EeYL2DkQ7r9gprxwb4CI77A+2FPZxlV5Zf5
SHj5hPu3ordR+8HuP4N/yBvrH9n4it0vBAYd8wc69BnxL5ufIn7H+DDfoFv2
9fsRW0jp8M+QP8gT8hPIG+I5Nr+AfcT8sfvjmE/MP+QF/LH5P8aD+cP4sZ4D
M/bMfRck1a0P9o/AD+wH7C3WG+/D/GA+2f0DYLwP+jTWu6zipJ0wX/127LrG
S8nw6e8/bPIU8TPcGu8/clmQh6/DfIq9NNyi3X0jf12n52cw33gf+/1Od9+k
JznxrZOwPg5D2/nZyEh1/s3ww4vE/I8jn0wO9aL6xOob+/0I/hf8Tw1YnFl1
iO6PsfEm+IO9Z8+XsP4TGPYP8g8Mfwf7Av8GjHwW6wF/h/wB64/9ZWDYa2Dk
q8DwD+x+J/whMFs/Au0xH2gPzNaTQHvkQ/B3GD/oGD8wxq8bX834gTHfbPyK
eBWYPT+A9vDnbD0r6CPmG/qA/XDQTT3kMyX6dH8AdNgr0PG9BPyy8QTmC/4G
44V9AYb9gr4GqlZE9XpX297AH6A95A3yDnsJe4D4Ff3BPiEfhv26EmmmSs+h
dPSvu19Us1/LYugr9i+Rv4KO+cL4oJ+wh8DIz2DPsb6I9w6OjHG4ZE/peJ+u
fc37YP/BL2svsb8G+wj+MV+I/2GPoK94H/wnMNYfGP4T/cH/Aeu+V9Xk76BP
rxuUO3O1mB8Qz1s3aaXUySf8O+QXGPYT40d7xCOgs5i9/wx7AX4xn8CYP2CM
Fxj+CvOL9phfNt/H/CM+gLwDs+ff2fPB8BfQL2DoH/QB9oY9/4v5gv/H+BFf
A6M9xg97xd7/R309+P/ImGYe1SsqdfYQGONHfgh5eH7COSbPgcarsFfYH4B/
gr4C4/1oj/eDjvcD4/3A4A8Y+gf7Av3DekH/QC8p6JPZ14JivA/zi/gW8or8
CxjtkS+hvWyYcgfXh+4nwP9gfmBPMT+w95gfYNDZ/Q1g9M/6K/Z55GfoHxj9
AYMfYOgH4nm8D/INOvv9TrdfX+P/YG9Bhz0395f4d3mj0e2fQL/hr4Dhz2A/
EC+BrotHa/YLQYc+g471hn3A+6EviL+AwZ9uv7LG3gCDjvchPkR8D8zGpyy/
uvPjNfsD7HzC3uH7RvKisfcCIuh9WHY/Fu8HRv6K8ULegaEfsL+wN6Cjf2DW
3+B9kDfYB8gTMOItlo79fNhP5CvA7HlnxKuQd7SHvQQGHc9DfvE87C8w8mM2
Psb8wH7CniNeAwZddz+15nnd+bqaeAEY8ol4BRh09Ke7z1PzPmDQ2fPO7P0f
9rwuGx+DjvEi/gBmzw+z50/Y88Gwd8j33B2GzH06h+43gQ57BAx7xNLRP+js
+WG0hz6w9pD9vsHyCzow7DP4BR35BRu/47wvxgs69jeBIe+s/WYx+gNGfA15
RXv4f9hnYNhnxAOgQ7/Z/ADxFfjVne+sye8RH6I9vrdD3mDfkO8jvoI+Ql62
O13d1d1cyyG+wv4J8mm8j93fQP4AzJ7PxX4z7CX217CfBIzx4HnYL/gn+A/M
D/QR/ggY8yVpfWO+VSzNNzA+xN/wV5hP2HvMJzDmE+vFnq8FBh37exgP+sP8
4/2I55HfIP8DxnoiHwDWfb+r8YfwH3ge/g7tkS8Awz/CPsB+YL53DDybk1GX
fr+BPYJ9AMb4IR/4HgJ5xnqz8w3+ML/gB/6L/V6J9UZ78IP5ZfcTkf9IXozZ
aD1NwtuPTymqE0L1C+2B2XhBd9+sxt9DXyA/6B/vB/+wZ/CfkGdg2C/Ew9Bn
YNg/+Ef4E/b7iu77f01/uvsINf1BfzBexCvAbD0h0GEPoS/Qd7Y+E+IzyDNb
HxbygfwM8gT7jOcR7yEeh/+DPYe8wZ5ivrH/CKzbP63ZL3w7ytNQNlqmw0tn
hbkMqqb5H+R9t2qnR9fmEj50ROt+H1rT8yG68wQx0d1HB9H9Rsgfu9/N1tuC
fGF/Mjum6ZH5qfR7B+iYT8SzJUEz8+65q7lJx7t9OzWLyhfsM+h1Usc/tV2q
1OU7mD/MN/QJ883uP7L30UCHvwZG/A37jHiF/V7H5hPAsDeYH2C2fgrkB/xg
PjAeNv+HPOF5dn8R8QX4A4Y+AqM98im0B8b7gaHfbL16yCP2k6ts/VP7npLq
7pch3oR9Bsb+LeJT+F/YE4yXPe8BfhHPsPVo2XiG3f+Dv8b3lZvDVOOn16H7
dRgPMMaL/Ts8j/Gw92fQHvEDGx+w+3/AGA/0Dc+Djv7ZegjAyOeQvwIjP4M9
Q3+wp3ge+guM/Iz9Pg+M8cP/w38gXoB91p2/q+kfGOOBvsKeon/4V/QHfuCv
wD/wVI8OEmmQljPfNy0o5AXdL0S8hvgc/g0Y+03Y/0V76Ad7vhX+Bd8Hsb7A
WH/Ex8CID9jvjbp69jX2BRj7RfBP8A/A8A9YL8STiDeA0R/sHzD2m9j+gGGf
EX9gPhFvAsO+Yf0R7wHD3qG9rr57Db+wf+AX9g78AmP8aI/xg47x6/Yba+RN
d7+hRp51531rMFu/Hf4G6wl5AIa8wF+y+QD2IxBfAMMf8+5TFmZ+puel4E8x
H8CL0lYdO3JGzHdY+WdKWzmVB+gL2gOj/cvwtuR4fRrfQf+xHpAPxHfAzVe5
zQ3cKuG3Lfhg9ILQ9tBHtAdG+2E+dZQeU+n3HsTjiBfY/R02XmK/f2K/BhjP
w7+z902AU+JjB/mPkuj299E/1gfzj/gC9gT+Gs/j+ydwwlF9rcUour+O8cD/
w/7A/wODjnwE+6uohwOM/W3sT2E/G/4HGP4S9gf6gP0YYMRv0A/IH+JNYPgz
xE+wT+z3AsgH8hnW34AOfWLlC/kM5AXfh0Fnz5ux+6MsZr/3sPU6QC+K7Psg
WUq/92B8aI/4QneftCbe042/xn8Bw/+y9SXAH/wRe14F9hPxCd6P+cZ4gaEf
8B+go3/oB8YHe4b9V/g/8MueZ8LzsHfIzyB/2O+EPLP7n2gPjHgQ9hd06I/H
wMyVo17R7/vseVLE48gP2HoP7H4nW48B8Qz0DfoAewn5hj4AI96Gf8D4kL+h
P7QHxv4c4mU2PgUd61np7naqZfMqXbyDeAbxDtYD+XqTIQXzH5dJdfs3iC8Q
H7Pxa6rLr3TTozQ/Y+9Ds/6Y3T+Dv8H8s+eVWDrwpInNZflxag7+Cf6drTeJ
fBPrgfwF/h0Y8Qow4jPYb8gn+Ed8D/kARryF712It7DewHg/Ky+QJ2D2fjFL
x342zs8Uzr3ecXw3Gl+x9WIwf1gv9j4we/+djd/Z/VBg0GFvsD64j4b3If6C
PQUGP9AHjJ89T431gH8CHRjxEfwL2kOeWX/caFqftZaPZbr4JXD5y0V7imn8
E7mWWPa0UOj8R4Vv1/dfFlF+YP8wv8CXR6a0OBNG/T3sEewp+Md+DOwJMPJZ
7DfA/rD1dyCPmH/Ew9hfcbRx4tL20PORuvq0Nftb8D/QN/gbYMRbyG9w3gv+
GPkyvi9gPSD/4AcY6wN9AR3PQ5+QD7HnY6Bf0E/Qq3IHhxhuqL1fhPnAfpB+
dPmFol0Kkri/ue3rmWJdfIX9HWDE09BP2EechwRG/Ab7DHsKew4M//jswMoZ
mp8UbzwcP3KLRKmTL+gv1kv3vbJGP1l7jedh/+G/sP8Bf4XzuuAHdPgL7I8A
I95j7ydg/RCvQJ8Qz7D5CHueCRjjh/8AHfEh7AH4hb3U3UeskXdg2CNg/P4L
5N146mK3wDZ0fx/8A4MO/wE6MOIVzB/yMdhjjA/xIsaP+BL2GxjzBXsJ/8rW
CwNGe4wX7WHP0R4Y48H4MR74f4wHGP2jPfoHHf0Dg86ejwNGf5gPtAf/aM9+
T0B8ingT+QDiffa8BTDicfSH+Bv5FMaD/iG/sMeQb/b+F1svm/19QNARb7H3
azF+fH8Bhn3C+CFviFegr2x9Hnz/BNb9vlfNerL7+aifBIz9SPDD1n/U1Vuq
wWgP+dHVO6p5HzD8F+YD64n5QPwPDP8DeYO/QX+I94AR32M+MP+wJ31b7p1Y
rdJyOE+M/mD/9a8Hbp50ncYjuG8Je4f10X3/rvHnsH/gD/MFfrCfDfnGfgjk
Gxjvw/pCPsAP3s9+D8b+P+afvR8ODP+K+APrCwx5Aj+IHyCPiI8wn9AXdn8c
dPAHfUC+ifVF/Ki7/1ljr0GHv0R8AX8JDP+IeAv6zd5XwH4I6hMDw/4Dw77D
HgHDHmA+EL9gf439Xqbbn6zZ7wBG/oF4GBj2Heun+32pj93KPHkaX4LO7mfr
ft+mJp5EfAB7g/mCPQTOHfTGUnVey2H+IK+wj8hHMH5g3ffiGvvInkfT7dfX
7H8h/wSGPmB9kU8Bs+fV8b0E70e+CvkBHfkZ4k3Ef9AnrBfowNAn9A97C/sB
DPuB75eQL9a/s99P4C8Qz8DfIP4BxvOsPOjup9fMBzDiXTY+Zs/vQn6RjyMe
hD/B92pgxIewB+z9B+SLWC/IB8YHjHwM8494CPMPjPkHv9BfYPZ8IOwLMFt/
C/MH+Ye+Qf6B4X/Y75fY3+rHfzT21qPrA/7h/8Avvj/i/r7u9zFq7r9jPLDv
bL1gzDfWC/YcGPOP8UHfgNnzoez5R9gHtIf9Qv6H/BH6CXnAfjbuFwGz9VfZ
/WnkP5BvYPgz6DfsMfJ7u9h/+t77/unsL9YP8xl+sn/OipfUXmH/TbceNfEC
MOwD1gf6wtoHYIwP8or7A6BDntnzNNBHYLZeGuQL8oT8EeNH/IR4BuOF/cB8
Yz6xHph/YMgXW18B8oP4gT1/gu/jwHgfnkc+jfr3wJB3YMg7W5/KaP5v25eH
6H7tp1H78zz06H3mPeLycR3NaHu1+RISK6HnHR7wm1uZtpOSwUl5Ocda0vvI
zoXWiaWZ1P8hP+12MuGU3yUZmc232/Qrneoz5ONB9D2nlHFKkuS18MqFdvR+
7/dVvgbtz9L7TQ7+n82jjCmeGOgvLq1HzzOgv/su2+2r29Dzmwfvjphy5TI9
v7Cp5/Etd5JVpHv9/KDPzWr/Xu0tm677Bl+n5x8uFBt4lubQ/tem2n0SpdD+
Dqx2+HdkOn3+18QYb/Nger6g+9hub1fMqyJ9GrgM+NxIy41xcdlWLq8kLcQ7
nuaeF/P+6o3rr22XEv1Il0miTmL+5ux7l3vESsm/Hj9v5rUT8Q196r/fu1NK
JFlVrUzOSPhOF2c17dtQTt50NnYNOSvhy5L1bHtbCv6yfn0z7/pqLrtTVb/U
F0pid3Tp4uS6Ij49objrxSQVcVr+bV9zGy3nHRAkXtq3iswyLf/c1lvCH22+
fu99fcE/LrOb/LtAxCe8sRFtqisjHpfr3dlwS8Qb3G1p7yiRkU1n+XMrBH+2
SLtUfEWQr8SU8bFFr//bz8k51DNLRsJMn+ecHyPip69ImiS+KyPDe3mnZ2/R
cvtH/Bn5YJmcbBp8U95/o5aLaTcps/cKOel1cofBlW0abkrwkHN/fOWkRfZJ
Z7v1Gm7rxoaWY9fKydL3vaKWuUv4py+SZ1YFyElKi3YeiX4S/ubBefOizRTk
WuDjhZsFPKRTeXnfwXT/ptHqac2ORsiJ2WXl10m7/6c+SnHwfJvpQnyckRxW
3UJBvg1puf3MDAn/d+X9Qz2LhHh0RsX4xis03M6DkW9N3itISLBdSJ9VGq71
oLKP+Z8U5Ffqj8EmK6o5zux0t22tFaRR9ux9aWHVXNbry3rGwxTk/CX7Fwci
BXmfL3VecFtBhtUZrcmKreZmDMr0+F5PSZ77v+Fv7KPxb+evSfPrB6u5D1fq
PFPEKMmddlvPdVqn5qRL2/hEHlMSx79f9v97K+IlXxK//zwp5Bc7lk5tNFHQ
31MfN0w6Qvcfz/OtDvRtIiMtLn//afn//D6kz4yoK7JWMnJSr97eup3oeXed
vts7va1+KCPXhiQkXhTT/Wt3PY+xmfNr16tMLx34fqahnPxZd8yijQ/drztu
0XTWOm+6P9y3TZepIatpfciiTs1KGn2n3+MXf841CW1Q+/cCD70UdX52Vkl+
bjfpsTBVzHsMvP/2dIKCGJmEqLXhYt44xPnK3pZKYmZ236rLSS23RmnsL7FQ
kgXGphpLwV6E2fdu9kIu5CMzc2RfM8V8e8eE2XsMFGTgx6XrCz20XOvSp46b
s+VkcdozWyMnLXd1bYQz/0dOJvpMNjzqSuszLtwc/23hOTHftapinNZFQf65
219/N0LLKYZsCmowXUEqH6TvGmiv5TRp19cNminER4ZDk9+6aTn5R1WM73EF
Uf8ckx4xltZnhL3Pq7t+S7PHMtI+1mKoUSJdjxUpV5amxUj43h2/h1hHyEjz
Fed6GgjxhmLU4naFQvzY6Z+8r5uXhK+X2yMwN46u/9GewS5aYf5u7vrlr2dG
73fJwu4teXyB3heauTy7paGydr2Yc8u/91sxlN7v2vb+8K4SByF+u3HdxX0X
vR+D/R3ZlANtXwfRfPOxiatp6QsZiVvZKWNaE3qfS/ntTxQZQe09/OPrCc4v
xzkoyWnDc7abjtF4ctiT8VvzJfR+1yunCJVJF7p/Gd74TsdmT0V838ghLy2P
VpJvzTevDLsn4kdwUxfMS6wkoyfZfT02QcSffloknhBfSXxfnIrdMkLEP604
Mcb6SCW5+3rwaP90Led0YRhpe6uSGGzeviqiVMz7vs4btHW8lMSfO1roNVeY
r2s9Jxx2khL5FJsHer9E/Ef1teLlG6XkquXhqiBPER89OrKR4WopsT/mnD/s
lpZzv9bhVlkvKWnYLHlrib+w3jZ3plaPk5KfLw1/bRTi5VS/oCHLhfhY1nvZ
w4qBYn5ED7mxzEZG0iz3jlniJfirX5oxPYxkJOS4lbtxfzE/WzX3afMfMvLp
53OPh+aCPd3TtdWSrzLiqPekv/smNdcuS33lbaaMnE1vM3LiMjVnvm+HQegD
GVF92qTX50g1ZxLZL+XoeDlR9h+x+UpUNefhbRZTsU+If4sN5qXclfAnjOf5
9KijIK6KaKOwJyI+avBzjz6OKnJ3hEmP8Q9FvL3J3Tp+o1Sk7Qn1/jJnET+8
/u01q4erSOifx61aDRXiraWWFwIHq8j6n0FbRUFqrtnX/I+/HVTEZao+fyZF
zVk83d3sapCKRHcODTmxVMy3yyd3Rz1TkaZ/z1buGCXmt2c/L7T5pSIL/25s
a7RMzB9xuNbas1sVCR6boZ9ZLOKHfm+zYYlxFbEZaVJ/8GwRX/JkzavRbatI
40Tx25z9Ws761YzBphUqYmWqDJ4+UctZpVnf1X+jIs9svwbujdBwa7a5HSuU
q4hZqUNyULiE/9T7eVCpvYxcdG3TYo4Qr058MNnsg5Avbs6de81YoDdL6Kt/
SiUjCv6ZKktfyIdtq4zbbpGRRQY97f1XivnrJ0d2vT9STkavmnn760Xh/a7t
JR1HyMm7GJ/opGdCvtu1Tu/bYjmpZxe39fhxDVflkhd9YqiQb79MPVyaSPPH
bn3E495tFvKbmWONY02U5AHHaUZGSfjybakpfmIl2TLoTNOMKjHfSzyil6yJ
kgw7cfDgmjgNl5IjI16CfXNplBvj/0WQr1gDVaUQv67Na8C/va/hvLxjE/Q9
6P5akTrs0zc9Ofn8WXN9vwmt59ZZ4TxF8YHu/yD/Kv8Ws8e5r5ycC79+I+2q
ptbvfyiayl2z2stJDlfyq/HC2r//4Tx20qexvILcKr1Y4D2Xnr9I/D4tZmdu
7fMJ3P7mib0FvO3C3I1e+2v/PkiTgQf6l41Rkh67Bx13jaz9+yCnfw44cMFF
RkbM95l2OqL2fbOWQ6Nfd24iJ61m3N489KSYf3jl2qbAwwpSf3VSitlMLXes
ZO3jN5ygD1UldbOH0/pD5kGPp14+Se+LrVKYPna9KOHrkgf5hwYI+WI7afWF
KxI+7XLUr6xp9PcFN1y9s9jqAv29jYudN8b6vqD3w/SMkjXWZyqJQho6c5c5
PS+h9k0+rZ2l4exd/6S3HkvzeW1fddShQCnpXJwrnRRO74vxnTpfPlxUux7R
PmLZxvI8PU+xwOpsksVFGr+XBF/OMw+j90X6lEw2mrRSSkQT7R/tuEK/P8G+
VxoEbNM8kBKp6m3EY3sNt9dfvv3OLylZdcBV1e7/+T2MTV8kgzfYykjlxkNV
xi0pnVsf96FfBD1/ofs9pD4DH9iEyMijOjbO1Y3o97ouJuFGonQxf/Jy3DBl
irC+rfKWpSXS7zejN+zocsea3g8rUE/rMClFiEfOj8jfeEXQtx4FRrZrab2i
Nf4n4tQHqD+sv+Kws3qahI/seuhZW6IiisHlNjPLxLz83dkJf+aryJsUz4BR
AWKeNxh9KWOJinxOWhVj01LEu/21KZy2UkmaXq8as6ou3W/0LHmdahNdu75A
7oR7hV+/K8m7hkW/TkTUvm/WUfVu0PxS+nsBtu5+O5KEeE5jd2vl/OLav1+x
695Am+XD6H52/OIzw/7uVpGxorO+g1zo/nfJ/Kw3i/Rq/77FPK1v2t4JKpKY
lX/SPo6eRzn+a1iUwwMxHxDi6Nz4O70/IOv4qKrBBrrf7GrS9FTdcSqyp1lB
XfuVtX/f4t7FrnNvXBTs7cXi52ea0PMsM6c+O25lpalVf8kwMCfHfBUdX1jL
waseNa0iBc5LX6vO1v59iw9ZszNK6lSR0DL9fUkdKB3jW2rx0ibAnOZbU3zM
iprWqyI7Hw3308+n988g/2ufPzj5p0MViS/dXk92kP7+xSMjlwWJt2vfTxux
7lJg7hhaD8po3XrZnRtS0vPAVmdLZ2qfyj8f7vr5poQ/56Y5lnxMTlSvf9zf
pE/PU67r2bf5OQtar8hMfu1oYQs1Fz3fWXnusJx0nzNsRlchXg1aozK6Mk9B
1gX53tx8WswrtBEGhSsUpLR+n3s969B6T0OWizq3MqP3mYJiHa+t6a7mROrl
Du0aKEmmUhO+uKeaG//7tmFQMyVZKNs0pV8XLeerqdwlFeLr6VmVh25N0nIJ
2reNd+YrSZ5zxICrDhrOUtXnSvRFJVnZV79E40L3JypXx28PrRbzpxU+qw+X
SEmz0/1WJ60W869Kt1769lJKns0P7f3Wk+rzuKrkiLQ/Yn5Ak572TmPk5IBP
A9ndWBH/ZvHgAVvSBfvQ8WLnseOF+Dd5/Nnf/eWkfbZldHIsPe8AeZ9ZObfX
4D4KErOv65Cz//P7DJvf9z89/Tadz7nLH7ges1NzwYZ2Xw8L/pk/SXp/z1Jz
U1dU7NxwUk7KdsZMq3dJzY3zlSYXJ8hJw+1X9fSS1dyQTfNaK6rkJOLUgD4h
hmru4RQHv9U/BP8+zcxMnaTmYu1GeI+fqyBJLe2nvmmo5m6lDO7mfVRBNkjb
3Z7ZXM2dHFJ2Lkrwf7vuR9qH3xVwy0mhs6oV5E2pZ9b38Gru0KQht+5/kZNO
IxL+pK0S9Lvr5PaVwQryem1ZTv/1gv5XtO6sjFeQt5mGbx/HV3Pe1oP0Rwr+
PyFD72/4N3oeSldP/9rn9RF1VOS7idI1IqD27zHssd9YfVlfRSpGn63z+4ia
G+7Z8+aQh0I+OdFYXLBcxD+/OXO0NoPun+2Z/9ZtsRB/at8PSw01FfFLZp5Z
KO0qIzEXzk8IrKT7ucWlrS/7X699vim1mbntyGwZSY+64xT/svbvIzy43d7+
0BW6/x7TyKDVpJ1CPLU2dLPXPLr/CvvwdOWeZacPCPlkyUGVf1Dt3y8YV2+C
eNNNOQna/cm1+Rk1t6Fa6n/0nIKIQzulXhLw3Kk9d7W5IOjHonj9dgX0PJLn
jA7R+g61zycdqZef4SLk26MGzBFZXxbxMQ+t7h3MVJKR6+p32pAo4m0yvU5m
n1OSPkP/dO3jJuGP/PHqo79CiLd9H9p79hDixbIuTSf8z+8FyG1u/3vaRUke
G0y8EZwh5k0vli9cVyInMVPbPK4r6NuC0sFe44vlZFsraeGCLDHvXdH+a7Ig
325TPqxvNEbLBUQpGjutU5BqmaXa11nL7btnuP9ZjILk5ne3rtoh4R88e3s2
1EtO9G4++2N9Q8IPsNPfzp1RkEeOmYdH8RJ+9oIJwbmXFeS6a1JF3CUJH7Jy
xhl9tYKkBpvc5VZIatUHvlBQVfDYhn4/HZQknvO1r5JEGw1w6iHo58T577Um
L5REEJSSdJGED0tvcSPjvpI8v9oz/Z6Qb3Z2v/LVZY+S7Ol9vVtkNwnv/jpm
v/8KIV5ddzOv8e7a9+1mVlmqB9yVkp2djk1+51D7ft2t+/0aDDSk9fLH3fka
XueyjOyaEXBa+5bWx7dt7PGiYZq41u9dSd0zAwqvy8lUhzsPH6TT+vYuaW/d
u/vS8w1ffNVWS6bT+kxu1W2uDxpO7+e5tLCM295Lwvsdm//psqGKWCdE920h
xJN2P/b0qXtaSXKmzfk9upeQz6UtcH/aTkVsJ4b7nW9Ev+9DX6fOziM9V1Hc
evBmUVwR9bcd8tbNnz+4ivTcRn57GEr4ViFdhy0Lpfel+uQnj765U0ome1xK
cDKl+8F3yurOuCHEP/qbejUIyJGTtYPbLPrpqOU6NbUu262nIFeaxmY/EOLb
q7fqD83qriBho0MLffLVXHfXacoIT8HfpOUMWrZAy8341Ly99i69XyaaOC/i
4ya6H8+XfnDIrisjq5UX778MF/FhBuFDjgn5pxd53/z+MiG/PlhW/jVLRuxj
D4bIPTWcx9GDf7vuU5ClIQmjM/+rNxavlTqmKsiZ6zH/2s8W8/2CvlvaCvG9
7Mwen6qxas7YRj2+5SQluXWzNLGvs5AP37HytXOj8hn9ppiM2iMjVu8v+4b+
z/mtzQvHVvSPEvObOsRYjxXku17PVjcvCvwaPbKL6dRDQax2GYeaC/lDvxfk
z07B/nmlH0xcvUuI/8b52f9NE/yhcZnT3akSvv+2bes3/1KQqeFDdxu6SvjX
M1NPKwT7XRQaFPeplYifvTTDfZq1kB8HX1gp30v9W6T5SOfPvvQ85svwMS8d
ukt487xjTm8thfmo1vgZ9qP7//he0/50SoB3Kl3fvH4/Vhh2VZBX3eo9HNGm
dr3lJcPN0i38lWToAW/x9GP0e1GnHvJnQf9Tf1lXr7yx1qb4P3+wKbtRyiAx
Xz7U7VLgvUqi/RTs8aWdmD/qsjfwxdVKUnot+stiwT7uCJwz99hpKWljQmLC
Lwrr6SieZiPkB10DXtsaCvavopmn1FfIH3Z0GPK5ylLET2+ysijmv/3qg1rn
AekSftfzJl9+q2VEer7nkXp3Jbyo+bbUqCnC+u/1bs7lSvjxvVrLW3koyCfn
k6H7MiV8aJ3Ig9VCPtt4/s/dKyZpuC57Hjv/nifYH43V8gFztdyty78ze42o
IiWpnryLn4QvXtVg7NuGCpIRarhj0GFaf/lmIWlzqhs9nxby5JzlqIW16/l/
VNiGXxsu2P+7voeWZdHv+SVrpP0bREt4240zDd8J9vxlYl7C6wRh/H7dL368
LiPqU9XZCw9K+GehzYatTqb1lk+8vv6ze7CMnJ0xu0NlYe16yzkny05/vaMk
lydNHHj4ED3/0qL1/D1WV8S16i9tyHhyYfpBJSnakx+dGkLrMY+cFZP9Q+C3
OmD22c4GUuKebHioneB/xQ6dMgy6SIlF7xlPl+77z//KAg5IpGRcunP3LYI9
Wup6WqO2kpIL21cva2Ur5g+fOJp41VpKtmzYlPm4QsQPaNR36KdNUmLFTzk5
bqmIv10S2GORsN5N3oze8fq3lntaudcoJ1lKZrw826/kiZpb/WZq0BI3GRk2
cr+6i5AvLOh4bsj2QhmZs2ji5TlPhHzhZfdnaaUyMrhb4FleiDdemZ+ZuDVa
RnKLvDa2NVBzN3pJGhmsl5Ej94826P5bsLdbx51tbiYnXaeTJL3Eaq7pwMau
ZmPlRH/W58fxEdVcUac37SdnC/mbfFbcckGeZGF3TZ7/lZPg+zdlw8O0nLM8
fCr/VUGWu3UOjL1azd0o7uTkMVVJJjtE+RQVVnOud344WEcriYHTO6tksZiP
j1vm52GnIu4Rw4f/LNRyNw6+3ubcWMjvvPdtyr+m4S53GCjya6Uif7uXe9wr
EOz/Cxfbl2IVabHH/ej7dDU3z3zk3CehKvJuRodjy0LE/MikbTMsnqrI0PoL
r9o2FfOXHF7cW5Is5ENL9t3Yv1zM3+nSPKVd1yrSYvjCciLEW9kBxTNtrqnI
kCGGI05NE/HBbh3iJ2arSM9+JRuSPms48dK/576dE/I7mz/+fGMN17paFjHv
soo4SxecqdNPw/luHrC7+JHgL04OlB0uV3NG520lvPC+8hGNkk/+03KKPYYF
azyryIG/gUlHEyV8z59DL67JlZFDvWKq1su13M7s9WsWNZGT1E9ijb23hN8c
1ybG6b6chIccDPghxF/jClSbbwnx8dv2U9ef8JLwpi3Loh7uUJCB2x0/584V
4rXg9EcnzypI8pgEbeF2CR/0UlW9p0JBbn9eGdbnqZbLe5Q4fp+9kvxYkRWh
UWq5Pv+kg0WzlCSyS2+LGUtpPWd905bWEy9I+OffAss/28jJjer9vqeuCe+z
DneICpAT2Qn/3T7utes5/x36p0UbIiWDHFZ/+2FH72fvNTcaEq3ScKZXus+/
qa4kh9ct+CN5qOHGpL0uNdkrJemXsjrsrKxdzzmjqfROX2+Kg3Ovjjj5jn7/
XLehztD1u6TkzQqzYqWqdj1nI++G75fGS0l55H2PA68Efe3tODxN0BebCqcz
D7I1nI1P5rl7gj24U2++xeynGq5V4kgu21pGujX54jHIQsJvHyH7ufuajOjX
S5rc/Rr9fqr7fS3PFPce4TIy3TZVvC6M1nO+ejXgcnlONffy6/rWi/QEfTCJ
eJ8jyHt+TvqTvIcy0r3UbU5sOa1v+aa64LrqbHWtes+mDb7FdxolJ3am54oT
jgr5mdNsPiRN8F+xaxZtPU3rO6P9nfSNhytbCes5xdpL34fup5ybO5iMFeKR
jr5evQ1iVSRta4dPPxuJ+TrRTeOku5Xk75R3udXbxPyWHnNVC6fR+i+7r5vX
6STEUzG33xtZ36Dfe8G/v1vf7qRISWx+dLTsnyjmoy6buKw7S+OlNDuz1Wmf
VSTvleHk+yG16zvP7nrgyL9yFVnvmrGz8UB6f73FpZS523/Res94n36AXa7r
chWp7Gxy/J+w/lfv7D/qN72KxJ684RjoULv+c8Zoe5+bjYX1Ws7Pajyzdv3n
YSP8VPHOcjL5Z4CRwSwJv2Zwr6Rv4bT+83aTgCnjfeRksyLmWdkuWv+59fNy
67rn6Hky/XsV8bum0frP38JXbN2WSPP/7v3vxI8Kq13vWT43rVmSVkEiv9wK
toqpXe+5Sz/PjhEZtN5zqqr7rmpHup8z4GLm75Wx9PzS1TN/K24MUxFH9xtf
T7SS8AmrOl653kBGko9cc75kJOF/N73r+ERF6+W9z+T9W6ymeEJdmzV169D6
zu/9F5j6npWRr/lFUZV3aT7/aOf4z8dG0frOrxuUhaRxau7o3uem7hvl5IOV
79PIGbSeM84vFq9c6xR8Q8jH+ZSLnUrU3IXoT6rHvZTEYc2KqP6CfobFnq1b
ZK4kvROkIxvfVHMRzfVMI8oVZNu/SLuPI0X8sH2JsZcPCfnfj62VXf/7Ptl8
2ZULgr8Tc/bTUuqL+Xo2m1r7tZCRsA1z1E6lYn5F5+5mUY3lpHLu6NzZRmL+
xs6R+nPvy4jzxzGKqJli3sS3IMTaWE7mZH/Y+lPQF4t2xz13Cvme641HpYOF
ePF4kEY7Qyon1d9GLShqIcQ3afqXDhXKycyu8/w6C/Gf8+Gkkgi1nBybnfEk
01vDBaTNmXnorpxcGvetlTRAw21W7+t4RbDXf8OXrul4ReDviGqaQ6GCqKsD
c4d/EvNdHJW8arSSNN2SobfeU8Jvmz6GRO2TkSF3PZ6U2NH97TFlc4oCQun9
x1DZGmfzTFoP+oT0x9iqEbQetJufql797P8537RnwZ/e2yjuEfe5MEug7zAe
sf6MML/FWy3e5h2W8N/JomXRUTSeN9dPvhcvxN9+n5p+d55Cz8/uDny/4taE
2r8XF6uoOyVNwI17tlr+7L/fU7YpmOwl2J82LR+uCycS/k6j2c62ZUpyv1+f
4nu9a/8+3IMmLxOWB1J5dpa36uC3QfAf9Y8fqmdH7fspt+9djdaJ+AWu30+k
i2UkP2D50eVBIr55axvzFoL8tt+z49voibTeCc4v/Wrt492Xk5Gsmfl9G12o
XV+6vMeK3p1fK8jpPQZtswNpvel3zdxOZZyS8AvTM/JvOyqJT8OzS88I8b3x
H7+3Ad5Ksn9D2+31isR8WLCj8tZ5KZna39rYqV/t3x9rfSkuwE/wL0Fi19S4
FHoe0eBfRWiDC3Q+cd+6+amqAdIWSpIRf+T9yEhKX7LjxtWlG2r/XtWqud+H
/dMX1mdRQd13anGt82+FN6aP8VFKSVC9LcaPBwr5lqx6ntVVKbFv7Xy+3jwR
L+15pffJKzKyLsQibIOHiJ80I6V1Ro6MtPsUPibUX8O1K8uUWl5VENu68/4+
WqLh+pdqB1TcFvI3kwSZ3hYtVze0QdXQX7Te4N5600cZbJMR5f1Gz0cuEfNd
p8/o/MJGSWaTnA2TztD6010e1e/24RGt54Xz5dVbipb1aUT300xUIb8+DJcS
A9XNv/m5NL4wi60/p22CED/PnrVffVhOjF5229EwXsyv/Gqyc8sBOTlvXCLp
+F/9g9LzVr+E/E797L7CLVnMdyyRDtJW0+85Za7udpJyKTnWwXLl6Cg6f3sd
ntuLNmq4in87csKuS0lFSM+V3tUaLudHgH6g4F/O76/8bjZRzV00c7u9v4Gc
KCe+P3jakfr3TlcUZto7tetXJ51Y3ezaeTkZXndRbOz/1LMG/fWIf90MohWk
x6X85e1EWq5q4lyjjN30voXUumN5QoySHElxdbQooPUQcrwSvM8Za7jPkVYH
5q8W8mkT/4QeepQubmLX5nRjwR70HH1W219FBn0/csHmnjB/mz5ftNhOzw+H
GMYlLYyj+/uLOpzdeaKXimxzq9dbMULM3x5a1v3dNlrPr7X5DpPu+2h9PKvZ
J8qGtlcRr2rfoJBqWs/67NJ4n8mDRXyIS4L/iSwVcR150HVeXS0Xmn7wkN9I
uv//yalzwUPBn9nsSl5vcpPWuz7x/ULuOiH+nhl+qji8r4pM1j8qevU/9a99
896dnBdK7w+EdJ+Wd7i5mJ/3JuhPZ70qojdv3IqCkWK+76lk41P2tJ5e3WeO
FyeOo98THopSKxIfVepw2N7ytGkOUtLzhVcvyX66H/p7d5Jnh1sSftiPwEkR
KXKy5EerZx4m1L7Yu3Te+LOpmrM9eGfnrSw5mXT410dxYzU3JuGbxfMbchK1
+MTiHnXpfQ0D1ag1G/XVXLdYoxcXAhRkz9a2Cw4I+NvT6zuD/uc+UItL26f+
vEm/Z3m+nqnODaP1u59usO7a5get/xqVveXNGtMqHY5Tdnrw2JfW097ape+P
/JYUf3y1WPRiSRVRTd/8YfsKas/aaE9s/fZTxH+I9suIFOKLoYbLmj1YQf1V
tmme3rq/gn3q8kSa99/vERx4mjfos4g/YmwZWHCR1t/5MHzt+sPpMmJdEP9z
TY6IX1qUb2uWISNLV+V+fy7gQV08uS4CHn/57TzFJOq/lrz8/PCJDb1fWd80
uOL0UTVXJB9knamvIF2P+X/NFuKvr+fjxj3tKOQ/GaPNNu6k95PU756qxwny
bpe1oEORoB9r9y+66nJbzMdqPcsCNtJ6JL2rRFsWhynJWOWJLosHivkYZcCj
P0FK8upIUeacg7Redm7TSW96loj4y0+XeBWlUn92s/ee3SZFMpKyuvRlyW8h
33+727lODzlZuKnL4Isn1dyPZQkenwvkJGJ18t2tx4X1HT7U3Wa9gvSNm+tl
cELN3cqIiPwbpSDtDzeschae3/Tebn6b7rQ+QkCTz0Uf+yvJ9JfPk94e03Cv
pgS7DbBWkn12vmE/Vor5xPvlPd3bKsmV+J1pVqlCfPPwiXfAd2G98ickND1O
7wP+MJh4150T8vcdqf0j18jJKr0tSw7sEfLHfR2bu2yXk/gcZ5eueyX8kEMP
fxTukhPrIU6d3P+nHjbsvbfFoDljhPg5IS27f99ACd/F2kPjtkZJPqyP6Np+
nYRv/6vPpNiBSlJZP2OR91oJP+aM7a5WQ4V47sXK8V0Ee6RQZewyPkv3W5Y8
0rRo10xGumw40uLWfDHfx7Rx31euQn4W8zhfupKej8J+/ol9h1zmzJeR73/l
i/c70f2eK5WxX//br9f9PuKyyEcyAy03WerRMFzIxzaYVKk6f6xd77qgmWTN
xngZccrsEOI1kJ53x/loRX2vsrbJNF5JWxi0wS6hkviFlPmsFuKTi4Nuel88
VElOaRbdcVJpub3LV3s+PFep078pUz+mT6kn5K/93D6/0wr66GkesaaF4F9+
hHY4WiDiiUu/Ox/qS4lz0chGq7eJ+KfJ0/4kS6RkVYxZQJN7Ir7PS68dvoY0
3wl+2bxYIrS/+unGkAlbRXzQ8WsOp4X2Q09nhDRzFvF/jl9s/lJoHxBZMe6i
iYCrI29tbCklIdM62M4iQvzf83a2poGUVJt0+J6Rq+UWWz+89O1/6qvltn+b
+EyIX6QtokKK2or5bnF6zca1F/LnRR2tjDuK+Yoxgzod7UjrU5vvN7088cN/
92NXNi0cLuKXHXcyPJcnI53CZjSaYSviPTtZzZG8pO1XH995+p6NijQOtJOW
9RHxiT6Poq7+559MI4uTxCLe3jBl3rUjKmJ0Z/XS12laTvo62ozfQu3bHyd7
PbdLKlIcXndwq8ZCfmi+PGvocRV53GbraJ8iEX8iPox/d15Fjj885pcWL+KT
/g7o4XpNRSaW3cnpKtib/bdm26VeUZG1t03sHOuJ+dONnRoOMKgiqzr4NZ8Z
LOLdr58x/GFWRdYvvmVsOEjL7chsPW9sgeBvBufP2yG8z8P6o99XIR91VKtb
DH4t4sOOvhu/26eKbKna8vZLnIjPvLi/9e7AKiKZf+NR2jUR/7fcZcfnRVVk
QulpaUaoiFeUTq8eElxFuAZWmRYzRPxReXvLb0L7iiUPd+o1EvFZE+PupS2o
Ip1KLU4u7C/ifWLmSfosriIX+l1waSnEK9+K94QtWikjc02WTSiMFtZr5Qmv
qEVCftOlufWLLWI+Onfn+iez5eRW3dfXFdc03PstH6rbtZGTPyWnzBYcFOKT
8GZc/G05Gdg66saQAxL+auKEhFVCfLIm3DD9Lk/PCx04pWgevpfiZzMs+4p2
C/H9t65BgUK83L+Uf9NUwA8rsu+/vq8gnge+rtrYhLZf/2pWgUTIR59ErClY
L7TnliaJ+gh4Ut6/c4lC+1CHsE0/BX+tbGngpdmhJJ+/9hzxt5NgD5zff4+K
UJJ7sq0hZt/V3MLtVw59JEoyIfpd+5ZzJbzyYcrYqxcUJEfxLK/Ig9a/jI2J
nNcnRsstSpznvaAurQ8UbB29or9gH/e4ZJzoEiHhy1NvDh0gzEe3zmH1562l
9SN/xTTYze8R88kSP9eiVbT+tfWo794u92Sk4Wy/wqStGu6EZsRJiVhJHnRY
GpWzgta/vu5/5F/TEAmfsjjmU7SgPzvzDv5pESzhDUNaTrou6MvEqPIT4b70
PDDur1yyLlm6z1xGWu8+Z/N7uYTvtkE86UypjMwT96/rvkzCh//ovlZdICM3
g3q+dvyf+th43uz3VW+tgJcEXctvK/jjYfnrX+02EvxHb/12DQ2F+bTfNXCG
YI+OTPT9OqSeiDeZcrDT4QxaHztq+/m6n5MrScMbk/fv2y7m09ddCEpdSOvf
TmyasT9xipQYD8rM7N5Syxl2SNz6YrGUPKjcUVJYQut97joQPXaaPa2HDfvq
d2tV99mzpKTzy40Nfu7Xcl/MPmU2vSUlknErjU9NoPWx1z/guvWJU3PZU6dd
Kn4pJdFT3WdbG2g4tyl2sx4J8/Ngc3eLoV9r18NWpzks3FUlJaM8P4ier9Zw
Ng+/ph5cIiPiV8OCn7vRetjrg4N+Tm0u4YNf7770MonWw95+uvpz1E4Z0Ry5
EXyupYYjD9YGvntHz1Ot8H/57WprOXn1NPPa8gaaWvWxs14Fjk2/SutjHx+3
8YSR4G/f8Mc//Z1F62Wvt+y20ia3dn3sqas+DyPmKvJ1RlVkrjD+qj4DZG4/
6Pm7Ru1Wa5JNVWT/p8GrUifVro+tSHlV3NJNRfaWPK0sOijm16Zqw0PHC/by
3Jq1zxfQeqSFHrHNTwv+RWs6KFo9VkX697DKtRX8x7HU8HXfBJxUX+415CI9
T4T4zfSO49OksbSey0GvDtl2o2n87z7hblyPJBVJX9N5zWk3Lfe+75LHgxbS
etj77L+2+TdRRRyt6s96ckCI97MaxbWKVpHP6vLYMzdpPWzwm/qw15tmgv3X
xHrtjVlC60divm4bVA8Rq1Rk+HObEfcuCf7yiumGjNZVxLN0f3pWkoi/URrZ
7VPbKuLysNyztZ2If/9uhqOlEA+/Kj2wxn23louQTJ7Uw5nWw25ierzMsJru
h85sXjDjx7QqonWbt6jTaCF+WTm7eIMHva+Vu/fUi6GLaX24RqNm9R8+Tkas
ctz2tbGn99FvTnF8Wu8WzR8Wf7B+YtVezZ2xO6hntlpOjhQk1I+eTusF7E2J
2fdvhob7lzbSS7RMQbpN2vhY467h9Ma6jr69SEEsbcMuvdZTcxbjJB+3jFCQ
gCvr9X8IuGG5Y58FDgpir0zMjbGm+bX5l59h8wapOcvDi+726KkkYQ17ZPsM
o7/f1ys9bt18cy1XRLQrF6QpycHc0xeL5mo5o3Wuh7oV0v2egRZrPzQupvZg
WMGxzRmPpaRDm+Jp693E/KWj94YWX5SS4fkLhhYsFPMzugdZPL1DzzcatAy4
Okqwd32qRuc5/aX1x0oCQ7qbNaHz03Ths1dqEwkfeT9wTMR9OWmtN77jkWYS
/p2VRYdd5+RkZHXqFLHgP7LXvPHx2iEnreZoNvQQcIejAeHDYuRk79wujeMO
i/i8q3lZsUK+sel3D9XAMRL+xhH3x82EeHzLnvtT9x+m9ZPCvlQ/MT4k4et3
Wjrt6QoFieTLl9oIdPGsnB73FyhI0tmW/TbHSvjOsbYNy+wUJOuN55h/Av1Y
7snOEycqyOu5E7NOt5XwiZ3WpKRYK8ibg+e7zGxD+x/pVGKpaiHhC2aetg1e
pyBl029vtP+PLo7u+9/9BKukl6+ch6k57XZTmxnC+NxbLOnncozW075ievjf
Hn2KJ+s9n/zbUM35v7jZv+SLnCTLIz031VFzeZZrv343VZCU37c3Jgi4bvOW
C/82F8bbqn/o5xx6Hq3jzea5O5vS/Zj4t+EzuxqpuV1LU2aqDyrITkNl+qbW
am6+3r951a/+p752O5/Huc+UJK3N/d0TPoj5y0bxfxP/KEl0Vp341nbUnhmE
Fjt1j6XfyxsOjLsSJ+CuniEhpkJ+tjL6oueM2P/8d79epvUUZPzcS9YKwZ+7
hVw+KjoqJ207elZYCPHItGSDh1X7FOTFxiaZ9YX8u/XBGGX+UQWxWNHHxNpU
wl+ftojrGKMgmZfMu5wX5KOV4oF7YIqC/LI6267DF3pe5P2wqx2e5gj5bF2n
OPlLBZFsI7MehtT+PR/e2mdpXSF/+ZY4wN1xI72PPGOBwyc/wT/Nc45tWe8d
rYe968/fN8n/Ksmor0aRq05ouNJp7W427EDP0/xo9Hr7uMFSErql0GtUDK2P
/aX9k5z7LTTcn8YtPbNCaH3s4C3H07rukhL/6XcHJVTTetnf3jlseUdovWzY
0zJbJzfVPFpPrcArzf9QvJT8fXZivuMkWj+7T47721eCPXLd6jhrdws58Sv4
fSh/aO162aMNWrqmnxb05ddop+17aT2Ww0HJWRqP2vWzOd7oQKWQPw93jfgy
wrt2Pe3yYbeNncfT+zA2jncPjeuiIrYzD4/u3ZHeb8V+U5vcsZMa7VYS15Ob
6wxsI9iTB3M3ZVmpiIejU8OyYuq/dqVdMP0RVLuedovZFyWZK6Uk13mr3i4h
f0tsET45y15GbDK2Dto9QMIfXBLk5FIlI41iNjaOFfgvVFve/aYv19mzHU0n
lDUV/G2d93Y/3ITxcsMKV3xoTOtpV07YH7HhnIzYPvy8u02AiA/Y0HXK+Qsy
cvtu/IN3gv04f0D9SfJOTh4tamT+WLAPVQ1Jqwq5nDjP716/Vwu6H7h0luHx
8nm0vvb1UzM/XfcS/GOhV6ew/6mv3cPxg0uddAVZHpdoMuwUrbd9pV//6Ixx
tN72acd24iZugr5+6iyL8FSSHc7mrfvVpfv3mJ84/1nJ8/87P/pkWJe9Hmpu
7GHucEqgkmSPnVO38XxBXwoSlwSuUJKLLw+tyxTiw8Y5VYvmdFSRziWFi/87
37l8jJAbCvbtkOG5DQGT6Xl3+GP1mGG93ydJSRt9zYPh9+nvJW0aOcV8c6yY
91T4z2q4k57HGHP49bj5W2Xk1+gLY1vE0Pobi09kd69qQOuN6N2xihlcj9ab
tXrdMKdYiDc435vHHHzo/Yrokn97sr1pvY7g4u7Dn2SoyPOIfr39etX+/aKm
dyThzz5WktkLUyzOdKH3e+97JPz81k3CX4y/zK88JiXcu1dOi+apdefn5R4X
9OymqrmHrVc1GmMmIz9ubC54bKvm3i4YlSd1kBGTWZ8q9YX+N3bZEhRxk9ZT
c36nnropgNaLmd5x7Bl3P3p/uSp4dLvIv1JiurN5lxuzaX1rPP+kx0wbY5GM
jLxEfOVCfBYYWhB7R0T3L35vUEx7/V1Klq8dv/mJo5bLC3X7d+qLlFyIMqp7
ZyGtr9jg2NmBG/yFfGHa33qPs2SkcMyI7BGC/VM2nFn2TMgfht9v8GuWg5bz
HjFtTtUhGem5uFEruwxan9r6o97e3nFC/N8lI2HoLCFfmpzTWLWR3j/nt9/J
eDhaw2VnrzLwSZYRLk62f0c8rXdx9c+M8n67NdzgwTcapXrISQND04mpbhK+
yfOMBby7nAQVPQuI86X+c0PLIll7Pwk/48z6XWPHKUjnOM+2QTNp/Sa/GJcp
B4T4ydllqeduYwWxO9GAP9xLzaV7n/DdOklOwjoMLPudqOYMMjsEG7goyLDY
TR3cBVzq5SieIvjz5vsffTvjRetPR34a6+29UMt9nPLJqv5jBakM/Zecv1jL
2R4ujBhWqCD370ZfMYlUcyc3bojve5qexwvJGxyrOKkkxQuSP1+cJeL3t5HK
FhwX4qlP147nV4j4zuPDl7VpKCP+D//65Klo/TXUd/jzoavFtmYycmPnpmez
/6eeNPb/Rp+y3XL7v/M537tGX38l5peXjOwzVUbvCyZ/rL+nnkpGJC3TRv4o
ofUN8oeM6fXCX8zXL369booVrSe96sKTfw+F/n+1fdtBf6yY/yT/EnlKLSMD
rO/43phMn3e9a93Q8hTVx3f3v6im+0h4hxehf1uFK0jBK4lLiSBfj+ZlN2rs
rSCu/v2dhqdQff34J+O100sxH7Aj1e/gfPp9J0ztvraPh5Ioupxv2O49vf//
0Kfq4KLxAl7vZxYym56fHu205FL8VMHePVq25Pw02n7f/BH5onMabs2ekyNF
w5XkeOfrQ41P03rQ72IXcc+Vov8r687Dodz+AIDPjKXIEhKJFNGTXaQiDpWa
m5IlSy5ZUtJFRClL3ZSQPRLJtZTQwlzqtoy8R0miRclNV6I0bjGmzDszRsz4
nf7wO/d5/HmeMc+Y9/2ec77f857zGRjE8Ey/VIo9jbuMV8zUYgFwug2GdBMo
cFuM4cWP6H4KPYOWhxnj9VKrv3szzv30HJZFH3uJ2t9U+jhKFjQYD/YdNflK
gtAJhYCMWuw9P/T2TZJiUOG8W1NueSQPPI2yu9Bcj33niItLHwSidvGFgREf
BT5ozKuUZDTh9dU9Lu2HL6Zg72mAyfRISKPBAzEtwhbAA68rnYkk1D6y+S0c
Re3H+jd7I7Owd0GZP+HDyKTBg7d7bFVR/5zYaJbjlkGDyU5dOolu6P8bcXQr
Y+L9PEsC++j62bO9ZzV5x+PDHXxQXXLs08AJfF6Ul6L2Mk8C5cOKxu9t2Hwg
5+i++S9p/P6Z+Wa0tCL7LHq/XMeyDKOtNHg4/NRirSWoHrn4tLrpp+didjex
D9UndN0cQZES9p3ZkYtk9q6mwbmqXjbOvgKQmGpS8dySBrnz1Ky6ULywE7ot
NdKmCfVgcYoCqu8ved/SbttIgw+vPVLWs0DxxVhk4+dIgytXq5A/6x0pmX89
He1RvlEZZdJnKwDvEyM82aVUuOmLXpUXxOfTNf/Yp1HxgQ/MKp18DEpm+88r
Tzczv1/G+zUG5U2FruVjIFh/UrMvjwIT19j6e10c+/98qLDjN2omiwSW8tfr
IzSp0HuQ8xv1DQmkLF9E1+hQYfZLieLYHuzJj7XvkLhuj9e3hxZ/zS5bxwOh
3r9fkjqEva/ltkPpu47P/r07NrtR0ciHBwK/m8nfn8DPizkn6lU6xvB+gskG
heFeHhU2FXzmyGpiT9khNWjykIYATMWu7ObfFxMdvXBiGI0P9H/cnfKvY2+q
tr5d9sbBaeL2ky0eUYXYSx4Dy0zp8TxgoqIUePLwbD+5zdTBqRjVb5c0lpcY
t04TfkfvElkongZ/c7UpujHbR5akq6SXCfjASjfIwPgU9pJreSq+NQT2kt0k
bUYo6P6pVtjPV0bxtzZEIzb29Gwv2VvDfsN9GQHofT63u5iC/Uf1/B7rhSx8
/m/m/EF+zCeP7JoxwN2w2SkulAqrrFUZhYNj4L30ZGRpHvaSZ+7XhvqU5s7h
MXDUJJ1Ud8V+skXrYls9VH+6DZypK+7iAuNr7I3ujNl+shaXdvXwn1xg3qR0
M+mhaJanPL849IH5E+wp56xujP1HmgRal+mPk7Jn+8rNXjf7WOuxr7w639b6
K8pf82jDdoJFs73lnhtFpsOlJDgZPaTT0IS+z/x78uv0xsEQc2SbhAX6Ph0e
/WVa2FtWU1NWLowVgBb/JWEmN6iw/EVdZ9C6/3jLtrftztrhfKumWH1dgv84
IJyaCJnJaaKwq+h2q7QQZOwFo289xYSc9UulVw584OUts5OF2uF/W4tMNqH+
53zgCtsL1fc2G0TP2Fzgm6u6I8yXBvXznzE/8LhgR05Iv34BBVqOK2m/nuaC
hK25p2hlKF8nsx5eQO2xyDZhJWWakMs7bMiRQ/XATkbp2qXTBPHlOycG5VvS
b30ftwXRoL+yoZthMQkCjtFA0D4a3EhxqzNA+Ys2384mLEBMBPY/2r7+IxrP
ZaXdmageoojPmFzhoHh3KchSrMPe8nXWu3CHq9hXnrrSUxJWKSJa3izZ54L+
fmFr3HHncvz8d8G7OQX7O6nQvPVxilBxHJiJGx6X9WDv68d214mC3VQoE3JU
d5FYAFblLhhKisD+7kw+qVJNNw/WJsGtYe9Wmy0UuFg5ov01yi8svUVJW0wo
0L3UveiLBgnaMqZTHZQo0MDl5fAuQxIUse70pTHR50GWkg6BvVDOir/TyW4S
jCSXf/NkYK8rX5RZ6GmHzxPN+MKdd+pNg/gksFE9H+f0H//42rMCn/hDYoKo
s26JQfV9am7Em9Vx2Dt+Oim3NAPlFxWC1lB6Jw+Eaz/hORfi/REReqol7mqz
feMVzIXNconYNxZ9tvTfHorz7Xe/gpsW9QJgyUmU3AUp8LRcc1gcQ4DyO7do
VRQvudoHn/uj1/1anrPsUfzGHF+rMu8dD9xxiJHZ30CF4ftvXNqkzwflJc5R
WqidbeAxJ0GTD845vhU7/PTtjav4B2J5QO9cQbdUPH5eKB8y6px5lAYlnKZj
E9H8VXuk65cI1M6Sap1PQ/PXbsVrcgH02b934PGXRMITAwFYXp4W57QC+8VX
V10Ii/uGveKZ/m0+Gn1jySJ8nvhb7IWRMFQPnGK+Tmnag/3ieInKkCjU35Mq
FpdmZXDBh36FgcYDeH/fnbrgmsS3+Pn68wKnD2GjIuJsd+I9/aU8UPbjen9s
n4h4xTsXDOx4INnUb0z3mYhgJxoyLu7hgebPB/Qm0fzTXTm65XuPAOTcy2n5
eooKDSzvnFXsFQDGJl64mTEFVrs8+tMoXQD2HF9+tMYG+8Uz3uKaOclfv+ai
6xXfsL9XE/tsK0z7ghuDKPBTlc56tzkk2G2xat6LLTh/ntnvlSGRd2W5LHq9
sq3IMY0CezypZoO1qL9LT4npRbj+vmr/q/o2fzFhGimlFJnJB2fWmAnDfWjw
+1m/F0Yp2NN9s4fxqvwEiu8Kb6mHGdjLnXqiu1jqPBUuc5wXeusTHxSv+Wi0
LYcKvdiTHhwOH1Qaaw6mnqbB6l5hZoMODwBh8kDoGRo0daN3+hnzQE4K647/
Tjz/2Illdgg/TBGrQvUMjCAJ1L/EybOsRUTV3A5lUzQe1J37N3n/aezxjlYp
sO3isLc7lz6/bOcx7OsebO2Ys5aH6pHJeGZ7I4oHgWRxczX2CrmU/kUtvtjj
WrWdyHHYhr1bHQXTBVYN2LN9uvlQapQ99mov7O5iuTpinzYki/Vnniv2Z8+H
ed+qqEXjaxRzrbUP9mWnrKst1HaQ4LxLmTS3EXuzey20HXb9gb1YyVJBtuub
aSJLeLWzZwW6fp3B553R9cuiHnKvDyJBV8Y5v/39U8RfzvtuhRfi/QN1Ketr
OUbj4JrrqF1pPfZbZ8ZHscRHyW/KQjD5Oy/iYx32VjvsF05Uc3F+1aPkV7L5
MvZSZ9YXKHtZGhMWJLh/+2SLLoUCq8rluCIrEjxS6aS+qxURBwNOvr7ciPL3
UxL3v0Wh/Ng7kP9hzjhIM/zhko3yL/pgzS8tj8bBEd8VA+0bsGeaqqLxxDAd
r9dI5nMNOfewFzqyMtNWMw17ns8DjFfKZlFhRdxOJ0o4Dwh9plTa5lFgYKB/
6egPEnRPyrYeXEuDwpDLKZ0R4yBZyjH4UBkVvs5rKiNlhcDFrPPRS0UKlMwc
WkjKCcGuNKOWaHUKTNgTZF6qKATuT6dNXqF8U8tqa7sNG/uPFQFrnh5B9ZFV
r96WkeFpYsGDktyVgAT8CK2lTageMCdOREeG8cD/AGeawgE=
        "], {{{}, 
          {RGBColor[
           0.1687075864000129, 0.34150421466667386`, 0.559392819009536], 
           EdgeForm[None], GraphicsGroupBox[{PolygonBox[CompressedData["
1:eJxFmHuMVdUVxs+Ze2fuuXcOINRKaqSJmDQN9GHaqtVoU57yEBhJCpoA5TGg
IG8UKkZmBhA0wAzvl9JYXqkIw4CtDQhaE/yDlKT8YcTo8BBqLJpUbJsmPO33
Y30T/tj37LvP2nuvs9a3vrX2vnvirJEzq5IkeUQ/BT1bSknSrSZJ3tP/Kg2c
0f+n1G9Um6//iySzS2M71Z6Q3M/yJOmrdy1ZkvRTKxeT5A/lJDldirkb0iQ5
qXmr1CZLrpjFO8aP6n+Txpu15mCt9TeN36Px6Wrt6s9NQpZ+QWOXqpNkZHXM
QfaE5S+XQg6ZD6XPer2fJx3KhehXa7y75e9QO6f/Z9VatP5dep5Ru03tFbUL
aj3Urqmd9jg2aVbrKh3bLc9c3l+1zHz37/T7ax6fzfepzUriucp99OAbBmnN
HdK1s+y2sxzvV1rmYhr9lXq+pHZvVdh/blV8AzrsyuPbdujZLtnjaqP07jda
d5Tag+pP9X/6dbJ/Tz2/W0mSMVUx/l+t06r/c/R/n56tWuNTySxNw9bYnHdX
bZM7baeXbatGtQa1TmpLmKPWRe01tYVp2P+Svu9rtf9or1rp2kfrDtT3Xk/j
W/BDuzEBHrpXwrc/0POH+r68GHohe8P+w1Ynba+/uw/GllTFf/rL0rBJZ+t+
zfuwDnt3VfvMa9Jf4HH0OaS9N2jf+/X8lZ77jaWO/fDL/jz0WqxvOSDbPiK5
T9S/X3Ztld7jqyJWXpfMhCT2Oee9znvvDh3O257EDbFHjAzXWsPVf1f7PKx+
b/UPqz9A6/dX66r/jxfiWSf57ZWQQfZtvW9Wa5IOG9OIB/SfIj0fU/+o1jmg
verV+klmSCHwCvYmlaM/Uc9nstjj/TxiqLvjjjVYc6D67+TBEeOzwGmjsQqO
2B/88o7xnxqzxAA8M1njy/Xsp/HP9fyH515Ko79bz0qt+EY4fDQPfoFnplbC
Rs9XhQ7XJfOkvveGnuMkO7Y6sHAkj/XZp1lyX6r1S8OHvMePY9FRrVX932re
fdXxn7WXe/2C5n+VBi9hT/qMr/Kac5LAKd/bET88OzsmPnFczHO/MYlvIpa6
peGHg2qT7BN8MykJHO03Dz9QE33w9ZwxA37gJjC0Ogm8wwXsP7sqcN9svmp3
f3LHXupfN6/BJ3AFvA5Wr0i3j7XOQ+afb9SGpcFL/0wDJyv0/EKtj9o092cn
4TNkEj+Z09exc9FzTxVi/bH2Of7G7+xxyXPhxXZz2iXrgAzzTlm3wcLBDskN
0fMN/f8I3CbBN/ThnI8szzg+n2K/r7Du32r8ySw4sncl5JnP+sQWsUZ+yISl
KeqX8sAHOCF2LlSif95z0YN9r0p2ck3w53qwozYgjZxGnis4LjcaS3wXdp+h
Z1se3HcgDw6Ci4YK+5uNoeFq+0rhS3hmdRa6fFaJPdETu8ElrTWB5cXg1Dhc
UQyu6EUM54HB9+ExyR6sCSw9ay4kl72YBp8X1R7OAoPnagPzb5tnwDK2Yi2+
ub4m8HajJnA2RuObJF+nPUcUIu/P8Hi9bTXKuH7OfNg3D/375MHBzGfug/o/
RLa6Ugl+WloMX7VJp6saX6hvmWXMgqUX1EZY/56VkL+7Ena6uxT7LtCc76m/
O4+cD0edNdc1FcNX+OeqfdSjEn5+KDOX14R8Ux5cBCc9rzW/r3X25LF2d/Me
dVZX2/mE6wH2O5SFr34t+THFqHvIw+QQfIa/9qfBVanaujSwBK7WqM3EB2pD
wZXkBxcij8LZO/OIU2KRvE+NQA1ALXC2NnD0RhYx29d2I/7A3lLHBjHyhHPd
d6z/njQwTxytNieiAzHSz7wKb8Ff8NiIcmDgr3AznJFGXYEN27wmOW6gsUTt
1FqMnP91bYz/S8/bSyHXEaMDLI9vecf46EroPkE6d9F4oRS2eawcOa9rHrUI
NUmbZK/Whl0e0PggjSeSX6n+41nYkNrkj1nY7Jcab8ljzeY8fE9NB5c+XYka
ZG8WPHbYXAaP7bZt96WRi27yT01wL/b9pjZi49+1UW/zjjp7vPY4rv7FLPJE
wRgAS8ddt59xPYydwRTroNOYSmB2fDn4nnikFhxQDp56JQ/+72NsNFs31p8m
Pf4iHPaQ7A6vScxuL8U6fO8Kzf9W/UfLwbHkX3gWXqAOoS74SR79H+u5yLXC
j/I4P/B9jep/nMfc/ho7qvYWfs0j549zTq8pRp4GX7yHs6hHXzZ+4I378/AR
vmqzDLgap//T1c/1/r5y8M/v8F0efcaWmY/ghFrqCu31bhbxNK8mcLNI755J
o+4lV2Af8gVc961ti21uuA+Obthu8PwM576fa9/NGv9FHvxJTcB3EIfE49tZ
2BGu43tOmfcuV0L2ScvXS26+1rld72tqo26vro3alBr1Ccl3y0P/SZL9wHUX
9RH8dMX6k2Nfcp492VHrFiKeiWvqnFfTqJXh09XOo2CY+przD/i64XgmJrak
cUYa7nxKLq0zx6w03vp5fdaZZbs2uJ7BH/jinTRyKPnrC+9LvXHU+QJ9qGvh
62HlOP9Ru1P3Hkkjn6EDWGgzZjalcX5hfG0auB9gXm02/remUcOxProsN1/d
4bMhcYfdiG3yDbUhtSk5Hd/C3eD7QBp5lPU/LQeHcm4g39IHn4fNh6xzyHze
yWPs29n+Geb+cutEnxqdXFintbelcQars+6czch95H/qgCrbcont2eYaktj5
1Ht09vu5nvuBbUjtutbjc1xDwgVjbOd5llnsPnt9WI56860s8l6zc+sr3rMp
ifXBFTXHMWMGO8/2WY4+fHKvzxSfeH30J16Rod4gT4wuBv9iv0bbcJ6/Hfn/
lUPmfBbrNFlnztdnrAM5gRzMuZQGrnva74Oc60d4LvZZY/tW+dnf9iE3XfC3
9nJ9OCEJmXesD7gAH5wvTvgsdJtrmMP2Nxg/aluRO1iHmhZegpPI9ZwXyXPk
GPJCi+8u4ABqNXyLHDl+t9fYY32eMeawFfwEz8JR6L3NWJpv3xCb5CvOtxN8
ptjnnES+2lW69Z4++B9knJAviImdHqf+IkcS4+SWHaVbsjuMq2eNv7scE+hJ
7M+2fRrcP9aBk2LEPzXbAs+96V/bHL+8YHviw1nFsB1nkZt3L2nwU4Pxg0/x
xSLb5zXbBF90shw67E3DjswF4y3mh232P/Jv2ubk2j+5bqd+54zykc812I58
TD0A102zfFsa9R98yblzlfstafAhmNtsfarsX7ACr+73/InGT5vnosubxsBU
9/u47fFc7H/ENmzzmqwz3biF01qtG+PzLD/c9thrf01zH/uMdW2IfL3Pvq3W
iXVS4x6/wkXv+QywpBw+n2Wbc7aFI+50jLxqny60n7A5OZ9Y7mNcUzuM9R3k
HN87LfM6zT6f8h7dbt5BZhGbf86Cx+Az1ufsRn4ZVoi8A+cvsA6czeESOAXM
n3MfDF9znUm9eaUU95jEzxCfZ8dWol7m/EYtR8wO8f0MtXSr7wG4D+IcNzoL
buntM+8i2ycxBnp5/FnnRe5K0XNreovDttq/x3xXw73OV/5Gvh1dOJuQ28iN
ax1HxOMa443ak3tebEbdQs1CfufMVud7qv0+/1XbPyM8zvuR7r/usymY5JzA
u2lZ8OR64+33rkupT+d6HB4e6Xsx1kGXgvXhHo0YfzoL3K4zxqiDhtl3c/1d
N/FcCt/sc7tsfutSDn6Gp4m51Y47bMVe2AcfgjN4dGoW3wx+T3sdfDrHdmMu
Z6lurlFXeU3ijvWKXvOy9XnKdyZ8CxxO3UcOGGruH1q4dQcz2JiBH2Y6Br+0
//Ad9/qf+85tq7Hb6LprqeOOmCH/9fS8dbbPQd9VEQ8HfRfREcM8sS3cVu+x
KR0ySbyfbHte977ECzyzxbzBnTP5hvuHTq7PqdN7OM6bXIs+57lbPB/5Y+YN
+OEm3/t7idkXjef17oMZOGqR42WT921wjljovTa6P9frvOC5R91HptF2Jha4
z6j3/Q84abH94cbNlsH25B782eC9GxxTLcYGfAwvEwvzLTPc+Nzn+x9sOcX9
K+YHcMK5iTMTtdBQ1whggzPWEJ/RJvq+d1UeeW+KY3a+bYo9OX+P9hmceCVu
iV/ujDhzt5dv3QMyd2cl7v13VeKOYarHua9hX84xDbYD38L5eIPPyOT87a4B
4Owm4w+sTHfM7vVe2LOv/YfvDrnP+AHL46//A0TnVZU=
              "]], PolygonBox[CompressedData["
1:eJwtldlvVlUUxQ/0+y733u9AsUiID2AKL0QEjcwgRCiIZaYktE3K1EKZJzFl
SDQQSGTQ8iLDC4TQ1geCbZkDQX1RIv+BAokMIZEHBTUxgRrgt7J42Ll77b3P
PmePt7JxS83m3iGEzVABupiG0MT3fJ8QfoshfAu9Bf8jRn+gOw8eDu4sC6EL
/gqyFeiakd0E3yuFMC6x7Hf4pXkIbTjehH0D/F/IPkY/E/oT/m4WQkUvy56A
q/DxJWd3Qdfw/Tn6Snw3o0/RnYWGgCdx5iT2LejfBO/njqH47xNtuxpK4CO0
EX4a95fgZ0IXwQc434j/PeDp3FWPbC/8fXyOTxzDh+jroInYLgH/j64dm2Hg
QdzZER2DYtEb9JZb4AHgKbznDvij6Fg6kU2PzqlyW4XsEr4befN1bPtBbdjP
gY4WLJNuJTb7e1l2DTweOgbfgr9V6O7n9jW2GMJD+O7csQ7lzEL0E8DHse9C
tg68GNwJbgV/yl0Pcp9dDpWXXEPVUj1wGfvK3LldhP0G8Dvgw+DT4CXgyVBS
cI2r0c0Dx4J7pBtf70F7eN/70Bd6D7gBfjb3TYR/lptfCv0K7uBN5Zyfj//5
8F286XnRNd+V+U7dfYL4R2O/HrywzDEq1v7YPMJ/C7JV8G3RtVIP7wDfzlyb
C5y/wdkZqkfinvgevC9zrqZicxN8CP0LdIHzn8gfdzxB9xRqV7zI5mI/D1qj
t2TOVQ20EfwL769I3BPqjVpkI8qcQ+VyEvjfYNkZcHvmXlDPq/fXps7FFmTl
uUm8YizPfIfuUg4WZK6parsVaoLfDn0Dv5czb+fOiXKjmvyUekY0Kz2aSXTT
onu1NzZTUudAuZCPz9CfA6/mbC2y/8AjsW/F/gpUDf9udK0lGwW/jjuzgs+s
hf8qOpcN9OdyfHWQk6fUtwGbHs1ydG/P4b4B8Aej37ZNM8T5gbl7+yWyw9E2
si3D5xH4JnxuTzwjmpVZyOqKr3dMdM1Ve9VctR8T3UvaAR9Ev0lv24SsL/gx
+FbiGqqWX0fndjY0l/e+Ec3rzoroHaldqTMronOi3GgmNBtFfNQUHbNi/weq
TrxTFqH/LnessknQ7Yx+i2z+LnlGNauaOc1eP/CyonNclXqnabfVIyuhq8u9
q7VDarU/oneZZnBcdM6Ve+3IZal7RL2inm7Wbs+8u3vw142/jty9r54dDL87
s04zqlltja6FZlizrB2tXX0V/Sn4wZl5zZBm6UHqXtJO0m6albm2mjnN3ozU
u0ExKtYfUsemmubgFyXvbu3o+tQ9q97VDtcu10xqNvVP+Rn+Fec+z58=
              "]]}]}, 
          {RGBColor[
           0.21024419644145872`, 0.36458010913414374`, 0.5982921839689852], 
           EdgeForm[None], GraphicsGroupBox[{PolygonBox[CompressedData["
1:eJxFmnu0l1Max3/n/G7vbYaZYZZFGmEYxmUoihO5pHNSmerIYUyp41JpMJJO
CCMWMmJhYVBaVNJVdDtmjQrVpDWGKbeYldvcmNLCzJgMme/H95k1f7xnP+9+
9372s5/9XL7P/p1u7ZcNvbSxVCpt05+y2tfqpdKremaI7lctlfbWc6boU5NS
6Uu138xLpaYG9/9L77/LSqV9RV+duG+f6O+qtkvQGzP3X5W4j/EXqP/eut+h
zytKpRslwDHif6HomtbYXfM+r5RKO/Xso/dH9f6R6OPF5996NkrmEzT+xLLH
Meb6isewmSllzz1X/bM1t0Hvs9RWkUv9w9TfWzI01f3eoXX31pjuqWi1ufou
0Rrb4Kc5PTW+Q+seor714rNT7V2a273BY0dpzG3qO0Vz/6Bnu+i1QT9c8reR
GoPCu2utXpp3lvitLNzfIvq+Wql0v56P0U/N79C7aZ//VPue1l0nfpv0HKj5
XYOeqW+PS5Z5em4Kue4O2c7V+15Vy31ozd9aNX5O6rF3aP1ZolvEp138f1jz
XMYOrpsv4ybUTO/S3EGSdS/x7q+5GzLz/63ap/Ukokfp+5MV04vEd3hifXfX
94Ga0yleA9ROU/+J4v2C+nvUbBPYw2/Uf43635Rco6sef7fem9Su1HMzdGKd
oJvVoq9VX1pYJmQ7XO0D4vdg3bbbv+r3jyXPM8G/r8Zck9heX5QM++u5T98n
at2zNbZNzxrxelh93fQMFZ+B6rtZz3L1H8MZ1S37J2XzZy3smr30bnB7X9A3
ab269NIn8R6gz2f/artpTtcG8/lUzxjRw3P3X4+dqK9H1Xuejo/WrZPuNcuP
r3VqzNN6jtRzmdZqFo8H1c7VmDk12/4Xar/Uel005sXCtt0l9AzPQnM+0piH
9Bxedt/06L9D4+rqW51bRmRlvxMlx7FVx4YnNG+RnqUN1jVjPinZjz4OmrOA
Hlny+TwUenujML0zM78ewbNfyDBO6wxVuwX/Ltn+N+v5SP29JNuBol8Wj/l1
2+5Kzd1e8dqsy5rQ+PK4ir99Er4zOGybdkjMhf5x9LMmay9T/7C6aWR4qer9
/G8v2ED/iHMDIr4tZZ6e9kaPn17zGOxnRs22UZFOh6ivrPY/mefOT9w3q+a9
L9bTUrVP/77qGE185lw5X+IYcrWGnEnZ8g8UPUjtGXpWiO5Tsx1fUbKdn6Pn
WfUfmjkutSW2+akV2z3fzw5fgD/7XxV6OCvoSRp7S8Vn0hbj0c+zMQ56h/bW
R2P+mNpfWyX3Xer/fsX9U4mZOr/hGv98YRkHhZzfy+xzV6T2v4GxxzNiDN+G
a85Q8Xlb8h9UNn2s+v+Zey8/yKybM/Xc2ui2NeRHn6yLTn+cWu6fic8uvb8l
XkP0/mbZNHlhDf6jZytxveK4jP8+IN12VBz7v4K3nn1FT1b7G2y97Fh8b8T2
zRq7PmI4Y5+pO1/0rXsMMefUsr/Rf0DZa7Mu+Qu/xTfn12xj82rO0/hTX8k/
rWqZkGd9+MvMiBXIT1y5subcQYxfGfyxK3LLuhi/MfIZMvygYjm/9jtye+xh
dtV+Qv6mfTP8lFiwULyfipb48Jn6X9X4JeHXxNCF0d9H57hAdGfifUG3R/58
vOYcekJhen7kjnnBf0Ld/o//Eh/xH/gPjn78Yavk+kvEyc6g0Sf6mx9rvRXy
Dwndwh9f/jpnNDpHfT0v5o6oey89y47tS8PfwQmMIeceV9j3exX2D2wM/eAv
2NTqBvvTsPg2tWbsBLZ6Pze/BYn9BF9k/FHsX/xPSp13iCXkgokVYxFwyBV6
2hpsn3tHTOV899SYy/TtqEbvpTN0cn1gqK/ITZJlQ9356G71Hc1aDdZPR/jC
ZD3NscaJuW2uD63kv13PJepfWnWuIf6CLeC9TV1jK7ZpdEhcwzfwi3LEw/0L
50hyGXFgvOZeDhbR+yzN29VoeYbWHN+J7eCXuwLDdK86loEzTqvbr9jb4liP
+PBU4ljUorXW6+lQ/wr11XJjyEXS8SbNOznG4xddA4MdpP6FohfgN6HrAyMe
do3chE0Qi4nDtwR+IP6AC+4N/NCitllPp8Y0FY7pK7Ruu76NqvmcHhGPS+OM
kPG8Rp83drolbPX2ivP2YXqu0x7u1NwjC8cfMDEYlzyBvGAy7BR7xXeez62X
dzTvjMCH4ET2w76wnwmpZV+vMaM0d2Td/gj+HRkYGFuYGvaMfdwWNNgNzHNz
2Bx7mqbj+E7hGLQH+K3u8+asmwLrtYderwkbgwc2z7hTCseTkyL2L44zIh+O
Dqx/XuIYervG5HrG6VtRGLcjGzK2xpmQU8hF4ED28GbYOH6KvsE6+A95uyP0
PyPiMPFmleYeVzE++lj6fF/jJmmtttzxcVjuWNEv4h4xaULEpZNqzs3Y+pbC
ay2V7HPLrnNOKFsHU0IPw4LnRfiIzmWZ+senxkrIAv/Xc2P6N3LLxRh8GaxM
Ds4Kxy1iMXY6LzA/uYDzZQw5ekr4Oevmud/bE8ch4hfne47ef6J5u/T92MIY
smdhXsSOuRqT5eazKjFWAh/itx2y9Y2Sb1Lm81wYGJKYvDTy2gC1pweGwU74
jt0So4gHxIExmc9grNqtmf1+WtRt0OTTn0qGHaL3lK7ez4wz382MQ6aG/aLr
o8I+jygcyw4j5+jpgjxqX1G7ue7Y07VizEGMWJQ6ti5OXQdRAxEj2FOPyFN3
hs1j+xfX7JvUqjdkxgRT1PbV/M/17dbCtSB4AHw2ODGGX5LZdogZxJa1iekL
UmOiFREz8dHm8MEhgXXxbfZNvv8at2uNg9X/pNrFUXtPLVwzUzvvK55b9P2N
sN2NddsSen8gMQ74c+bzxL7A1W9njr/vBO4aGlhrXWLZRieWc2DgN1rsHx/c
PXc8oT7eKfpM9X+e27fPjRyBfYGniXcPxXlxDwDW2z9qtnURp4ldMzT/Q3B1
YV9uilw5s+w8Tb1M3GQN+BN7zo/YuKLqmoF8Myb3+1i1cxJjx2PE80+ZcdCt
0tUTieuu3urvp2cZfq326cQ10qmih4g+ndqRe4zE8e5Pue81wFs7A7+Bu3jn
foR7kouJwbl9dqraeyK/UJsRzy6NsyYnoEvwGDUmvosv0zaHX09KjHmfkzyP
6NlTZ/AoGEdr7EduK4zvwHzkMrDtwRXjCmIfekSHPSuOV7wPkh4eI+5mttlD
wu+oXfaK+mXfzDhjjtoj9Nwh+ki1f0+Mp0doX38TPUL0Y5Lh35nnr1P/xYVj
GrENrE/cvx7dpvbDX6v9qcYvEz1cbVtmPzyb+4eQDRkHalyj9jitcIxvizqF
WEPM4dzBKdgRWOW2wpiqOXXMwu+p+1prpsEel+c+h/1Sjz01MDP3QKcEfUJi
nHtyYbtujblPBwajxq8Vjvl1tTNz5/az1H4GTa2X21fIGZzvtanzxOzU8u4f
Mj9bt32C9/6We/zPC98zHVG2nW/XmG11+xEYbUjI843C8pM/P83N8x+5YyOy
4WvMfSnqX3jwDg1uOb9mjHFj4XzdJ7U/QTcHTuMc8bu1gT3AIJOjToI/eJPc
QQ2+PHHOBaNxtrMr1tlO8Vgd+asl8iRxm1wEHmKfvUPn7+bOtUnwHBGYnfhJ
rBpQM17EHmcF3t0amAsMf0/0MfeoyBPIuabuugksuznwIXUT/g0WpAYEkzck
vnuB9/Kq48no3PRFau/PnJs25eazPjAk97LMxe+4t1gaWBreu6LGpCbbFXUZ
7VfRz71uY2Ie3CftCCxXLXxGlcL2uTbqhSdyY82rU6/ZGDIfGfgTPYDdwKXo
me8Nwf+7qfmzDzDmqLCBVSHPM9HuChoMfEzcgRwdea4H2CxzvH23sA2jX+53
sDGwOHGa+4bpoWvy4cS411oddTe2+3rd+yfH3hj4d0bYwWfhiw9HXpgR+4a+
NGwUHyOHcgfzatSSi8LO2Dv5/qDIGWA9zhudX1u4/7jU9ndY+NoH4YP44rLg
j/8Sd/eo2O6J2+A6fJ69TY8cRh0G1gHnsC9wLPvNAst1Zt4r3+gfkRhT/Cf1
/vnG3tHBlNDD1sh91F/9Ir9zn8B35jCGdaDhtSxxnAefkh92hZzUSVPCFy4P
vIecnP+C0BU1I+OpG4mr1Getwf/1OCPqRWSgZmTsVzF+eW56cmp+C4PnyxWf
K3LeEPmR3xNYHznmRk7HZjgj4g3rEhuJ/eOjliQGvxJYDkz3StR7mwLjQRMT
vqzad/83jljHPQq+D5YaHzi8NTNfZEAP1HZbAjttDhtm7hvRz37fzu0L7+T2
qdfiHMm3+Ba+uVvqu43dMvMeH3skp1HPoCvyOXcH1PrwR6dF1KrQ3I+Dc6lx
1kRdD0YnphEX74n4dnTQ5DPyPxiE/LU999yPctcL4FjwJD6Kr5JruhWuQfYL
/30u8tDqyI/dUs+bEPJfkLjtmfl3EXDuoYHficfgh02B28HvYPAPK8Zu6Bs8
Cu4kfoP/mPNC4FTOoXdgKn47GpsYh/bKjC/WRM3+Vmr6hdy88DdwLGe+vPr/
fDArbDspnHPJvcTxDeGb1EXUR6cVjhNzIyc1hf6xX9ppcRasx7obcue0RyLW
YuOLws7vjPHYyYYY/0FivT4bsREbXBP67wx7BEuAc6HpXwEui/vKA2M8OYt4
uTryxcaIM2PCf9sjhoNhqZGo34jd2AT2gB7R58WJ7zjJ38QYbJ38Sm69KvW+
yC2cMWd9fmI80D+wFjrBRtHPkpg7Lr6fHvUedQM0MRm/aQ7fGVn4LMGMxEto
zpQcsVfdfSvi97+VaucU7p+ttr3uWhfcPD18FH/pDL8dGDGU+DcnNwYB74J1
kaV/yAOmptYCV6MjdNUcsQAbfS9xjEQ/xElqtyvrXoeWd3wbX8fniWn8Dkp+
OC2xz/N9jOi1qcfcJ7p/Fucs+qTc5/KrxLK3hH7+lbr+X5h4n8hJjYAdYA9g
lebMWOwB6eTL1P0fxj0POiLHLEydpxZEngerdw3siu1it5whtST22yVzrO2Z
+LcocuqP1HdI3ZicMTeof4fO/heF+a0I+7yuMJ4H1xOft9cch9uinmFd7my4
TyOXEguICeQz9sBexmIXmePiheLTM7W9X6X+41PnaHJ1W82/e4GB+R0Uvx2g
79fo21/Vf3XhO0LuKDhf7r9Y+0aNOTY1NgYjL8xc+3MHMDLs6q646wangjXB
3jsCf/N7FX74UuEHenLh+yPOCx/sSG2/s9Q/KfU+WzLnzS8CAzSH3WKr8AX3
kve2x90EeuOOGOwNHm+J+oSaBvy+PfD/Y7lz6nXiP7/ivYBzwSV7BI2+ucek
ZkcfL4ROsMeXw25X5b7H4D7jtNT1AjXNkohxI1Pf/aLbAyIfkBeon7ij5a6W
HHB06ljC7/Pj4r6pW+Y8yV0KGI7fabgvH6yxT2WuYfhtc2bmc+F8eiW2Q+xx
XszlPh//HRCxhZy8LfIy94ZNEYu4S8amwCrotS3shHtkZCU3ca7UIORPat6+
IT9+gD8Q58EUrWHDE3KPvyI3FipFjiMGNkX8IaeAgclBo+POZJD28u3Cef9b
hcf2jvHkH+Yw/ovccp6d+G6SMeypW2Av1moImn1xZ0Qc2l3tRYnPlt/c8Kex
4VNgYuYwnt/IwQBgAfAP+QYMiV62BT6ndrkq7g2wnflhP2B69lVEfTEx7hN+
WZjeM/6/gnW3Ri0zKfigz0MithCLicnVqOkmhP0vif8B4P8UkJd7BvbJbyn8
Xs59BbVOR6w7t7BPTYr7NvId9c1/AdBFhQ8=
              "]], PolygonBox[CompressedData["
1:eJwll2lsVWUQhg9w7+055x7jEheiQgA3iApKkbaAgGwtiwuLImqhVEAKEYwL
BYogSwKNLMYfKKI2SFksZZNFQCmgxQXXRIxGDSBgDKgYF4SiRZ/X98ckM9/M
NzPfnNlO69LJQyY1DYLgCJACCqIguL5ZELSEmJkEweYwCJ5AYC/wLbwZnF0L
/xogD/o26E/TQfBODjrAv84GwY2ZIPgZXfncLYuDoA5dfyC/AvlLkXkK/pom
QTAG/kHo+dxdgP4n4XeDXgM/jc6u4HuB++DvQ/5u+HcC28Hv4mw3vMPAHvDe
6L8AvAY4yd0V0NMi+yTf5HM+dAP+LId+CfgKXjH0VvzbCX8AeA0+DeR+C+Bj
6D7QjYHvfI38et63HNm3oQ9B54V+axvOqpD/M2u8Ep2nwS/C5g78fQr5j5Ff
BDQFX8tZKbweyCzC1gHe3w28BH2PwitC5i1kr+TsEfiriEkX6CL4JdCjgYvh
3YaOFs0cA8VCZ+JlsV+I7JvAmMBv+jt2zBS7bdgYB28q9LGMdUiXbMq2fK6H
vwd6GHQddBn03MjfSmfi7QNGgO+FPxH+hNCy+mb6dmOht0APhH4b+p7I31J3
dHcC9Fxsf46/q/G9FWfPo38HPg0C74DPi+F1RGYJsm04G5y2TGvwbziraOoc
Va7uQP5p8FL079e3B/ohXwxdD34L/ELsd0LfreC7OOsLL4Dupu8RmZeDzXnw
EmAivjzInZHoL4IemraNPdA50N2RXwOE4Pt5QxH8DfDrwRtCf9u26OsJ/UTk
2CvnlfvD4ec3sQ/yZVri2voRmxXg4/UN4Q/WN4A+i46h8IYBDeA9lZPgG4Gd
yL6b+K2qyVXQrbCXI9+Ax5Gvhd8K/mB0VkFvIgaN+PYP9/sh+ztnAzLOid/A
P4TfHf/bAeXoG6kcRf5X6MuR34y+G9DXHH2bwCvhf4ntldxvCl7J2bmUY9QX
+emJ31bGWYTuT4CWyOdydijrmlBtbEX/w+C7IveiX+B3BZ+C/IfQB4By8MfQ
1zPjbzoZfAEy72HrC/h16CuE7gU9BfrZxDFULOeh/y71B3Tkpv3GQ7FrWrV9
JXc6wr8v61hVIzMcvBn8UuydA/rIVuzYNIf/Afj7sXHlwNnYPUW95TQp1h98
FjFsnfYb9JYjoXNlCHQxugcAb+qtQHd4J0L33pHwS+DNjF0rNwD12H8Ofmf0
TUFmK/jCxL1Qby6KHDPFTjmj3PkbOAU+HPgH/BnkfwV/AVjC/dzIb1dNzoZ/
NLbvnbBxDHx66N54NfARdAmwPeWc+Cl0japWlXOLwe+HvxleO2I6JzIIV85s
xPYpbCxFtodyCrwOHTN4yxwgC70SmZfhN0d+leoD/lXYrsTftol7qnqrauRC
dN+kHqu3ADORfQ36shz3bPXuHqFrWzFWrEfh32rlEvyRsXumeqfOBkGv08xK
WccK5KsT+zKfs+s1O9B5Pu2aqkC2Ebp9M8d0NrLnoR/I+Ey8Dchcxt0aoEx4
5FpSThTDr47cS4qAleCdsbFe9Qt/J/jo0LhiOjz2DNMs68/ZOehVyjF4TbhT
Df4DkJ92TRwHPxq6tgqQ+Qv9vRP3DvVo9eoyfNiO/HlkxoKPS5z7GfETz3DN
cs3E3pqVkX2Vj/K1EJmtGX/DWLqQKQd/hbPX1ctiz/Z70VcMfTzrXC9F5hj4
97FzTTmt3E5n3Xsb8DcDPj3ybK+G3pR1DioX1UMqlJuR3z4JmAA/D3+WZ5zz
yv0jmpngZ/C/G/KzEteedp4u0o2+X6AnAlnp5ixA9xZgDHfnI9+QcY9bAH0u
616ch4/tkO+CzlMpf4MWsWeKZovOXoMugH8S/GrtAJrXwOMZ7wSDkG0de5aq
JtrE7snqzZpB2cQxVCz1hsPYrkFmbcY7wUXq5/C10OnsduTvSPxWzYhe4OtC
x3oddA/ofNUX+GfcX6v5GZpXo/4Db2DiWawdRLuIerp6u2ZwKus7uqsYd04c
c8VeO9irmoX4VwWdy5sKVWuJe5lquly7ROJeOlk+xd5xtOtoB9yo3RMde9KO
uWKvHFeuy+eCxD1LvWsp0DFxT1Bv0MyfCm9x4l6vnXMJ+MOhd0/F/BLoF6CX
ZbyDdcfW+ti5ppm1AfzmxLNNPaW9doXQtaCZcwL5lHRmPBM0GxQzxU47l3Yv
vUlvU83Xgt8fuvcuhL4R+i/Nl4xz7A3oYaqpjGfS4dg5pdySzBlkc2PXjmym
E+842nX0zfXtVbOq3W3cf0T1mzXeqBwGP0jM81KuyW3I14buBdrRx6P7xdC7
yjSgOfQ+5K9Luab7YWtp6NlTDlwOP4lcK+oZ49H/XeRerju6KxnJKsaKdUnk
2tXO/VDsHqpeOhW4IrZN2VbPWiZfYu/Siolio5gpduqpI0L3UPVS9ejayDqk
SzvM4NA1q9pVTau2X09ce8rJNYofd6oI/yj4jeBbQs9SxUixKkucu/qnmQA+
NfbuoR3wDWTnxN41pEO6tGNp11LOPpn1TqPdRjPrQOydR7uPeoB6wQzu/Jv2
DNEs6ZB4dukfQP8CJ0P79v+MVW9MnOvaGXM122LvNtrh7kG2b+LZqZ14t/Ih
8myTjW1Z54ByQTt1+9g7uXZz/VPtR/4/fRbPWQ==
              "]]}]}, 
          {RGBColor[
           0.2519022437243245, 0.3877234687357359, 0.6373052758688119], 
           EdgeForm[None], GraphicsGroupBox[{PolygonBox[CompressedData["
1:eJxFmXnUVlUVxl/e8d5zr+bQqA1qEqAogiKDAs4jqbWyDFSSRGNIBZThEwRl
yNQ00oImRZc4ADZCuAApRNRArVbhkCWfhnzApw1LGSwbnp/PZvXHfc+55+5z
zj777P3s4T105NWfvapaqVQW66emtnteqeynzrVlpbKxWak82qpUNqi9sahU
nmlUKsfq+9809lc9uZ5/pUpliuauyCqVu5vuD+qi95bnztRam5t+p3+Gnm56
RmivHpp7S71S+afWvl5rr9V4X83dqffzNOdttQv1faTGL6t5z816TlB/mb7d
r3aa+OnU3EV6puh9ltp/6HlafDxQuD9GNLfr2aPvd6h9S88o7f+Y2jZ976+9
9uh9oNoBet5R/w+ifUrPu+r3r8Xa6nfVnFni6ZDkszwe57lU78s1PkLtDeJx
up4LtNapyWc4Te2Zeu5T/yy1O/S9U8+/q5Yv8vmB1t8jfjY23L9R4124HD0/
1x7zqn7/KWvp/RzxskP9gaLfpna87uw5jR8eZ4X/qzR9ke7mIs1bV5rfdSFn
+O4ed7FFe31az27R9Ygz/V3jm2te81r15+j7bD29RHOk9pirs3QNXtbF3dYl
8wvET1Vte9zXbZp7sdqX9QxvWX7jRVvUvP7Emt8ntSyXdu5O+7yq/v1q91V7
h+ZMqHlNxh9Qf1XNY/A2PtY5NsYmxvg0zfuP+ruqvp8H9azR++DM93yOZPIN
eNRTaq/t4vtktafr+xd1xhGinaGxQZrfTc9nNGc/ve/WOouTv39Pz0dq7n+X
fhfbBv2q5szYS6PxLZrTT/J5XW1TezQyy2hu7jteJn5Gqx2j5zTtVREv39Re
i2q2pxVhj+fr+WPL94p9sQc688eQM+MLWtZp7JGzDQr+uQPo/qr++uTx28TH
cYVt9NLScm+Pu4PP9pD5603zd7rGJ4cOc28H1z0Oz9jniXFeZHBC9PcR3e81
f2ycb2zQf1/7jmNfyaBecx+d3L9le8RW1+tbD+1xU7JeY59DuthWwKU1OsPL
ov0T+qJvK2t+pz9U57lJ/UPULtX8PVpnSTLGgXWd2v8XhWW9Qm03nfcRvT6j
PY/S+zSt/4rGZqid3jBWHFO4f3Ths7ImZ/yV2gy7F838lmngf5D2aqn/E63T
Vc9SjW0XD6ObHr9Ic0eIvtmwnMGkGbEX39E3aAaLZlDL7zNaPiN6jl2CF9zX
VvQV7Cgt//c3rIc3BQ140lPP1Fh/p/h5Uu8DNe/Iwpj458x4DC4P07db1T7b
tFyY1xZzN4mP5zR+bug5uogtfLn0+L+0zpjS9z669J3T31P12tNifXQbf4P+
TczM78nJ94u+o9sfUf9DejrV79PwO33sknF0+4mm+buQvs6yr97Xh+96umk9
YR/W5Mw8G0N/hmXWqZ5gad26sVXjGfbZNP7dzL1r7a/pLDXRPKPv51Rtt9jv
13Lb+ojQ+baWbRffsTy5Xy2NYe2Bb2ASvgw/s0PvT2h8u9p1LffB4XGac7TG
XtL+vRvWsz6B4WsDq9eGPwLbsZW1Vd/Lz5Jxfpfmjk2W17XYu9a+Vv1PiH5r
07Z9HDqmM/QW/fO59fFbdevkxNL2NUHtiNx2iu3eoudb2v+TWvtzmfnqrn6p
Zxw2K/qupfXwiWSdXRn4PDT8DnPwPUPDdvaPO3hY7X+1fl/Rzyl97qFB/1jN
WI7cUtg89/Vazd8OCNmsCxkuSJbHKVrvrtL3+u3y/7JGD9fE3AO72M7or67Z
9mg558rwPfA/Ifop8AuZjC0cqxAnEbdsjhbbpB0Z/Xk6y/qG+byr5ft9SDxM
1FivpvH5ncL+eI/aH5bGxHtK4xeYc3Np2qODHn8CXnNfR2ito5q2hfambRP7
uiTzva5IxiPwZb3W+V7TMQu+g7O+Gud9UN8O1r4Pq51UGFM/lVtnOyPuQpeb
4cv2adqn4nNOKO3LT1T7Sun45pHCOtUIPokjXo37Yj7j+Azm45e7i5/LC8dK
H9W+V6q/DFyNGHBK6MCm3PaLHYNvl1Z99ikt+ypsoEhe595kvkaEX9uQTP9K
YX1g30eqts9h6o+rOra9LOJbfOv88E/424vD5zLvGzH3pab1A914KvzVVREL
4YOPCExmfXCZuxoefhksOaXumG+Nzrq64Vj01arPzjrEBe2BLR019w+IvdYE
/Wtxj9wnazzWMH6d28Xv9LFpbBIbG1O3D24P3bmzZRkuqjsOJM56OeIHeH0l
GY/ak2NQYtE3kvXxqNDJ8RGXEe8hM2SHDJEd7/jHVXXbA2cgPgJbwVX85/yg
X5A7lpuf2+ZWhmyJ7f4TscTkzH7h18nnfi1kcmZmm96/MG/YG/yxX0fozxzN
eV77zk22+46Yi76it/cRm2mvtqrlhzw2h0wei72Q88QYBx+eze0j/pk5Zrsg
MBb5nR/yOSa3z5xZWN7wBg5Myqz73ZL1INVjf32f2rJ/ag+77at2QuH7PSS3
HqPPz2ruhIb3Yt+TM+vFD0SfF17zjMzrcib0oadop9fto/HXtMgWnD4vsDcr
LIeVmruxan8DtmJnUyKvuVnfDtL48tyYR94A7n09c7z4C2LeZL37b/B7RNjs
vyPeI+7rDPtlTWLNesSHzab1HH3/SmGdLUU/UM8bxE+laSdFTjE5YlXmggWT
o79VPAzQOh3JMkW2+JGOqvvYVx45L7g0p7B/xE9ujnFwfWbLMRl6cX1pnzpV
7ROlbf5xtdfUnV+gt7XSsWNd7bDcMQ+xz9PJ8cyTalP4EfZ/LlmOnxL9tCzy
MPV3i/YurXtrzVhyf8R5rxObqj0ps05OCDvcmIyPbRp/W9/fanp8ae4YbnTu
eA9bPrtqn3ZryLw9bAWZgBWsXw9sIeZ8N+LDnnGPH4+Y/gHtuSF33Ev8Sx47
L3JbdAQbPjViuZ1Vx3VfKtw/CD0pjHlXFK4ZcH/EPtj9uXXrZ0fuNXpllgd5
KTkpejs0cttnkjF8sWjezB0rXZg5f3086AeXxvpHM+MO9MS68Lg7+MQmdoVd
fLmwvY7VvH1L7/u+0jI7I+TGGTjLV5P3goa9qQfszYewU2yU3Gp77vaYzDUL
8vle5Cxh49g6eAFu9M59h+ApGIsOoot9QzYHh3xW5P9fe2PkE/h3dLwt9Bw8
wK5HRz41I9Yh79wccXhH5BfkGcy7PmJccOiGqHvwUAPhPOsj93k0mbYtsOvh
3DHXg5lrMfiBXlE/YH+wiLiMGA46/GEKn/hcnBOMfSg5JiE2Id9dEH4Zm94Y
MfBBLcuYHLUz6gxgwU/xpQ3fDX4V/wpWgH+7446JYdF1vmET2AZ5ELHzlU3H
z8Ro6CU6ydhXmpYvsQyxDriBzLATcJaYBXyZFbo0PWxgd+g3tTH0Bz1Gh7iv
K2PN/UqP9032wfgxcHNPxIonSJbXR3xGnYy4A96xH/JG4tr34rvIaXsX9l+M
4yPhF1yCZ+j3xr98Hxw05DhgBfpXKX2m4ZnxDWwDPzsz5yBfEp8fTMaS72SO
r7hPfNvRyXxh332SY4BTxfvVyTaFbfVOrv8ck4w/0BwQeMY42PWm1p1LLa+w
LhIbIVt4grcXcuPMtJDzqIghR6s9vHR+98nSOR598Glt0zaJzZBHEteSY54f
4/juC6IW817s17CvRze+mzl++XByLNMvdPGN3Od6Sd9Hab/fau4VpTGmZ+DM
BvH0AY0fJpq/hE5voUYacS34DS9PNh1nUq8hrv+12ktKj7dnxrO1gZObk/02
+RnxWp/Inan9EGfvjTNorxPNPYVj+6Wlc5S5IfN5gQ3gNj4QvUK/VhbOeamZ
HZVcn7kl9/mRw4LMZ0U/0PuOiJn6h79lDJ1BrhNDtpyxDJnjD7uFXyA+ujP0
nroVZ1icu/b7u7pzefLE3nFG4sR9QyfBSXwetb/DOF/D9ou9Yl/Y9CU6y2KN
fyBiN+6VM2zRmoeJZmHFmHpv1LyKlmu8xACDC+v5fPF1b2m8XJK7loF/n6Dx
bqXpqQ2jp6si7p2RzP/M5DrA9rhf/H+KGGNc5O/k8dR/8SP4HPwI9TV8CbEm
fM9KvgPuYqHaDVHTv6y0P0RG+DLOPjqwhRoAWMm5aA8O3EwRg3CGockYQExN
vkz9gntcXrg/Kre+N5rW+Y9n9jOtwjIGy5D5x1rmm/WR8e0hZ+rDi6JGfFpu
LKpFDgpPb1Zci7otcHiU+Fkt+ssjXipCVtRo8CETte/ywGTuF11eHTnnGcn3
eDoYpb2WaM1LC/sE5PNeHJKMYzsy1y+oY6wSzfH4RvJivefJfLWV1hHGFoaP
oM7Sp2ra46M/u+Fx5ICuHR/rYE/4GnzQi7l98arM/oL/OLCTLxTuf15tP9Fs
037TSus4NRP0nPVYt0/s3zf2faMwDfUV1rom6KlJgZvLkvUDPRlZup5FLnqS
xvtnzg1eLMwra3IO7uVje/1rxJA/UntZYf86snAdMo/4eaHWPVD960QzOZmv
Scm1DcaJYa4unT9fo/akwrrxTmY66Gdk9u93BK4SH5EPkAvcXTqW4H+eh0rf
ywBq7aV927HJ2DUufPqawrp6s+inJutnW3IMsX/wQ75EbHtKZr74T2JC+OXD
AkPIVYkXwfApmX1yd+L/3P9H3aA1f5y5ljBQ40NK/2e2JPIv4h5wFdnODv05
sXC8MaSI/z2arlfcG3UM6iJgBtjHHvRpibPZGx6mZt6PfQ/Cz+bOZ6nH3BG5
NjJcUjiXWFoYv8Ax/Da4tynqibM1Z6d4GJI7r8OnblO7K3AVX0y7MzAWW+Hu
8Q3k3uDGWZnzbNbkjMSV1KeIJX6Z2VbP0j6vNV23pT7L3psix6TGsj18Fv5/
V+xLDHdVYP7ckCH3sifZhzyVrAfoA/bao3QORS7VT7zNoXaR+b8r7uLrag8V
zSx8celcC/rp1KeI00SzO3Pstj3iRfIvajrImrEtkXewBuPc7z3J3/ppbmcy
hvGfA9gG/sLfcYHFxB7cFbJADtz//bE+9exZUbvuGf+hXkyNrrQ8rystsy0h
5xtjLjk4spkTOoYPnBuywqaPC7tm/63BD7i4JXRgW4zD49rC/3f8qnC8vy3G
z45YGT0k1iHmIaZrRa2YmjE+rrPp2iz5+o7wd/A5O2Iw7vWtyGuezxyTXahz
/SbZ7mZmruUjmycDK8FM6hM3lF5/QO6YmNh4Ze7/OaB9W7TDS+dh5II/y4zX
U/hPLGrg5PrYDPI+N+5/dsiwf+6chxoMdfp1oZf8F07+ODj+IyCWwx8PiFwb
u+haOM55ITMf8PNu4MTZYb9/yvx/xrDStW/ysJNz1xf3CVnBy5yQ1aHxvxJ5
NjhwS+gGvO0IORNLgjngFP99wssQzfsfzasoQw==
              "]], PolygonBox[CompressedData["
1:eJwtl3mwj2UUx1+/e3+/+26ppsVoMYiyc0Vku1xpu9VUM6qRpUhliSK57sW1
3kH7LqMsU3Y1yJJKyZKEkqVlylIkXDM1Edqmz3e+/XFmznnO95zneZ/nbG+d
vkPvHJIJguAElA89mgbBt7kgiPOC4JckCIaFQZABcGE2COqjG4HcALkHtDAK
gvFxEHwOn8VmHfgpkfk24A+hW4w8E78V+FsC/wr2N4HfAm1E/gSfPQuCoBFy
KbqP8JHD/gz4Z9D/DW1Gtw46gv4V8HGBz9QD3WjkX8CPYe0L+DKdhw95gT1r
ga/N2gT0E6E68N3xfwTbtzjf3fDngX8U/Jfo+6Pvgs/W7D0Ofzt1F2CaoWsO
fQd/JWt90c/G5ir4uxL7Og7Ngu+MvxXoq7FHEXxf1pahO4V8H/yNrM3F9nL8
l7LX2Nh38RuYeehXIfdBN4/92uP/T9amgW+Iz7Pwf0AN8rx2Gn4WmPPB9+d7
34C/CJ+L8LUQ6ok+DwrwfztyPvxE/G9Dvgj/W5GXQKfRPYnPmfBz8XEm6zeb
A/8lNBb/M8C3xfeDYIagexfMQ/ADI599ItQaOUU+gP9j2BzE9rjuGN+Pcd4q
+HHsvxN+CT7q8D5Lwdesxp5aQ/c4a1dh3xHahFwD/RJ814W+0H3i8/OcY+IU
2JeRQ/aazFoj+NHg32S/+fhbyX5lYJqAvR/ahn0z1sbgqwI6iK451JWzhNiv
R1cPzEHsP8C+P/wDsflKqDG+24A/Cj8GugxdDA2EHwyl8Deiv4Dv6cSZVnOe
OtisyzqmFdufgamJ3BJ6OvSd6e62oO8DfmHsu6rOGRbA72XtRXwt4PxV+KoA
3wddTagFchF0CtuTinGwlbLBfjbftBld/dhn38Qe5di+nziX5WMt/HDdB9gP
WXtcvsGvBL8O/a3w40LfvXJqlM4G5oOsv0nf9nHiu/sY/UD0FZyhCnkp592P
7YOpc0s5p9zTGXSW58G3BP878q3oD0HX4O+62LmV8M33Io/A/gC6cZynFdgK
fLbMOMZ7IY9C/3PONaAN+NqRv0Vn1Fl7oi9XbPIm98IPgHaBPQf/r8GPUQxk
nNM72PtrbM5kjBmI/hrkSdhXQifAXo3/bfA/oh+JvnnsWqWcaAa/HeqdccyV
g18I5tIC19cF8MOg73OuMSvAfgrdga6GYgC+CJuzgd90EtjO7PcH/LPcSSH6
RdBp+ALwHdGvjVwbfsXmvcjfpG9TjbkBbFnqvXVH5fCPxK5FyrHB8LWhibpv
fNTFfkLqWC5E7ojcP/o/l6De2j9ybqoHPMFZS1h7K98+6qObztrN6J7hfJ25
u27o56C7FJqKbmriWqSYm5K4x6jXdOF8R+FfBX8I7GIwF+OvW2idarRqdRGY
J7PuIZ3g90Y+axHvuwf+bOi9n9L9KJ9Z25HnM+qsM/i+6gXucUNVn9B3D5xj
yjXFsGJ5CPa78FWNtY5gS/AfpI5RxapqwCywjRSDYDey9j3466EYXTG0H2yp
alrGMTsy9pp06hGVei9oQJ7v6PrYMaXYUg1uiW5U6N6omNqKfgRrFxS45r8O
tjByLVCOPJH6DfWWwsxO3TPVO6fhr71qfWheNbgCf10j5+L7UD/kJrHvcjc+
msK3Ap+H7llsumDfHZ/r2asb17Ea2xaheX2DvkU9Tb1NMT9f++PjWmxLOMN0
+LcjzwKq+ar96qnqrcM1X8D3SH2XehO9zaDUtU89eDD8V2Dq5hwjipW6qXu7
epx63SGoXc451ImzvYqPf9lvtGJQ9Rn8ypzfZDn6H8G3RS5j/8bwi0L3ilLo
L/AHkDerXkAb0F8Re7ZQj1Cv0Jp01aGN8MfAr8e2Ifv9w96dkTvk3CPUK4qR
/w4cU0fAz2MtP8+Yw8gHkAv19tzPfvi14MsyjqkocY9Tr1PNagj/deTYFOYb
+MOxZy/l4GvYViG3Q16q+4SfEPtsmtk0uzWIvddt+DyF/9XIuaxnEM0iJxPr
VKNVq9XT1dv/wT5B3yJ2bVJOKbdWRc71Emg3+xcjP6fBEvtViWcMzRqDoT6R
a7xqvWY6zXY/hH4L5ZRySzOUZqlK7Ouhvyzy3qXgtyN/A6ZJzjVbtTti7eGc
3/gjfPVOXEv0JsdD91j1WtXw8ejORb6Bs7yk+pK6Z6t3q8aep3gP3TuEWaZa
j7w95xrUQfWL81yS7xniCPxnqXuVZpSt8FekPrtmlJfgS1RfM55Jb0ldY1Rr
NCPen7jnqvdqhrhF8R16VlMOKhfbJu5Fmok0G2nG06ynnFBubI7dSzRjjAwd
84p9nXFK6DfR2ygnpkeeYTTL6A7bontX9RxdOefdkXpG0ayimNyn/hg6V4dB
9RLPHJo91KPUqwoTz1bKKeWWZnLN5pohNUtWYT85656q3voX8g6wezjDJPyv
ThwrOsPK2DO4ZnHV8MfgF4N/I+cc/0nza+rZWzNfOftPST1LdkC+LvIMollE
OdwrdY1TrVNMKjZbp55t79E/QeiYUmxpxl4OdlPi3FaPPqPZJHJtVA530Tyg
epDvnOkV+hv0LZrBJmvWjpx7mrm3w6+J3bsH6B+LvVrHjj3N4IsT36nuVjV2
r2pH6n8Bxcw7yIMS545qRq3IPuRLMa/YL05ca3Wn/ZDnh/5XG43PponfVG+r
mbwB9s0T/ztoJm4Bvy80VjNTk8QzpGZJvVkb5A2p70r/bBtT9wT1BtX4nxVL
qg85z4DtsD0ae9ZXDToWuyerNyuHlEtrQtdavWmRviXxv4X+IR6GvxYfx3P2
Kd+acTTraG0scn7qt9YbZOGvjDw7a8Yajvwfi/zwGQ==
              "]]}]}, 
          {RGBColor[
           0.2982951233541689, 0.4085382222650434, 0.6437178827566548], 
           EdgeForm[None], GraphicsGroupBox[{PolygonBox[CompressedData["
1:eJxFmXn0lmMax99+vc/zPlvDqSYTM4p+WUr80DSyDZE1p0RIC2OZcWhjRJHR
2EoNI2QbtJiRJRKGbHMso06IKS3azJg5ZIuQfZvvZ76XM388730993Mv132t
3+t+tztl9MBRTbVabbJ+Wqv9d6lWxO5qu6S12rSkVluib8/o/Vv175bVarP0
/r3ofdS+oP7l9Vrt0qJWW6Z2Vz2LWUvzPhU9sFWt9k6T6Uz0BM37WvRY9X2s
drre54u+OfeaLVq/p577xcv2am9v8r691V4XvPTTM0D79lX/4Zq3gLX1tOj9
ysx89RU/HdS3jfr21PsQneU/ag8TD883arW2Wmuovi1s+H2Y6A/V95XaP2nv
PoXpa7X+E+qfJjrV86nGbtbTRc9JWnNv7dFL/Vvo+aTu9Qeo/V5PV/U1NGbn
xOc4ou6zQE8vLJfr1TbrLHeIXiXeN2jsexp3utZZIPoj0aeKPjT6oS9M3f+1
+NxbfIxK/a2t6EEh02sLn3ea2s1qb9PzrsY/UzfdB1prNiXm+0bNqSfW19OJ
dYNeTk6tS/pv05jv1N8ZnRU+4yDxvJfaVhozW/3DQv/31swH6zQ0d3Pd+2AD
tOyLrCZr/t4av43W+0J7PZ5YnptEfxNrztX3M9QO0Joz1N9G/X9U3ycN988R
PVztw6G7KdhBjIffC4PnPbTHTWovlLy/TPyNM7Vv7f724ueGSjIWPUR6/zF6
05iT9X6F3kt9/2duuZ7b2vy30/dOrS3bn4ruV7d/wNf6JvPA984xpl1ryxp5
XiQ+xotepHZc6TUXlraL8THmGK23nZ55TV6ftffV835iP8KfOkkO/UJWvWN9
znJJ2ALyh4e2dfPTkphv+MEP8RN85KaYz9y7c48fK/3cpb5f6hms/pWae3nd
7y2pbfzDmv0PH8EHkRf6eE3jH1N/m7r1MS7sdkUr+9bw0FfrJs9hfJvQCeOx
qavqPhfv9HOOieLta83pKX221prrE+v+M7X31a3/20LmnYJ3zsBZt5Ss9k/N
a6vU/ZwLXU0Jm+kmHdyj9/U6e7PGHKB139S63TX3mibbwQvqu4R4VLdOz61b
bu0K021zx4RzwuYHRDzAVgcU9sGlWv/3WuNlfXtS7+211+JYMxe9i+iZ6u+Y
24cHa97Fhf3rc83tJT6fxRZEr6qbniX+q8KxoSgsA+x/c/gYvnaj1jtWc0ei
G9GTYk946JO6H5vZuvDcjmr/nvgsnOlK0ZOD7+9zx9ieufdj3wPET+fMMaCm
vl0lt6+aHOMGFtbR0YV1uyDiNrK/L+zkOH07U2Pvy9z3WPSX4u1N7fsccbCw
rR6UW5bPhD33jtiMbZ4RsQOZP1v3GOLeA4nfobcJWxopv+8UfnZczTnwnqDx
aXITvtcls4wX5ZY3cicfdUusM/T1fGp9s/flhXPWZWrPLhxTx6jtFd+xt7Fx
pr/o/bzE+0Jfkzi3DhDdv7SNFrntHp7hvVl834Y/Fo7fN4YPryicd5YX/k5+
I9/NlWzubdgXX8Y+NOYinalTYhpfnKlvRyWOs/RvoWe17GFMZh/9MncOY33s
aU1hW11d+PzQ+0TOJ5YRx45N7If4YKWzXIxOtN6yiOXYDfGsQ2CDLWJv+OlY
9369Q87swb6zxOfyyBcv60xLGvbRHol1BQ+DEvvsGXqeLnymp9R2FA+ni95K
7dlxrv3gv3Lc3F5n7BE2uovarnpvo32OFH1nw2PwEc5EPCSHEFMnRz4YFHF7
fsQ28sjwmM86zazfsG6GRr67KnyhT24dYuPdc699Grkr99mXZ5ZPu9DLksAz
+MzE1DT960KG0M2F+eyi9nmwkfrPzZzryHPweKb6ZyAnyWSe+kYkfp9Wea9r
K/sQc/G1lXrvr/f3ctts/7Bh+IPPR3LziQ6R7yrxNjy1vs4NzEQORTYPRz7Y
SnM2afxe4uEW8dNf9OGiR6fGOcTQy/S+VOteqvY68bBG9B9Ef67va/QMTY1J
yBunYY+lfe31zH72VmI+h6j/LtHtteecxDS5AHnPCRpZrg3ZgmGeCbwEv+Qd
8tctpdccpnVeroyXHhbvTXpfrnkfiD4xYikxldzeLvI7MkbWxCJyEufCBmYl
jon4fE3rLFO7UXNbBT1F9KjSeGmk2o8CLzEXn3o18dnJp2Ad8uG4xPGFs2On
bcNWWzT/d+rfrfT38xPHvZ1K02skt6WpZdI+9Mi+4OGPU++H/5K7XohcAjbr
G/z3jBwxrzD2Amd0FT07/BffnBHrwPOvStvdq5njxsqIHcT/B0UfUrPMHgi5
vZ0YK4ON7y2NnX9eOF/dmTgGXV1aj8cTt0UXWquj1v+2MHb6Ru1LEXvAQsh4
n8T2925h+h21xyeOKfD8kHQ9Xut0CBtsF7ESjD8j4hX5Cr7hGb9pCd95MPqx
x7sCi4DliM2Hxln2L+wTJ4jnqanjM/5MfIP/WRFDiaUPVrb3fiHDhYEnr9Ma
bxWupw5U3/YN74VtT82MJa8OGRwVc2dmzjm3hkzQAXKBzwkRw58sTf86d3zt
HzJpVZqulY7b1D/E7sf03iT6Yo0/pHA+pebrltsXJuj74NL6OqG0vtsHNnuk
dDwkLs7IrBNiA7XbuohvnIGzTMlcExHbwaXo6rjEmI1zN4WcJ6Suo8g9R7Ef
OSNzPmBuh9KYj35kl5de53FiSMicPNYtcBcYYHRijAMf1IXHh0wWBc6/obBf
fxa+/UZmvLFr6ZhCPAQrzmk4xwz5wecCky/R+Vs07iW155cev6Po1zXuoNT5
9saILYxHptA7a8zpEf+bAz/2qBufXRkYGRyyOHf/rZl9AJ8F63C+TYEtwZNg
SWz4lcL9xOy3AqOCVV/Lff5VxEM98zS2b9S41DDIB0zULbATWIq1v1P7i5Dp
QnBd5fplbO5cz5rI8/7M8RicCBYht5DDP8gdtxbkxnLHBJ6bHvl4fuAw9v46
cwxdFvEVzEtdR07/Hy6rGzcuy4wvwezToqb+kcb/K7d/T8ocZ4gx6K5HaWw3
R/1XFpYncuVe5NSojY8onRfID+DoYaGLfUrTGzLjZvqaI0eTn8mjW6W2AeZ3
SB2XOMMhpe9HDi5do2Lvh2ju+MK6nJjZllc02Z731LiJet+jdK4gX+L7rNsS
mHNR6vqEugAsw3hkuJ3mjGGtzDlwceRB7ovgAX1PT0z3C4x8bdAvpa4fWPeg
0v3faJ3tS9sFMWlTxGBsAp8aEzGfOmJ00GCNsZHL7gncjO7hk1yG3rkT2RCx
dLbW3yj6N7lz7sjE+iNOjwiafMM7OOjp1P3kl0Xad0oaeKr03H9kxgsbAye8
k3gvcg/t27Hv2Q1j+BURT5HrkVpjZepcT87fN7HciWvYSI+wE85AHcK5use9
HPdzUxvOH9RUo+Qju2uttcSr0vX1neDV0t/XlM7zvaL2/yDxPRf6Qs/UGPB0
auW7vj4a/+fS4+4oXf9OC51S72Gv90YuwY64q5sj+mP1j8id+y8Jm2H8x8n/
a9sPYl90jw3wfWPm+EIte03gdWwXeSE39rghajx8EayJ7k+sjCXBIuAQ7uhW
Rl0PNlkVOHN+aVz0YOm6/7UYvyH3fdzbuTHIFzEeuS5PLTviMFgSvI6Me0dd
OSw11hwa+YM8Av4ZUXnuWWqXVsaiB+a226lRA2NHi+K+ET/H37/JncsWRT4D
Y65PfUf228r0DhqzIrefrlT7eOm7jydK87Em+AR7vh65ACz2Rmp9nFeZ3j33
3tx5UncMzY1RbtY6J+W241tLy4SYS7zl7JybfLpTFraQG7PNjPu4nSufrVtl
G6S+xP7JsxelvvMB380ImRHLZ4XMwR2sQ/w5WuvWuWfROpvEx6Hq75/5TgUM
Sl7bSt8uEP2TyvUsGIx8vEdqXuETHi6MffEz8DHYmL4J0b9tZnxzQeE9JwRv
1GHUY+ApsMzskAP7jIu5p1W20Xpu+9oU629T+bxbq32/dF5+r3QdgczBKj1L
62Rs5ftl7sKuy702+A+5sdfcqNNPjnrsFLU75dYxdcb74QvUYSsL18arCuNH
1kEmZ4cdLo26FlyBnTwROfLD3PUwOvyb2hcrx6z1av8adwqPlq6Hmd+58L0K
+B5sz104NLlyu8z/AUzUmEmF4/7kwncT1LkHFLYP7GS62ucKY2bqy3Uhz9ba
56HCtn+O+jqXjvldSp9pbpzrw8L3ci+q/8TcOZK7W3xhTmAnHs5LTp9QON5c
xH17w/f4XeIu/9OoVbB77H+u2odz49c31B6Y+X5zpuiBmWuq2bn9dWH48g9r
IYfnox9dn5f5XuAeYlhmHHAYdWfhevLuwvLbHDzs0vBdBvcYbQKXtCl8n4gP
/K70meaEHrGrJeHLS2Iu9KO5sdagymvxDcwErgJfXaE1H4ozctabCuPdDeCc
zLaBjcwqfdf8VGkfnRF+OjP6+c6ZwCLgkDsz21+b0vhhVMPxfkPE3z6Za3ji
CbKqRb2wbeXYS5wkv3+S+V6yd+m7ePR7cOE7AO4CyLOjS8f9MaXlxjnJHXwf
E2O2rExvobZVw9/Yf3Zm+8GOhkUs5y4CuxsW9HuFc/P7hb8PiX5wDVgHHLm2
cD22Tu0Llc+7WO22uWvSs+L/MXyKPDst5hJDwSejgk/sh/zCvd71VdiU2isi
Fk9S+2lm/HRKZfl1CXu7X+9dkbP2fCUzdjm2sp13DbsCp1D7DY57IepJakli
F/8fEOu+zYzbDtVeR5euVQaWxnfkb3I3vtIcazaHD8HzkMr3nkPhRc8k0eeE
rkdFTN4v933BJRG/x0cspa6dnBrftuTe72L+f8z9X9TYwAbdw4bxRe7xyfX8
B4Ve2Wd86XvqCwK/wPOSkDE1ITysCVy0Wu2IwvfAIyPO8V8XdzLoCNyDP6zN
fG+ys8bfXvk/thmV/9firpzYQk0wJGjyLjGfWoBYRkwjV3A/xR3BVaXtrjls
AJ2Ts5Ah2GR44BPsDqwPLiRGcq9HPOF+lJxIbbYyc03F/4frSue/9Wp3rCzP
HSrfraEL7qt+VlmOq3PHVHAJ86l3kQ/2iP/tGj6IT/WIeFILvNWqcozZJfrX
Zcbf/GeCPvYP/hl7UuR3ch2xABz4X12m4tE=
              "]], PolygonBox[CompressedData["
1:eJwtmHlwldUZxr/kLn7LRSxYFm0JW2SNReyiqBRBUSmWRVBBQYXSdkpIIioK
skQsJGCtCKLYCgRsQUGgAiqitiw6HRC0aBLC5pRxCKAgiLS2LKW/Z5788c59
93O+c97t3DajSgeX5AdB0CwvCNL8Pp0Ewd5MEDQGNsdBcAC6ezYITiBrAV4N
rxOyi+A1D4PgU+ge+ebVgPeCdxbdr3F2CP2W8B4H/x9wB7I98M6gX419cS4I
fi59ZMewr0L2ErxLLgqCEN6NyK6FV4HsXWzqoftFQZCH/ALy1/E9Ev2/42s6
Oj9Ety06q1m/Gvl26BbIJyGv4ft6oD8FeWt0n4LXBdkT+CvEX3tgFfRKoAD8
HDqvY98Bm0p8NQUmYNsOegZ4LfLZyLtCPw2dBz0c+YvwDoH3ZQ+f4/s24OaU
11iN7/nAbNYeAe858F9gf2nKPseAP4yPZjp76LGxz0xn9194q3UW+CvCV1dg
PfbD0Dmd7zMeDj4IWAX+b/RXoH8rcCX0J+jkYdsU2MX6D+ub0J2Lj6YZ3/k8
8IdY77vgo9nTcHSnAm1Z6zi8pfi6BZgP3h9/i5ANhl4CfQB6APhrwFHoMZz3
SvB3gBTrrcff+6y3PWrYD9Am9B3oLvZjMxn6Ad0JeAlrbge/Cv2DyLfDK8fX
IznftXgTwG9Evhf8W2AG9Ev4KML3aN0J67WHXhmYNwt6FD7WYL+Y/T4gf8ib
pH3HuuuT+LsDvAB4Ftl0dL7G9y5sfgv+M2Agtg+yvw9Zbzf6PdC9D5170L8G
+UnkW4Dj0DuQd0PeHHkH6OPQA6E/kD7223L+VsWwYrkT9o+x1p+xr0P/KPr9
0f8e8Bb4h8h7IV/DN3VE/g28ocia4GMR9kND54bW0FplugP0s5x/MfjNfON1
+L4A3Re8Hl4da/cEDoNfgc0B8M3YTIAej8/8jHkPgbdH3ijlM38Q+jvQ41nr
fXQmon8Mn9eDD2CNI+DvJc7tydi8mzhHlCvXYFOD7dica8FaxVziO9RdjgAu
6H6ATcpFnbnyA/lnyFLwOmL/HtAm7TPQWfwA/+dZqx/0YehJiffWGN6junt4
zdKuOao93UKfhc5YZ62YUewoRhcq37Epxf561m8LXoBObdZnWgrdSDkBPg35
VvRnsr//IK+GNxPZ3ND7U0wptpZD/zjtmHsVOkRnKLp3Ae8gmw1vQ9o1pYi9
DIB3S9Z71t7XwLs8Zd7JxGeks9IdrUO2G+iccU1WbR7CfjYh7028XImvL9Hv
k/UZ6iwPoLME3Rh6S+IYViyPBALdL/IwzzbHkI+Ddxb9q6BLwHuHjh3VbNXu
vdCPKnaADujvgX5E8aAaH7kmqjaWwWuj/hB67SLofay1AfmdgX10RH4X9D7w
JsCW2DVXtXeIehD4F0Bv7E/hf3nsnqXeVceey/BdqHqa9X2q9igHlYuK0S/R
vTfnXHyNb+qKr1HQO7KuQapFBUB51jVyK/qXQU+Bngy0zLmnqLeIdzl0C/xH
Wd9BLbLp8E5l3RNz0G+xRhrZtdzhm+AvA19B72R/jyP/VeRa+wpwj2q3Ypa9
TYXuBt4Yf2X4KwUuBv9R7For3iXQq1j/N/k+s9+j3wreAPA58L6vXAbuz3oP
b2C7NufYnQhvHfhheIfS7qH1sWu2ancF8kLk40Pji9SfkV0BrzLrnvoRdB8g
lW9eB2QV6uHQ45AXsJ+a0HevnGoN/Y/QsmKgFXR57N6wDZtpsWu+av82fT9n
U6kYR76E/bXD9jJ4f8m4pt+P7hTkH6Vd81sjH5pz7XwZf7XQTyau5cph5fIk
9Hcgv1pnAN4T3qfIPwFmJK6BqoWn0XkF+d3QyzKueap9p/FZCT1LOaf6mrg2
z9MMkLhHqlfOhe6jWAWezfiMF8SeOTR7KKfK0X0O3tF8rzFM9TLn3FkBbz9r
nQHmZNxTdkZeU2srZv+F7NLIsbNc8wiyV2PvXTmsXJ6DvzTrPYO/v0Evzrl3
zOeOF+Zcg1SL1NPq8LUE+qcN+31Re1P/yDinlFuq8ar14n0B3ow1xyi30K+C
Lotdu8vhXZ14ZtHskrCfmarXiWNbNVK1vHtiXdGqneoJ6g1boUs1j+bce2t0
HpoPNF+knCMH0T+HTv+MZzjNcuOQb8y4Jqs2qweqF4pXAv479YCMZ64PsH0G
uD1jH+fBNyK/M+MarVqtmqPao5hpFXom1mysb24J3jf0t8kmgv4133Qi4xz/
E3Qx9KmMY3Qy/oep32Y8I21UbYj8bTrz26GfR2diyjExH/yz0LVKPaQI+Tn0
R6Qdg4rF2xLfRzXQD3yeeib2nysGwSsS96al6q+xe4J6w0Lkz+NrReRZV2ei
s1GMKFYaQW+KXaNUqzSTfxM6Z5W76jEfQ9dG7u3KIeVSXs69RDOGZo39sWu9
ZpA68CORe/Ui6Dcix4xiRz11mWbfyLmunndB8shvA/VI9cpjoWetztA/SexT
vrtqpo3tU77VDyvR3RX6WzUz1yPblHgW1MywGfyFyLpVwILIM7hm8S1AMXgc
edbVTD9Q/TC2TDVItagX9MK0Z3TN6iciz5LqaV+B/zX2WSrGFGtPwXs77Zl9
sPIn51qsN0tz8KlJw6zOep3VvyLPMrrTxxLnuHJdM71me+WIckU9V71XPVi9
WDPlPs0nsc9qJ98wQ3sBxqXdQ9VLz4aWqUaN1jwaeW3F4BTks0PPQpoZNDv8
Ed7hjGf++9SrE88GejPuT9wj1Cv0ptDbYiy8DeBHgJHovxn5rHVns5D/MvKs
mI/92+gehG6Zdg/5J/i0yLI8YIN6Z+xY10xepfdl7LtXD1YvbpfzW0t30j7n
mFfsqyfmYf9k7Leiaqpqq2YMzRrq+er9N8SeJUbioyf4nsi9VD12deg3sN7C
2uM65SJQ31CvSmJ/o75VZ6Sz0htHbx29ATvhvxCdBSm/Abuo98d+qymHF4d+
8+rtq5qxPPGbQG8DrfGHxG9CvQ0bKX5Cv/n09tObbBD4t6F7qWrEddDTEvdS
1RzVnmWx3+q6k1bQrTWzpD3jF0Y+Y5213oB6C66PPXtrhtAsUR66d+rN8zGy
m2K/HTUDaBaYh82ZlGugauHSyHtVzCv2SxriVW/me6FvStw79cY8H3qm02yn
N0A75V7oXqia3wXduyPfjdboHbtnq3dr5roB2e7QvV//ORQm7mHqZXpDLQ09
w2mWU08chP7axG9/vfn09usTeVbTHXWPPXNp9tJ/EPov4uLItVU5NETvlci9
VGdYhe650L1fM0sF9v8HyCdI0g==
              "]]}]}, 
          {RGBColor[
           0.35003706303487125`, 0.4267222905234372, 0.6133008958517051], 
           EdgeForm[None], GraphicsGroupBox[{PolygonBox[CompressedData["
1:eJxNWHlwV9UVfkneL9zlJ0oREkQWQZFNrLYBKoVCRQWXIAgIxLYDY4EqBKhl
bEVwi1ALWCBhC0EodkS0LMJAQcEgFEiHQRaNslrFllpt2cF2GqHf53ec6R9v
znl3Offcc8/5zrn3uhHjBpTmJklyKSdJ8kCXhyTJgvk8JslvQSvTJPkQfWvA
LwQ/CHQZ+laATvFJ0jSr9tswrx6+tyCjvUuS6vwkGY32RRBeg7Fd6iXJP9A3
IpMkXcF/hr5yzK0Hfg7ocMz9I9pegMz++AZjThO0F6CtGl8V5IzEmK6gU51k
UvYt0C0DGfn4hqJtOubWUkfQ/+Spb6it39V06AB5D+N7F/NzILMYtAoyX8O4
crT3Bm0JOg60N/pehx5jMa8uqG8K+g5g3XVobw+Za0EbYL3PMHYIbNMH/U/g
65XIRrTVRrTnoO1pfJk80euNn4SvJ77tmL8c40rQfsJJz+H4/oT2y178JS/b
cT8PQ4cS2+N0rNUL7QvsjFqBluI7jrkNUtmWOvNM1uHbgDHzoXcXzDsOmbOi
+Juw7jLM+RjntCBXa+7JSIdRmHMc/F3cF873UEa+UQx6EN+TifyG/nMFbDU/
Ssa7kLkT/bvwlWHMuKh9t8C6NRn1fYFxBXniOaYR+G3gJ4Jv7SWTvvkTzF2F
9kIv++3LSBZtu8l0WJnRGPoH5TyW6mymRvVPxb6XUnd8I6B/tyA/HwiZw+iz
qXzmh2hfAn4I2nuArwLf3Sjbh2HMXsj8AWS/iD2uzVMf23fw3PCNxHrV+F+R
6oz7gv4B31TwRyCrM/qbYG5nyOgAfYrwvylq/Eis2wx2vhLnex5930fbmlRx
uSor/ft6+dpafOvRPiyIHwr6q6h90zdLMvJVxjH9mrrRt3eC/iWVf7cG/dh8
hm0fWfsn1s6zKMa6oyGrKWT3dbLvxqzir57F2oCgGGQsXpmv+ZzbmP5jZ3Et
2m+GnGP4vwr8p6nOnfS48d3RfyIVpjB2uxhu3JER5dn1AP938JsxZrjX3tZD
n+3Q7SH0XQE9rwH/OtbcD/4S+P3gd2PsL9C/Ilf+3B8ymqUa97zXWdZCzkmn
uKwB3wj8XGIO+LPgd4A/DP6yyTwCPoO5H4DPB33bKw4vgM7DVweZnTD2QFY+
MhhtFVExtQC0TZROD6J/ldN5H8KYYvAtsdfVXr5JXKOd/43/QtCbQduYLelP
bZxsRjxu5oQNxUG4VQtb10G/0qz4sVnFIWPouSj/b5DR/gsMd4m5g7Oy0+cY
OyGjsyNOFGFMBD8T/GNB/vTzIN/Jov39HMXuDouFD4J8vBB6bQ4aE6k/dNmL
bxH+t6K9Pmg16H8xdxPav4s5DTHun1hnWFR+qG/yiRsTU2EIcwP1/SvzCHTe
grn3g87H2MOpsP7ZKNxYC/oC1jhELMa8Eal4niXxbFcqvCDO7LRYIHawbSzm
tsOcNeD3Y60zmFOX6pyIl3WG24WpdKgAv9fJns0xt8xifh/WfySj8+PZ7XYa
28/irG1Ge3/AKdc1CcI25lfi2y8hazv+b/TCy+2GmZOj8LYd2v/mhTfjLDcy
d1LW4/nKGbThCa+8td/JNtfbfqu9cKEC7a965ZLl5svEMtr6GP57gq9xsgVt
kiF20q/QXuQUE+T70w42hvbbi/801f+t5qv0Wdo+x+x/e9SYl7ywnfozjxOT
Whu2bLV8MNfJp7g37usW6p7ROue9fPAM6Fe2dm/Ivpt5ilgKemfU+Dui/GVe
RrFEzO2WSj/mwTtT5bZtkFWOti+9MLqP5X32Mz44ZlpQrVHndPb0gX1OeZc5
l7n3xSj5K9F+XdT8T71yJ2XMQdtT+cIE5lzmeNr8x5g/w+JwKOhMzLmIvhmW
F5gTqA9xjfjGXNUiyi+nGZ7RDxmTzCesgYirM61uYM1QifHF4A9i/GynvHHa
S/YGk88aptrqGO6P/kHfoC8zhunDxFrKIY60jdJno+Um5iXuZbTVJvRtfuvN
V88Z3k4Kyo0rbC3WPsTDr/0mKxs1Bx1g8bIqCrO45lzwNeA7Msez32nNpk7n
09H8cLETTrA2ZA4gFpZh3lyvvVSAzjE73AqZ67z2V4C2URh/gLVvVjbimDlW
rzL2WLNxfxfNbsR0YkY/J9xl/cD1Zlv9Ogu0ICv7NM7KhswRPMcjTv83QofO
TjFxNfjaKJ5tb0TFMWvYSuJEvvLlCrRfwP8E81vyxAjai3Yj3rwWpW//IP1X
Wk01EO0vg6+Puc9gXBHa7oP8Z43/NviGUbX+t6JyN3nqxDqJug/BmKNRuehI
VCxTJmuPXU4+XQn5TdA3kvWexeO5jM6GdRH1pg33WQ3GWqx5vvrYThs3N575
ijUH421plM2ZVx/yiudS7HE0+Cm8A9BH0LcFYw+APwpd38QejoF2cKo1zgfF
+nmzG23LHMY5xJIb8lW7tLdcfDrIP+gn74N/NWovpV6YzTppouVFxuIhjHkS
Xxlkj/GqDX9mOYI5gbmhyDD1pYxwtRgyF4OvZ3eEJVbfsn+RjSGt+j+e46lz
G8u95Fn7Lcsoh/c3H6Av3B9VNwfIb5HV3WOb1c68DxCXuG/uf7PZYaHxu83/
7oGM+6J0SL10XGp60jcrTYdHv9lvrjB+iOH8lFzVfxxP2T1MPv1lWEbxTMzu
brjNGpDtxEb62kirVVhTjLbcyv4Sm0vMpq/QT45hb53A/8aptupk9n/FSd5S
9F8Ouv9M433Z6p63g+5GxXY/uhi0J/rU2SB96UfLnM5hYdBeHzH5S5z0/1cQ
bre0Wr2RxRRjixiy3nAyZIT/tAGxh/UBY3WsU99bQTUa8Zx7X+NV273hlU+Y
26jnaaeaZQPOKserZuqDtU5H1TOrIedRL598D2MG4n812geBXgjClcVB9wHe
Czp63UeZpwbZ3Zo1KO/QlMeaievNsxqYtfD0oDifEVTnsd672stGtNXvWI8H
+R59cGhWeMjaeZBXXc36usKwekBW90LWEqxx21rcMMaoE+tI1glcnzjAXFsa
NWcMaHu7o06JwjXOJea1iqqDW4OWR92XZ1tOIyYTj1jrMw8OzArXWAez/qAN
6IvMrYyzrMXaO9jXVfRPyFmZVS5+xuv+yrsT703fibq7jcfYn6aqb1jHnAnC
m0Wgbwb5wi570+htOX2J3ZsYz/c41c2dvPY012zCOpp3CtbSpVZfUffaINu9
F5TDaSvmVL7R0IbXWI4aZHm8l505bXt7qnqDtQBxlnN/5PWuU2h3DNbBjPXn
oFe5072J96fHo+raJxhfUXE4Myjn0c6HnWKng2HFGDu78XYmjGfG8uGgMQdB
d2WFI1ud7tPdLAYYz4zrxlHvQ6wHWBc87WVHnsnX7z+5smeh5aZjURhCm3P+
bFt7AcaX2V2Ddw7eIXmXPIV1vzKsIGZsM39+kDV8FM4Qe1pG6V/LujrojHgH
ZR3Mevgu9C/y8u0qL72oH/2KeyqxumiPE542s3e7yVY78R2COYz5Kz9ov6yP
+JbHN71CxlZQLT4xyCfoG6x36b8zzYdbmY/Qt8fbm8WeqHcL1hXMkXwfYK1G
nQ7aWRzlHlmHY/7kIN+ij30Y5Mf053NBmEJs+TLojlhl+Yw1JzGEuZxvAzVW
X1H3weaLjJVxFnebsoqju518qpHFFGVMsve34xZrZYlyDscw7/BNgXKudXrL
ox2f4jnkqx5l7Tsh6J47MeqN7aLVxyVRNh+F8Q945YbpaHve6d53IOg8Jptt
iamV3/ikU447Sd+M0q8C/HgnrCBmtAVfCD12R70b8v3we+B/H1XPsK4pMuyn
f9LevOsSx71Xze3oX0HvL/NAW0POQfC/Bv+Ok28xbrgOMYf3uYZB+Mx7OXUn
T/37BdWurGFPer2tnPLSl+8LfLvgXYI40i7qns+7/CzI3xxl0y1R7xr0t3tN
lw4Wj3xn4R2dbzl9zX+72j2S/azheZY9zZ43eZ0pz5/3B94jXmaMemHTJ6D9
ovBxQNS9i/evhVHnSt+gj52yt6DtXndrvlvRT/IMi1PQnKi8z7pgTtDbV7nZ
6Quzz1l7p+J7Fd87CwxvqeNt5nt/dsLQj7zaCqyduZk5s4VTTdrGaqatdkav
eOVmnu1Yr/cp7veMU75n3h8Fff4H3Acjnw==
              "]], PolygonBox[CompressedData["
1:eJwtl3mQVdURxu+8d+9wlwcqyr6IYhA1aqGgcTdxRePADGjY1JIi4DYzEKWM
lqBRkCgQgWGRmWFxtFQSRTIkpQgEZRQ0iAPogAgo4hJTGgQUEpNR8/vqe390
3e7TX/c595w+3X1OGF1dUZULgqCkJAhCvjckQTAiHwSToc/iIGibBcGoKAiG
A3oGuSaxTpg58I9CL2F4DPQcfDWYbSUeuyUNgmnYl2F/P74fgR/J2Ep0t0IJ
+I7g18F3glYgV0HfgP8AeTrYG5HHMVcZci32i8GX5Yx5Dnk4mEZ090FdwJ6H
/AT8z6G3wP4BeQ/8meCnIzcWguDUNqwDeT3yM/qfnNestT+AvIz5lmGzCv9b
GKtH3xn5eOSN0NGlfLGfBN8DugP+HDBTwJ4E7QQ7WpvJ3A34a8FfP/xXoDuM
fCK6sai/hX8L2pqzzaPgO7C+e/BfwOca5OPQf4V+Ej5GMtcQ9OvQL0d/M/Jg
5LWlXl8j2EpoSt7zH2G+A/hYzVyfIx9MvQfaiwnQidj/HXkV9v/DZh62X4PZ
znzlUAO6/oxtBnsL9j/CD8PmC3T7kIfDPwmtw7YX/7cU/gwwnZDPh0Zh35n1
LdTZIneC76b9Rq6B+jNXT+hB+BKoDt3D+IjAbmHOKfDfol/D+v+B/jD8b6AN
8CdBr4LfiTwA/WmKGfhWqBL5Q/Tfw38Nphz+T6x5NXx7xu5C7sAcA2PHjGLn
auhzxVrqWPwZ+LHw70H98dcX/y3wE7A5Bn4EmO/AH8fYxND/fC269ox9mfOZ
HYuuO/88mf2tBXMB8iDkuTmfWTn82MSxFiKv4X8vBFMX2v+n+LsIuT70nJp7
ZjGe+yBPRe6Jjwew3cH+B9hXQEvQjUEuh99UjC/dGd2dYchLQvu8GF+LoS/g
r8DmafS/wt/d8FcpF8B3Rf/XvO/YCP0/9ofRH8UdqkN/A2Mr0F0ILcd+IXNe
GfrOjkqcI5QrNOcvwFYjP5K3j2Vgz1NOQPeG7jT2G5CP4n+a0P8W/mPwl4Xe
s7/AdwFzDms7Q/cX/SLGHsffdMbOQreHsbHoWsHvhn8sNlZ7plzQDqoKfQdr
0PXOfBcawPeC38M/vcK/1TK2CX4W+I9Cx9xd8IOh5+EHQtuwvxqbBZH3dxHy
HOQn4PcyVgM/L/Ne7kOenznmFft/ZM0PsvYxzNHM//aB8shngbkc+9fBnC1f
Bfs6Fx8LdNcVk5xtO8Zehd8aO3a1Jq2tCR9N2NeAX594jVprK/PNR/5b6rsh
H/JVmvi+92PsqdgxoFhQTnxN9zdxrtnG+sYx/7vIA8CmjFWib4f8FPxexmbj
L0VeGjkGB7H++mK+Vgwq141P/W9vQBNS52Dl4hFQIfMatJZfQ3n0QxhriHwG
OouOmWvRTKgTfFt87st5DUOR30ls35n19sXXY6lric6oJPEcmks1rQn9JPTN
oXPm/alzhHKFzmA2+vLUd0k5vAJ+Bvojedcw1bIuqXO77ojuyo7UuUI5abvW
W3DuU81ZCd8PmofvAdBD+J/OenZGzhHKFbPw/13eOUC5oCx1bGtskObX/8O3
wV8N+C3gm/G1Akwz/O/BvI/tO4xNg59TMLYUmg0/o7gfqgl9dN+xGYm/C3Q/
8D1QMRe5XtSCbY88OnKOUK6YCG2Ef5+xCmxbY88VMnYZ2A+QlyH3QO6LHINZ
DDZCXgIfpV7rT5FL4dswtgh9HfRL8NuQ1wYeK1M8ZM4N6jmehj8YW1bO+C/Y
45FfRz4InQ1fF9v3GCiH/xBMfeQ7prs2MXPsFfDXO3GOVa5tRJ6qepI4lymn
9gDfHfxtkWv8ZrAPx671OsOt+O+G/tbINVS19F+MXaS7DgX4ejJ2LdUargP7
iXIw/ntD69CfkriX2KAeCf1+7C+GXwjlVF8Y+2fgM+iQOccr16unKoF/E3+X
hu551Pv8kLhWnwZt1P1PXStuh96OvWcji/F+B/wPqX0pBocgdwNzU2Cfe5BP
TpyL10P3MF9L7FypHH9C5h5HvYbuUK/YPYdk3fcfY/+D/kUxdQ34azPnVtXz
etW2xLVfMXU3cm3stetMD8SusTqfo7EZr7NNXLu1h9pL/aPwivneyO/h/+RS
x9AR/HVVjcq7B+kGvzXz/b4E2pI5hyiXqGZ0gR8PrYrcg1TDT9YeR67pqu0V
BfdKqkebmO++zHujnujezDE3prj/+pdnE/fGGZgq5MrMvbDmqNJdy1wbVDMW
wA8tOFer52wGPy12b6cauBdf1+P/xdA1T7XvuoJziWKwDH536l5INXJX6pqp
taqHWQk/KHav1oqPA8w3IPbdVA2I0Ddm7r3UQ/1Z9St2r6UeTb3aN6lzw0/Y
43cz5wjJivklYE+PXau6o38b/Z3FflQx92xmG9mqpzuE7b9Tx4LOTGe3HXoh
csy3ZN4z7Z1qjmpPlrg3Vk1QbVibuXdSD6pe9MXU/6aeVb3rpsy1QP+n3nYg
Yzsi16jBmWuuaq9q/u6C16y1q194PHNOUm5SDlMuqy+uV3d0qXIf+p6lrgkz
0Q9N3OvpjIamzpHKlbpjumuzCq7dislynU3sXKCeRL2JcoBygWLuVOWnxL2o
eqbP4Numzl2qeap9eqMpNyonHoLfrDdJqdektc0H/0lYfLOoF8mcq1Uzvgc/
LvHbQm+eBuWygmu9zkBnMazgu6KecDj8lMS5Uj3d9fC/S9zLaE+Xo1+dujeY
gc0rqXtE9Ypa03iwHyZ+m+mNo7dOnPotqDeN3ja7MvduLchVyDMz333VPNW+
2sS+laP6qVdhbG7kmq/aX1mwrd4YemvU4P/j0D2lestTMr8lVaN2YX955r2Q
jyt13rpveff06u1VU1Rb1FPtj93jqNeRzzmpc/z84ntVvcbc1G8j7fk8xXfi
Xkw+/5O4BqsWq+Y2ob8Gnx3zfpPobXIw8duwmrFDiXO2crdqkGpRmLo30ppV
+9dAvYrvm66x31x6e8nn6ei6x/YljLB6Iyqf6M2tt/fLiWu13kj74V+I3Quo
p1dv/38LLRzQ
              "]]}]}, 
          {RGBColor[1., 0.95, 0.75], EdgeForm[None], 
           GraphicsGroupBox[{PolygonBox[CompressedData["
1:eJxNmmmUVdWVx897Nbx73yugKAqQGUQQREDAXmljEohxQgW7BQVNTGI6AUNE
aUnSBvtLq0TADERRENMgCqbsfFGiCGoUISqjKcRoEsWJKsUBZbQIbTr9/7H/
tWCtOuvsd+4++56z571vDfjODZddX0wpzapKSX9peSGln2hco3EgT2lydUr7
NR/V+B8935+lNK6U0lc1HtfGFv1+UvOXyimN1do5Gl21d3Ux9j6i+Yj2Xim4
TfNC4b2ltUmVlEZr7Q2NP+v34OrAWSd4dxa0Txf+pELQnJti/prpfyacF4Uz
UzgPCr5McG0etMaIziTN03Sh8wT/s/Z2Fs507d2uvddq/r7GpVqfUozfLxXi
+bVef0jrE7R3pebLRHeKaP1IZ9+n+QKt36v1LVWxB/zWPNZbNH9P6+cKXiyc
TL9f03yJ7jvJdP5PdGYJvl3wfXV6t57NE7xd80jR61eb0lTRPLcmpV6CXy/G
Pd6pCdrnaO6p9b9qfYfwm70HuL/mC7X3HtHaLby7NQ+ojfUpWp8uOj0E/0V7
76oEzTsrcd63BH9X9LsLb6Fwumnepmdvan14Fs+Av1AMeov8rq66w2Se6U69
BT8q+A7t26499wi3t+Bthl/W3X9VG/QHp9AD9KGSxxrPBqWY7zR8l9fBRybc
C9mig+OsD/DoTD27QvM8rX2m8V8ajfrdZv1ZVgr4p4If1RgleLXmjpxRYw73
1tpojQcMzygFHmtjvI6MzigFP+H7SMMTioEH7U6CexWDdmfTv1nrPb3+A7+X
39cJrhhmvUX36S64VXCD5j6mcap+99U8RHOt5n5eG2T4pBTv6eO7dBSvzxO8
KAucU4qxH9z+xi8Zht5m4f1C81nal0sebwj+uuCqctgXdoadY+8L88ADf5PW
+wo+X/Ddgi8V3CRZTCyHTfzW9rKwKtbnVIVc8Bc/1hkmVkJ2L4vmTo0duv/1
WTwfZxxsf6zl+HAlaN6Af9I7pore5DxsCZv6d8Fzq0LXd9ofTNNo5p7lgGvK
4ZuQHbbWUA49ukjvvcX6szTF/eHDz0SzqH2bquMexXLI+z7h/1DwE4J/LZxu
+j1G+1YLbtR6N9G8RGtDpCdDNQ4KL8fONMYJ3lkJez5YDh9woBR32KuxT/DW
Qtjlm7bN/aXAWVoM/8Ia+lDJ4hnrzOyF562a39P4HbBw34enwl+geX4pZHm7
6YJfVwpfgJ85oN979HtbIfYB/1HwbZrXlCIezDR8nUa99m2rCn/I+uPG+Xke
d3vJcuN97f7zA42JKWh/YPo3aH5XY3MK/4ut48PhHTgH7A+/5/WtmndpNGvv
h8XQr7XYkmMWsQt5IJd/qQu/gIwfTjHfqvGU8JtSPGP9VuOgA/PsS+4VPLcU
94duyoKH4DAvMMxz8IhP1xl/XQpf8gONC7V+2HfnzMx7zIc1evYjwRfh06pD
h9HlkZ6fTKHT8AcY34l8dxZibbfXWWv1+iyvw9fWLO56RR4+p6UU/qfF+MDs
4ffV5i0yxSbR212G60Rnd1Xo0mHp7tf07FA54spXBU/W/JT0/ena4DuxCpzL
NT/j9TMFr8wiBi/T3v3l2LtP8ydVsZ+9v9fdT62J2Hum6Z5C3JE+/ZvWGyvh
LzjXb3SvmYbxJZw3t60RrzbWRmzfoXecovVbhXtlXaxPrQsdg+YdxYhXg2rC
x07Ss0milWnfwJrYSzx6pRJxuq0c8epJjbu0b3pd6OlJedAYaDr42YHeO7Eu
8Cdo3pLFvl6iNzeLGPvzcsT2P2qMTzHz+0LHnWavI991lvuHVSEz9GpUChmd
4bnF8hpQDH1DvtDYYZp5Fj4Cn8MAHxrMrd7bVXu7aXQvRA6woz1fqQq/iP3x
/i32A6McQx9MofszHEPPLkeeQL5ATrbF+j8bW9R4NoWfw2/g0/C7Tfa9XzQv
zkqRT0Hn1ULkfuwlVm0zHzjDhkKc+T9SzF0NNxr+qfmDTo8V3CELmPt2zOI3
MD4SP4tvrfM6Z/9WJXQDHXm6HLkQOdFL2vO/yE/zjZo/L8Ua8999R+In+Nhc
OQv63Lc+i9/AvA8YmXTKIh7hk8kNiZvkPtgV8zZiunCyLOizL/de3ss6Z2KA
tz6FbMGBJs9LxuE93It1/HJH84HcumT62BI+Gv1Zrj1HSpFnQedz33GSYwl0
8N/YGPSg38l3HOLYCN7FWcRN4ueYLPSlXxYyRr8WpMi7yenJ25FZg+CveO6S
WZdca1BzjM8ivhPnicPYOO9rzqMOqdb65bn9dx45OrpF7j/b8kKGxPkp1jf0
bqrhonWT3+QOxAZoIVvOgHzbzJ+5trVO5vl84xNn0KmOvtdZjn/EOOwAfsGr
inUDvUAW5DXknOT1+E98MDGCeUsKX4z/3Zqi3hrjmosaAp/MM/Jm6pRnUsTd
nd5LzAHGt1DDgFPKw86ggXyXu8ah1sEPzXLse7IcvvepcuQCMx1niX/UeYsc
N7k38foTyxqZI+e1ljV5JXwnf/5bIWJkuRBxEvgnWq/J4+z/5PqU+pG8cX0e
uc+NOsOzeaxTX7Y6JyLekSNTr04XfHcefhh/TH6x2PwfmgIm1/qCYwP+fJHj
CfrfM4s64Ok86gNyy0dM+xHT3+fcZ3QK233NvH+1EjZwrfzGhtqoc6CLD9zv
nBDd6GyfgywvP8He0QNs+U7HH+qmYcXwLzttv8Q09OqK6qjNOde/1kUsvrQu
6jTuRa323853Ly+HvqBjk07QJ97Puzn79hTxmzjeUInamjqa3+SX8y1fdLbe
/miCbRU73ZBH/b9R8wM632Dhjigc99HIkZqFGob6pUbjoJ7frvVDVXFPYllb
Vdx3mPGod3qkmNlLvbNK+4YL/go8se3jA44WgiZxDfrV8N6/mYkRnK2tEHXZ
YXoQGn/lDIX4DdxqHM6Prh4phH7OSwHP1/wt4w/R+ETjU40Z5Gw+K+c8tRB0
oTnEMDy/yHvQ/5WG2VtHXlGMnO7kYsR4eDLR8R5+p+rgEbnQLs/N9kuNjoOj
ssBbKp4cykNXDudRz/YoRn1Kzdjd5+S9J2l8I8V5etg2c68f1froLHQJnSKX
wwY+rTpuS9jRyT4/dNrvcLXPfrLXN8JXwZMLod/kguSBN2RRezxkWz/fdo2t
n2f9WZZFDr1VOPuyqN2WZqF36+yTZjg3J1eZ6lwG3/6EZ/wPeTX+nPfAB/I5
+iXkdLW+S2s7j1Lo1D+sq/29B75dVQgdu904Nda3DsXgKXwe6LtXrI81xj/g
vQMKocdl8xmeA389RS+hYj58I4s+2og88pZG5zmNjpXAXbyOb8G3z3YedUc5
YsD12vtL94LoCSHb3HLBN8DPR32GzOuZcTjPBP++JEV/gr4GPQrsgd7GAtsH
6/NtR++hR8k2Z7sbr/lj1guR1wHflCIO/M22xtper7d4L3QGZ1FT/Ux36mJ8
zjCtHHo5vRw22GJ8dBwYeXWy7yL+oodH7Rvqi2EbcxyboMs9BlqO8IE7dTEO
d6dH09nvr/c6NOptO71MEx0Alz7RzdYT3jvZOD39jPd0sA6stA6xl5ziM8dX
6mtqePIN4hNxqncW/nClfch0zQ9q7BG8ohD+Dp5j0+BAs49GB42OGr2wVXyA
bXODeY5/XWWap2t8SeNs3mdc9vfUKHs/tMHn/MOMS45/k9aWaewUrBB1rB/Z
FdvBD2pcnKKm3ZSivh5E7ND4g+A/OZ4SV1f4Hthji+8GPE3z/RqnO+Zw38x+
foVheuH0xN9Jx3WOuHRbFnVdn0rwv2KeX12Ic3OWAeg28tc4zXcip6O3Dt3T
CqFf6Bw6NtTPyTdGWM9u8nlbQpzHaq5+7uWOSJHzfjkFDfhJvOuvUe93I9MF
Gp183//U0N8xOU/3+m4/ezcFP6YZ5wzjvJ+iJ/Rd50PTrSOsX6nxfY1rNV7w
3Xfa1rF59P9k86ALvsL96B2V6Luxj7xobQo5vqjxhOcXTH+85f0P9/zp/fNu
ztBX47kUvode7tYs+guX1UW+wvp6jSucV01hNu7vNJ7XeFxjTYocZZ77PBv9
/LEUOQK5Lv6wm3UI/RluuZR8j6k+LzGE3JY4Qr33psauFHkS8xvwuRT1Ujfz
bLB1htqJOHx3irrxLe9fkiKHmO9zcT7uca/X8J/EBOIKcYEeGLnXWp+51ufE
zzfY59MTetd9oZHWw3a/R5zCZtrsB8hndrmmprdCnvKe9Q0erdRYlaKvQMwm
70BPx5svayzP5y3f36Tot7H+kH+v9drD1j1kjJ/pY11D1p1dd5PHPm56f7Du
sH+d37PmBD16ws/WuBd3ne9NXbPZ/HzQd6Df1l4/jXLfAl0hf59qXeU7AH1+
Yh7+qMb8HW/5T7W+XuXf2GVP84q8hT3IZG4eMuIbGjJD5sie7yDoFz2iBscK
ZIzvxIfidwemsKfGFHaLDxPasTwFXSBe4F+Gabxt3b7XejLferPEOjm0ELk8
tE4xbXKZwdbzTo4zc3y2QT7/p84/yUm7+m7sf88xF52Z5/csTuHzhtnvbSpE
Hkxu28Ey7m3+4l/J2Yb7+x/5S8X37ul3NJqP8A2dv8f7iTfDjMuM36V26Ovc
jLz6mxp/MS2eDzUPvq3xeop87aDjbA8/J1cl3z/sc9OfHG1ecfbhfnc/jZEp
fDM1Zot7sLnjBn6C9/A+/MBy90sW+WycixoL/8Dd6RV85D4cfpSYAkxPr79n
3vey5b1D84FyfFPg28Jn5ehP0qdcZl9DjHrRZ+C+5E7IsGx/NvyE2LfFMqNX
Qv1IHfmhe9f07IaaFvpDPUHt1ey1TZbvJv9+3WfF9xC3iKXEuO4+1wv2g5u9
53XrON+lZZbHen7U2cRI6mO+C6x0vkmOSW7ZlEfvb34efoj4M8H6Um1b5YzI
hPqiwbVoexydYDrclfoVP0NvcKx5TRwr+kzkKeQg2HoX5874vfOdr5F7t7rv
Sv/tY8/Ij74j98beydnJ47lDZ8u4v+8+0HJ/zn1y+uVHbFfkugsco/GX5Lzk
vuTIDSfoy/vWUXwpPhtfj08a67oPHav3O9Ff+gFPuT9PzojMx6XIfzu5fm91
7nKsFq6KOhzfT+8KfPhGD4A+Xfu3dfRlu3UK3XonhZw326bIAeEDeSDvbXXv
sdH9WPY22Z/gvz5wXkvP8F3LBf7RY2uzXbXbCXy4Lw/Z8K1ylNfgEb6J+EMc
wg6JA/h9vvk0tb+rKu65x3Vzm/sO+OxV3sO5mkwLO8JHEnPxGYcKx+t47Jxa
HlvfbHtHt8kPiSHkGuQu9NZeTRHPiGP878M59gt/ThHz2P+an/P7FvfYiKHY
BraCzRzy+bFNvi1+bP9FD3Gve1L4QnxiL/OywfxEB/FB8Ir4/6Ftv93P9rY9
dPEeeEdMXe3zcU/Oix/t4Xfgj4GH2Ca72kZHWgeR2TfNK3ogxFviMfnccOtz
X5/rY/tHfNAQ87ba9DgTdTcxgJgG7ke+O3jQh//YMPzHpq8pRz+BvgLvXeh3
k//SrxhiXPgFD+pdy+E/6b1hN8TCs3xn8MibgcntiZkrjY//JAa/YZoXWQdu
cw+VfAb/sdt3vMbxE3+PrW9wbGnPL8k3b8nifyZG1UXuyBq5JD5uhHl8ts9O
zHpbozlF7Bjr59jNW97Hsxetv/CYfJ93Ess6uDY8arz1KfLxxXXxLXlJXfTO
P3f/fIXzXuyMfJf87ZUUcn3O+/+UYh295zs5whznnBqbxuZ25WGDvbLoQT7j
+6PHey1fvmGs9x2W+93dzDty542+83P+Tf9+jvs+F5tH1K5l9zG4Y0tNfHsm
9mCH95sm9O93b/+I7whMb2lF6bhfecy2cbrtBj0mnyGfwM6IP1+2rLBncnNs
6CTX+UfNf/JK8kvqOeo1arge7hugVzOd5+IHyGfp2aLnu92fp5+PHr1tHhCP
iAXkKEvdH+N/HJoq0Tejf4b84DG8Jp+GPvqJTe11bGu2PqE75IzEwJst12bL
4qjjPvkVcQffjZ8hV6KOJi7jw2b6/Hdl0cfj/1met36gM9jHLJ8B3sJjdIOe
B34Q/41cX/Yd8cv4+iXmLT6p3Xcy42v5FkJffav171W/r7NjOvkzdQRn438A
4D25N3cYb1tEPqt8FvJSeEpei73Mcr3FmbkT6z+2Du4wj+gVkfcT5w9kwYtW
f09Dp1+yXqJDw607n1rnuSP1zhq/n/yYMzzi/3/g/1OQ4Y2mw7593oueoq/o
80OmQY1FvoitvmKZI3vkQo7Au9Hfj6y/0OEb64bC8d75AOc5yA461GtN1iHO
utr2Bw9m20+gY393H5I4yPf/C9w73uN8Az2ZYf/8QIp4fMgxjntxNu7Md1F8
BL7rYOF4X5/vRORAfBf8wHGNvdT5s30Gcuf276uLK2H/Syphb8gc/T3H39Cw
sf8HQTUT8Q==
              "]], PolygonBox[CompressedData["
1:eJwllUtsV1UQxg//R//33HsXRqxBKlGiFhGQR1EXrnj5bqt9worgo9UQwOdG
VzyqYgEt5WGoxsQFVt2ApkIrVoQFJYC0GGIiCFFx40JoBXGl/r58i0nmOzNn
zpw5M9+Z/vS6prWFEMIbSAnpS0NoYWFROYRx9NeQ9mIIB1h7Ff2lGMJb4M9x
/jQLYX0SwvaqEHqQeXkI+7Ffxl5HrH3oI9i3sfc6az+D30OGwK+De9B/YE9X
JYTP8F8NPorUEvsRfC6z9yz2dyre04XtZXL4Ev0i8gr6h0gr+hLyvYZ+ipze
LjrHF/E/TIxGYr9AjGPEug88DP6RPR9h34vcULKPfI8hzxIrIkPEu4l4z6DP
5H73Y2tlrYD/cuK3oG9h//mCz9yKvie6kIqhWJXosxay1kCsM+SwkVz24NaK
7Wrq3KcSfxb+V1LX/hbwPeCZyHn2LkBO478DWUi8XmQn+o3EbEfvRiajn0Zu
Z+90ZDRzDVXL1Zw5kttHvrpTNfpPrA1g+5q1CXxPEHMuZw2R37/gtmibclbu
55BB1ZK1/7AfBC8CV08K4VHwbPwHCl6T7VbW2ok1DzwAvg38MbgO/FXuN9Hb
6A7fYRsELwE3E28OsT6I7r2HkD70T5AxbCepdz96KXVtmrAX0UdYG0XvYK0K
fA3chv4Fa8OqH3fuYO9v3H8X+s7Mej0+f2DfDv4FvAz8Pfk8lvhuykm59WB/
rmifXvRy6rPqkDH1N2sXsS0F/wregv0cehd7ulPnoFyW6Q2JvZyYR3mrHcg2
cE3iWVEPzUd/H3te8Zk6u5MY35Q8Y5q1S8jD4Bmc+WbinJX7JfDuzDkoF8XY
Tawnc8/mIc57Kvcb6C3qyecKe7vZs7/omW9mb03mXhvCvyF3jVSrI+A2cH1u
mzhAXLAK+z78W/CZQB+P1vUGV6NrpFqpp9Xb1Ugt+dxJvmPc7Uz0rNQQb7Zq
AV5RMiccUW8igwWv/YN+QfGL5pjjikW+ewuu6YrcNVVtNROajY2Jz7oDGeW8
BqSfWCPItMRrst2FbErMaeK2XmQDeG30W2pG+ol3Hf+lZXOQuKgvcS3Vg+rF
v1hbXDanils1U5otzZBmqQkZrvJMa7afwH7zJN9Rd90c3eviqFXi5mju0Rs9
CE6Q5qI5KGLbCn4A/QJnvkt+0zLfZRdrp4i9Jnp2xbniXnGCuEEz+Sf2LJpb
VdNDxJoCnij4jJWal8SzKA4+rHlK3Mua+W/Bjbl7S3c6gW08MbeLY8Q1elO9
rWr2t947dW7KuQvbvdGzrxo8nrin1dvq+Q5810X/Per536M5UlzZCa6kfkO9
pTh6QWLOFnffjZzNzLHiWr3JROo92qsZrdW8ZZ4dcYS4YlM0V+sP0l9UFc01
+kPK4sbUf4U4aU3iP01/m3qqEducxG8hThA3zM/dS+p59X577llSz6p3n8+d
q2reiT6WmcvFoVMTc6i4VDOmWfsfFHYEWQ==
              "]]}]}}, {{}, 
          TagBox[
           TooltipBox[
            {GrayLevel[0], Opacity[0.5], CapForm["Butt"], 
             LineBox[CompressedData["
1:eJwl091PzmEcx/Gfh+pOzUFkpjAnbSjE2Ix/wFNxVx7GZjnAZpXHPwBlM6FU
siIHjJxhYx4a4aColJIDxgE5cYBuPZiDeF1z8N77+/l+r+u6r999/+4Feyri
5ZOiKBpDVyyKCtOjaAs2425qFM3Su813sG9aFO3FKb0h+SsqcCstig5xsz0H
uUd+jbPqauy0J5VjXGTNbrPZ4Tz1fryTB7HKuTM5EzOQgRZ7rus/Q4e17Xwj
fC6Xmp1Wt+ImyvUGuIwfmz1Ch7pJL5+z8FHdyavNXvInOdO5bXKaushn1qiP
4DDa9Rqsm6duVl/GUfUxxNUT4Zn4jH3ZzlkjF8vFXIIr6uX2z0WBXIhavRqs
VQ/pV6kH7a3kEvSrt4bv1yyB9/Iw/9E7gAG5jMf0/uKDPMFdei3c6i7l4U7O
r0aOXgov4p88HJ4FvzBgbYIXm43waLgzxvHWbIxzzfqdVyCn8EaO8VWsNEvi
ZFxTT7F+KvrkXizUe8NJesnoDO+J3mR1U7gP7rv/fF6B7+iUf/ALa59jHL+x
NHx2eEfs3cBL5F2cxw/tWa/OMFvHD+Rc/S/qp1zP083q+Ik8ihEMI4FS3LMn
27xNPSfc23P2oRfn5O3mO5Ajbwu/Eb6F90O+iHpcQmN4/62/wHWoDX1rG/E5
/PZynnk3nw//E/eqCt8xd3O2Xk94Z7iS+/RPhvtwJuc75wQv4+O8iQuQZf0r
uSE8L+Lp///T/wBb4YzX
              "]]},
            "5"],
           Annotation[#, 5, "Tooltip"]& ], 
          TagBox[
           TooltipBox[
            {GrayLevel[0], Opacity[0.5], CapForm["Butt"], 
             LineBox[CompressedData["
1:eJwl1FtMj3Ecx/EnXFCykXUyEjblwgXdsHHhfBgqRoUbM1wkuTDnHOcQoqKt
FnIYG5MpFxk51KZZm3Okw8ZsLmzK5srm9PrNxbv37/v5fn/P4f88T+nrtuQW
xURRlOjPtcFRVBdrHRdFSUhBMnrRg24UDY2izRg1JIqyzO7nW+oDXM8LOdtc
LC/jXOTgRrD5XJzQu4xc56uXL+cUeSoKkI8U/S94pZetfs1V6sm8wnle8Bh7
X3IaH+WP+p9wF41Ikr21twNv8B7vkCz/wF3oRA+6wznlLeF+rUuty8K18jjZ
eIxFhzqdPzt+Na/hInNruUbdqZ8ZfiueyF2cwU36fejHfZTLv3MFT9GfimLH
2Ypt4Xx6162/WsdzvHqF9bCwV12BSjyV7cBE+XbehZ0Yrs7jfJw1dw5VaFPv
Rab+Hp7EJTyCE/QTuEA9klfzxvCsuISbeB/f4w38gJtxCXVY6l5uh+ce7k19
2/Gy1H/xB20Yr3dMfhS/rGebuyCfz7/Vc3ge5uK5PEPWbt1v/rJ1NV/iJbJB
+uu9CwO5h3vRjsV6tebqzPXxAP1FsoWoUV+Uf+NIXsoxvEDvvDxGXcvPZMet
J1hHPJb38h4Uhmdj/otsGv/g3fIr1lexSb8yPFvMkufxTJ4Rnq/Zn+pifqI+
Zf4kKl13BcrRKk/jFl5ltkz/lvmV6vrw7spG649BpBeDv+E35SOB8I2GbxWF
4b3CFqTZd4gP4yAacAc3zf+y/zdO4yGa8RiPcEY/x94UTg3fPqaH74iTkIhG
NIRrdn1DHbOV4+P+/0/5B7qZlGs=
              "]]},
            "4"],
           Annotation[#, 4, "Tooltip"]& ], 
          TagBox[
           TooltipBox[
            {GrayLevel[0], Opacity[0.5], CapForm["Butt"], 
             LineBox[CompressedData["
1:eJwl01tMz2Ecx/FfbnSaw5WNrelMibIcxtCBLrizdaEMFTeKJtXmtBoKzaVD
JocrhBuj2jQbGzaNzFAyh7FRqa4wG4bXMxfvvb+f7/d5nt/Tr98/ubJ2/c6Y
KIr+YGVcFA3gJcpio2hefBTloE2+iEK9jsQoKuLhhCj6jBg5QrneoDWv0KuO
NbvNcVzC7/VbccvaI1zg3FVIk1NxAieRhbnYb082H+B+6zLUmShWr0a5M07J
ZbzbmkK9Ok7Xu6/uDc/HBvMmzuVmzuNGaxqQL2/iR+hDBSrx3TnLzL7xb+uH
ebn8g5uc3YxkdZ9ZOo/KXzCCcYwhU/+x+RP8VB/S63NGijo/3De8P71htKNI
rvLsX2aH5Ra04qH9S8zG9RfzBC/lGfpPw13kPbwXSerJZm1IDe8W27AV2eGu
vM9sIRfLVeG53K3Xgy55kjvc4n6eY1bPY+H5mK7fiStolDPCuzevw029v3ot
6kL9Z7wLaep1Zuk8m1PCtxTeP5/jCziPr/IdLAj/K8zHB39PHn9ENt7KWfyG
y8K9wvfK4zykV+v8KvNqvRoMqV8jHYPmaTzApWY99owiVz7DJfauwTG5W37B
7Xwas/SPyl3qkfA9hHvK95x3F9vNn8sV6kpswUxrdujXoBr15g/4OF8N3yBn
yg3cKV/mHPvehd8dbwy/KUyYlerdsHateoreVEzDIr1r1l5HBzabnw3fNFdz
El+y5pO6wBnx6kQctHeFWUvC/9/8P8YPiBU=
              "]]},
            "3"],
           Annotation[#, 3, "Tooltip"]& ], 
          TagBox[
           TooltipBox[
            {GrayLevel[0], Opacity[0.5], CapForm["Butt"], 
             LineBox[CompressedData["
1:eJwl00lIlVEYh/FTGuSwsEUS4UJb2aZJzDGvi8JL2SYaNqkRWV0X2USOKVaQ
LapdVhsxaHKosMFqkZA2J0WbWqmRQcMmaLIi6PfR4uF53/95zznf/T5uztb6
dbtmhBC+oGF2CA9TQ3iMR5jGg7QQRjGCSetV6SFMcDsXp4RwkIu4je/wXZRg
2vwv/MZC5/zkHxhUj5nNMrNN36NPw1tZumynLIFa7MB2XMciM4tx0swJDMty
eA9n817ej3046qxOPoaZSEYSFshzkI1KrMF8eTFf9ZtKuQS33DOEKlkez5Il
Iwkr3dXJffJ+DOivIIF+9KHH+jkMOHucl8kaOI87ZDXqfK7TX+A254yqT7kv
U93FZfIYSjGtXxG9Ty7n0zzP3Bl+z1PotP+etQ71oei76f/ik5kt+s9cbT1T
1qV/pd6Mufoqbrd+QN6ARgzq455zmFM4Fbejc/la9Dzcq8+wd0gdl81RV3Cl
fC1qUI1ad9y01so3uCV6V/Z0qzdiEzZE31pWiwx7Vjnno+wDdsvqcRZLrC1F
uTMO62N8JLL51VzGU/a8Q586Fj139D55iP/Y28vPuZmfcQuP8bg9T7lJn2u+
ke/zKEZwXp/Pkyh070t+gVYU6Ju4Bc1IcU6R+Uvqy7gYnWcmLq+Ivp0+gTq8
du8bFJrPslbA3bzc/Ff5N3xHrmy9tQmejJ4Xx/VPUv//d/8B6omDtg==
              "]]},
            "2"],
           Annotation[#, 2, "Tooltip"]& ], 
          TagBox[
           TooltipBox[
            {GrayLevel[0], Opacity[0.5], CapForm["Butt"], 
             LineBox[CompressedData["
1:eJwl08lvzVEYh/Fjoaq31BirRmphYUwMraEStFU1FklbieG6LdoSEsSUEMPK
7B8g4fYKgrYxJKUtTWhILJuoISm1YYGwkBjjc2Lx5Dnf933Pub97fvcWpHau
3jEghNCLRCKEzuwQcrg8N4RF6Bocwht8UfuMT9grj8sJoQDbzHeZq1Tbbr2S
H8mN1rP0G/ihfFy923oP98i7eaz+FrUOebm81foJ2uXNXMJtPJ8XYgHmye88
QzG/5T5cs76Hbv273OOs2/xSvsPn4x6f9R79yLNnrlqF9RKsxzok7WvRO8jN
fICvO+OC9UU0Il8tbbYJGeRjjrMuc7HeffPV8gS5iqfLMzAN5+QjfBR/nPUX
a9Ummq3h3/IvFOkX4mq8Q56Nn2Ze8A/u5VK9oWZL+JLPbVCvxw35u9zPa+Rd
1rVI4Yx9y3g4j0CtmSIzdTxKHhmfEWeRMbcCndb1+nnx3uTn8jCuw2P1B3KS
p/JhnsRTMBkV8b2qtXArmnHMvhpnVWOTXhsXYml8Rk5zEw4h2/wgZKFMPsG3
zNxElu8+EJl4Z3obnJWrn4i/2/gezVSqjeZTauVqJ3kxn+aNekO4DzPV9vNX
Z33DKr0x9o2P7zneBdLYZ+4Kf9BP8kd+av4ZXuu1yq+4nUv1O7iMU9n//1v/
AC6ichY=
              "]]},
            "1"],
           Annotation[#, 1, "Tooltip"]& ], {}, {}, {}}}], {}},
      AspectRatio->1,
      AxesLabel->{None, None},
      AxesOrigin->{-1.6094379124341038`, 0.9932517730102857},
      DisplayFunction->Identity,
      Frame->True,
      FrameLabel->{{
         FormBox[
          TagBox["\"M\"", HoldForm], TraditionalForm], None}, {
         FormBox[
          TagBox["\"r\"", HoldForm], TraditionalForm], None}},
      FrameTicks->{{{{0.9162907318741551, 
           FormBox["\"2.\"", TraditionalForm]}, {1.0986122886681098`, 
           FormBox["\"2.5\"", TraditionalForm]}, {1.252762968495368, 
           FormBox["\"3.\"", TraditionalForm]}, {1.3862943611198906`, 
           FormBox["\"3.5\"", TraditionalForm]}, {1.5040773967762742`, 
           FormBox["\"4.\"", TraditionalForm]}, {1.6094379124341003`, 
           FormBox["\"4.5\"", TraditionalForm]}}, {{0.9162907318741551, 
           FormBox["\"2.\"", TraditionalForm]}, {1.0986122886681098`, 
           FormBox["\"2.5\"", TraditionalForm]}, {1.252762968495368, 
           FormBox["\"3.\"", TraditionalForm]}, {1.3862943611198906`, 
           FormBox["\"3.5\"", TraditionalForm]}, {1.5040773967762742`, 
           FormBox["\"4.\"", TraditionalForm]}, {1.6094379124341003`, 
           FormBox["\"4.5\"", TraditionalForm]}}}, {{{-2.5257286443082556`, 
           FormBox["\"0.08\"", TraditionalForm]}, {-2.3025850929940455`, 
           FormBox["\"0.1\"", TraditionalForm]}, {-2.120263536200091, 
           FormBox["\"0.12\"", TraditionalForm]}, {-1.9661128563728327`, 
           FormBox["\"0.14\"", TraditionalForm]}, {-1.8325814637483102`, 
           FormBox["\"0.16\"", TraditionalForm]}, {-1.7147984280919266`, 
           FormBox["\"0.18\"", TraditionalForm]}, {-1.6094379124341003`, 
           FormBox["\"0.2\"", TraditionalForm]}}, {{-2.5257286443082556`, 
           FormBox["\"0.08\"", TraditionalForm]}, {-2.3025850929940455`, 
           FormBox["\"0.1\"", TraditionalForm]}, {-2.120263536200091, 
           FormBox["\"0.12\"", TraditionalForm]}, {-1.9661128563728327`, 
           FormBox["\"0.14\"", TraditionalForm]}, {-1.8325814637483102`, 
           FormBox["\"0.16\"", TraditionalForm]}, {-1.7147984280919266`, 
           FormBox["\"0.18\"", TraditionalForm]}, {-1.6094379124341003`, 
           FormBox["\"0.2\"", TraditionalForm]}}}},
      GridLines->{None, None},
      GridLinesStyle->Directive[
        GrayLevel[0.5, 0.4]],
      ImagePadding->{{36., 18.}, {37.00000000000023, 16.}},
      Method->{
       "DefaultBoundaryStyle" -> Automatic, 
        "DefaultGraphicsInteraction" -> {
         "Version" -> 1.2, "TrackMousePosition" -> {True, False}, 
          "Effects" -> {
           "Highlight" -> {"ratio" -> 2}, "HighlightPoint" -> {"ratio" -> 2}, 
            "Droplines" -> {
             "freeformCursorMode" -> True, 
              "placement" -> {"x" -> "All", "y" -> "None"}}}}, 
        "GridLinesInFront" -> True},
      PlotRange->{{-2.5257286443082556`, -1.6094379124341003`}, {
       0.9932517730102834, 1.6094379124341003`}},
      PlotRangeClipping->True,
      PlotRangePadding->{{
         Scaled[0.02], 
         Scaled[0.02]}, {
         Scaled[0.02], 
         Scaled[0.02]}},
      Ticks->{Automatic, Automatic}], {487.1423076923076, -153.46153846153857},
      ImageScaled[{0.5, 0.5}], {293.30769230769226, 292.3076923076925}]}, {}},
  
  ImageSize->{909.6749999999996, 440.},
  PlotRange->{{0, 643.8564102564102}, {-306.92307692307713`, 0}},
  PlotRangePadding->{6, 5}]], "Output",
 CellChangeTimes->{{3.900568759185236*^9, 3.900568767189506*^9}, 
   3.900568833839188*^9, 3.9005689331644793`*^9, 3.904274074066247*^9, 
   3.904274105840486*^9, 3.904274140630754*^9, 3.9042742175654163`*^9, {
   3.904274282647764*^9, 3.904274307882463*^9}, 3.904274418759605*^9, 
   3.904274489059978*^9, 3.904274610186715*^9, 3.904274663108089*^9, 
   3.904274715759975*^9, {3.904439712807685*^9, 3.90443973893898*^9}, 
   3.9044397824828377`*^9, 3.904439900276657*^9, 3.9044399516786213`*^9, 
   3.904440011818515*^9, 3.9044400693860693`*^9, {3.9044402057470016`*^9, 
   3.904440224657041*^9}, {3.9044409466389914`*^9, 3.904440986548461*^9}},
 CellLabel->
  "Out[240]=",ExpressionUUID->"1140c46d-7e95-4bb5-8911-feb27b316ee6"]
}, {2}]],

Cell[CellGroupData[{

Cell[TextData[{
 "Optimising ",
 Cell[BoxData[
  FormBox[
   RowBox[{
    SubscriptBox["N", "0"], ",", " ", "r"}], TraditionalForm]],
  FormatType->TraditionalForm,ExpressionUUID->
  "3bb0c452-8365-439c-b7cb-a09b505a926d"],
 " for given K"
}], "Subsubsection",
 CellChangeTimes->{{3.90439393274813*^9, 
  3.904393943804858*^9}},ExpressionUUID->"41ef76a3-24d1-4abb-9a5e-\
c69f4bb65f1f"],

Cell[TextData[{
 "If we optimise ",
 Cell[BoxData[
  FormBox[
   SubscriptBox["N", "0"], TraditionalForm]],
  FormatType->TraditionalForm,ExpressionUUID->
  "9053e9ec-7805-478d-98ce-c721c61bdb96"],
 " and r for given K, we get a smooth function with a definite minimum"
}], "Text",
 CellChangeTimes->{{3.900569683315228*^9, 
  3.900569740875383*^9}},ExpressionUUID->"b5330d9a-993b-4a39-95c2-\
6e79e4b9da92"],

Cell[CellGroupData[{

Cell[BoxData[{
 RowBox[{
  RowBox[{"fmtb", "=", 
   RowBox[{"Table", "[", 
    RowBox[{
     RowBox[{"Prepend", "[", 
      RowBox[{
       RowBox[{"FindMinimum", "[", 
        RowBox[{
         RowBox[{"intB", "[", 
          RowBox[{"ln", ",", "lr", ",", "lk", ",", 
           RowBox[{"Log", "[", 
            RowBox[{"4", "+", "0.5"}], "]"}], ",", "2"}], "]"}], ",", 
         RowBox[{"{", 
          RowBox[{"ln", ",", 
           RowBox[{"Log", "[", "60", "]"}], ",", 
           RowBox[{"Log", "[", "20", "]"}], ",", 
           RowBox[{"Log", "[", "320", "]"}]}], "}"}], ",", 
         RowBox[{"{", 
          RowBox[{"lr", ",", 
           RowBox[{"Log", "[", "0.12", "]"}], ",", 
           RowBox[{"Log", "[", "0.025", "]"}], ",", 
           RowBox[{"Log", "[", "0.4", "]"}]}], "}"}]}], "]"}], ",", 
       RowBox[{"Exp", "[", "lk", "]"}]}], "]"}], ",", 
     RowBox[{"{", 
      RowBox[{"lk", ",", 
       RowBox[{"Log", "[", "250.", "]"}], ",", 
       RowBox[{"Log", "[", "4000", "]"}], ",", 
       RowBox[{
        RowBox[{"Log", "[", 
         FractionBox["4000", "250"], "]"}], "/", "10"}]}], "}"}]}], "]"}]}], 
  ";"}], "\[IndentingNewLine]", 
 RowBox[{"TableForm", "[", 
  RowBox[{"fmtb", ",", 
   RowBox[{"TableDepth", "->", "2"}]}], "]"}]}], "Input",
 CellChangeTimes->{{3.9005513562111263`*^9, 3.900551429683766*^9}, 
   3.900551581155785*^9, {3.900562798819366*^9, 3.900562847140442*^9}, {
   3.900562946509612*^9, 3.9005630220784683`*^9}, {3.900563148565071*^9, 
   3.900563150854248*^9}, {3.900563226382845*^9, 3.900563226522264*^9}, 
   3.900566547113018*^9, {3.900568967880979*^9, 3.90056911775568*^9}, {
   3.904274932427372*^9, 3.904274935463235*^9}},
 CellLabel->"In[73]:=",ExpressionUUID->"47800c38-983e-4c2f-9b86-61b2202840b6"],

Cell[BoxData[
 TagBox[GridBox[{
    {"249.9999999999999`", "5757.921609670904`", 
     RowBox[{"{", 
      RowBox[{
       RowBox[{"ln", "\[Rule]", "5.262712128883409`"}], ",", 
       RowBox[{"lr", "\[Rule]", 
        RowBox[{"-", "0.916290731874155`"}]}]}], "}"}]},
    {"329.87697769322347`", "5722.780335860366`", 
     RowBox[{"{", 
      RowBox[{
       RowBox[{"ln", "\[Rule]", "4.2954033530913955`"}], ",", 
       RowBox[{"lr", "\[Rule]", 
        RowBox[{"-", "1.752833855222509`"}]}]}], "}"}]},
    {"435.27528164806193`", "5699.43288134489`", 
     RowBox[{"{", 
      RowBox[{
       RowBox[{"ln", "\[Rule]", "4.12882924949869`"}], ",", 
       RowBox[{"lr", "\[Rule]", 
        RowBox[{"-", "1.7609475006627808`"}]}]}], "}"}]},
    {"574.3491774985173`", "5683.251728980155`", 
     RowBox[{"{", 
      RowBox[{
       RowBox[{"ln", "\[Rule]", "4.04163497544035`"}], ",", 
       RowBox[{"lr", "\[Rule]", 
        RowBox[{"-", "1.8041216624271383`"}]}]}], "}"}]},
    {"757.8582832551988`", "5673.207834491813`", 
     RowBox[{"{", 
      RowBox[{
       RowBox[{"ln", "\[Rule]", "4.00897301034809`"}], ",", 
       RowBox[{"lr", "\[Rule]", 
        RowBox[{"-", "1.8749965935084183`"}]}]}], "}"}]},
    {"999.9999999999998`", "5668.082070504267`", 
     RowBox[{"{", 
      RowBox[{
       RowBox[{"ln", "\[Rule]", "4.019320716107379`"}], ",", 
       RowBox[{"lr", "\[Rule]", 
        RowBox[{"-", "1.9712585084762757`"}]}]}], "}"}]},
    {"1319.507910772894`", "5666.4325255482145`", 
     RowBox[{"{", 
      RowBox[{
       RowBox[{"ln", "\[Rule]", "4.07060858360897`"}], ",", 
       RowBox[{"lr", "\[Rule]", 
        RowBox[{"-", "2.0968495651427794`"}]}]}], "}"}]},
    {"1741.101126592248`", "5666.888796148942`", 
     RowBox[{"{", 
      RowBox[{
       RowBox[{"ln", "\[Rule]", "4.13515889466636`"}], ",", 
       RowBox[{"lr", "\[Rule]", 
        RowBox[{"-", "2.2250562669326155`"}]}]}], "}"}]},
    {"2297.3967099940696`", "5668.361812395621`", 
     RowBox[{"{", 
      RowBox[{
       RowBox[{"ln", "\[Rule]", "4.1569523476382155`"}], ",", 
       RowBox[{"lr", "\[Rule]", 
        RowBox[{"-", "2.302585097826243`"}]}]}], "}"}]},
    {"3031.433133020796`", "5670.355313263275`", 
     RowBox[{"{", 
      RowBox[{
       RowBox[{"ln", "\[Rule]", "4.104208553527283`"}], ",", 
       RowBox[{"lr", "\[Rule]", 
        RowBox[{"-", "2.302585108111921`"}]}]}], "}"}]},
    {"3999.9999999999995`", "5672.121446403044`", 
     RowBox[{"{", 
      RowBox[{
       RowBox[{"ln", "\[Rule]", "4.059194939074876`"}], ",", 
       RowBox[{"lr", "\[Rule]", 
        RowBox[{"-", "2.3025850954466405`"}]}]}], "}"}]}
   },
   GridBoxAlignment->{"Columns" -> {{Left}}, "Rows" -> {{Baseline}}},
   GridBoxSpacings->{"Columns" -> {
       Offset[0.27999999999999997`], {
        Offset[2.0999999999999996`]}, 
       Offset[0.27999999999999997`]}, "Rows" -> {
       Offset[0.2], {
        Offset[0.4]}, 
       Offset[0.2]}}],
  Function[BoxForm`e$, 
   TableForm[BoxForm`e$, TableDepth -> 2]]]], "Output",
 CellChangeTimes->{{3.900569087175728*^9, 3.900569118300083*^9}, {
  3.9042749245809107`*^9, 3.904274938405992*^9}},
 CellLabel->
  "Out[74]//TableForm=",ExpressionUUID->"e3876eb8-d8e3-4810-9315-\
4156eee9f8d0"]
}, Open  ]],

Cell[CellGroupData[{

Cell[BoxData[
 RowBox[{"ListLinePlot", "[", 
  RowBox[{"fmtb", "/.", 
   RowBox[{
    RowBox[{"{", 
     RowBox[{"k_", ",", "l_", ",", "rl_List"}], "}"}], ":>", 
    RowBox[{"{", 
     RowBox[{"k", ",", "l"}], "}"}]}]}], "]"}]], "Input",
 CellChangeTimes->{{3.900569126565741*^9, 3.900569171246814*^9}},
 CellLabel->"In[75]:=",ExpressionUUID->"6058add5-442b-4b7b-9030-f1038e49a545"],

Cell[BoxData[
 GraphicsBox[{{}, {{}, {}, 
    {RGBColor[0.368417, 0.506779, 0.709798], PointSize[
      NCache[
       Rational[7, 360], 0.019444444444444445`]], AbsoluteThickness[1.6], 
     LineBox[{{249.9999999999999, 5757.921609670904}, {329.87697769322347`, 
      5722.780335860366}, {435.27528164806193`, 5699.43288134489}, {
      574.3491774985173, 5683.251728980155}, {757.8582832551988, 
      5673.207834491813}, {999.9999999999998, 5668.082070504267}, {
      1319.507910772894, 5666.4325255482145`}, {1741.101126592248, 
      5666.888796148942}, {2297.3967099940696`, 5668.361812395621}, {
      3031.433133020796, 5670.355313263275}, {3999.9999999999995`, 
      5672.121446403044}}]}}, {{}, {}}},
  AspectRatio->NCache[GoldenRatio^(-1), 0.6180339887498948],
  Axes->{True, True},
  AxesLabel->{None, None},
  AxesOrigin->{0, 5661.349798652523},
  DisplayFunction->Identity,
  Frame->{{False, False}, {False, False}},
  FrameLabel->{{None, None}, {None, None}},
  FrameTicks->{{Automatic, Automatic}, {Automatic, Automatic}},
  GridLines->{None, None},
  GridLinesStyle->Directive[
    GrayLevel[0.5, 0.4]],
  Method->{
   "OptimizePlotMarkers" -> True, "OptimizePlotMarkers" -> True, 
    "CoordinatesToolOptions" -> {"DisplayFunction" -> ({
        Identity[
         Part[#, 1]], 
        Identity[
         Part[#, 2]]}& ), "CopiedValueFunction" -> ({
        Identity[
         Part[#, 1]], 
        Identity[
         Part[#, 2]]}& )}},
  PlotRange->{{0, 3999.9999999999995`}, {5661.349798652523, 
    5757.921609670904}},
  PlotRangeClipping->True,
  PlotRangePadding->{{
     Scaled[0.02], 
     Scaled[0.02]}, {
     Scaled[0.05], 
     Scaled[0.05]}},
  Ticks->{Automatic, Automatic}]], "Output",
 CellChangeTimes->{3.900569173764179*^9, 3.904274946665256*^9},
 CellLabel->"Out[75]=",ExpressionUUID->"6d99df42-0250-4170-b730-baa3fbe8bbfb"]
}, Open  ]]
}, Open  ]],

Cell[CellGroupData[{

Cell["MLE for three values of T", "Subsubsection",
 CellChangeTimes->{{3.90066581139054*^9, 3.900665816175651*^9}, {
  3.9006669724217043`*^9, 
  3.900666976255608*^9}},ExpressionUUID->"113346d5-6372-4867-ba4e-\
dde879a666ae"],

Cell["Note: this uses natural logs", "Text",
 CellChangeTimes->{{3.900569446797575*^9, 
  3.9005694524108133`*^9}},ExpressionUUID->"66928517-d855-4299-83a5-\
e33107ebc212"],

Cell["\<\
These are -log(L) and the MLE for the three values of  T. T=2 seems most \
likely; the choice of T makes little difference to the estimates.\
\>", "Text",
 CellChangeTimes->{{3.9006667784070597`*^9, 3.9006667863857594`*^9}, {
  3.900666860925973*^9, 
  3.9006669419541473`*^9}},ExpressionUUID->"90eb9548-d7f2-414f-8147-\
4c669aec4485"],

Cell[CellGroupData[{

Cell[BoxData[
 RowBox[{"TableForm", "[", 
  RowBox[{"Prepend", "[", 
   RowBox[{
    RowBox[{
     RowBox[{
      RowBox[{
       RowBox[{"{", 
        RowBox[{
         RowBox[{"tvalues", "[", 
          RowBox[{"[", "#", "]"}], "]"}], ",", 
         RowBox[{
          RowBox[{"fm", "[", "#", "]"}], "[", 
          RowBox[{"[", "1", "]"}], "]"}], ",", 
         RowBox[{"Exp", "[", "ln", "]"}], ",", 
         RowBox[{"Exp", "[", "lr", "]"}], ",", 
         RowBox[{"Exp", "[", "lk", "]"}], ",", 
         RowBox[{
          RowBox[{"Exp", "[", "lm", "]"}], "-", "0.5"}]}], "}"}], "/.", 
       RowBox[{
        RowBox[{"fm", "[", "#", "]"}], "[", 
        RowBox[{"[", "2", "]"}], "]"}]}], "&"}], "/@", 
     RowBox[{"{", 
      RowBox[{"1", ",", "2", ",", "3"}], "}"}]}], ",", "\[IndentingNewLine]", 
    
    RowBox[{"{", 
     RowBox[{
     "\"\<T\>\"", ",", "\"\<-log(L)\>\"", ",", 
      "\"\<\!\(\*SubscriptBox[\(N\), \(0\)]\)\>\"", ",", "\"\<r\>\"", ",", 
      "\"\<K\>\"", ",", "\"\<M\>\""}], "}"}]}], "]"}], "]"}]], "Input",
 CellChangeTimes->{{3.900665659647964*^9, 3.900665664949501*^9}, {
  3.900665697034032*^9, 3.9006657855020027`*^9}, {3.900666791231039*^9, 
  3.900666856242206*^9}},
 CellLabel->"In[63]:=",ExpressionUUID->"57d6dea2-76f5-4f40-8c53-a52293e250e8"],

Cell[BoxData[
 TagBox[GridBox[{
    {"\<\"T\"\>", "\<\"-log(L)\"\>", "\<\"\\!\\(\\*SubscriptBox[\\(N\\), \\(0\
\\)]\\)\"\>", "\<\"r\"\>", "\<\"K\"\>", "\<\"M\"\>"},
    {"1.33333333333333`", "5665.232894826959`", "55.41986260058934`", 
     "0.10217925565331741`", "3999.9999999999995`", "3.2305864405600015`"},
    {"1.66666666666667`", "5663.386206233031`", "55.59420607844464`", 
     "0.12015331414097136`", "1335.0545910823569`", "3.265024451350006`"},
    {"2", "5662.615162366445`", "54.45086851341387`", "0.12607170832014597`", 
     "1331.0853798485405`", "3.265408991177182`"}
   },
   GridBoxAlignment->{"Columns" -> {{Left}}, "Rows" -> {{Baseline}}},
   GridBoxSpacings->{"Columns" -> {
       Offset[0.27999999999999997`], {
        Offset[2.0999999999999996`]}, 
       Offset[0.27999999999999997`]}, "Rows" -> {
       Offset[0.2], {
        Offset[0.4]}, 
       Offset[0.2]}}],
  Function[BoxForm`e$, 
   TableForm[BoxForm`e$]]]], "Output",
 CellChangeTimes->{{3.900665690915732*^9, 3.900665706831891*^9}, {
   3.900665766993744*^9, 3.9006657859808483`*^9}, 3.900666856988317*^9},
 CellLabel->
  "Out[63]//TableForm=",ExpressionUUID->"8ecf065b-2540-4da8-9c07-\
b59008864ef7"]
}, Open  ]]
}, Open  ]],

Cell[CellGroupData[{

Cell[TextData[{
 "Generating ",
 Cell[BoxData[
  FormBox[
   RowBox[{"5", "\[Times]", 
    SuperscriptBox["10", "5"]}], TraditionalForm]],
  FormatType->TraditionalForm,ExpressionUUID->
  "8cdad64b-a9f4-4339-878b-49855bbb03ce"],
 " random values, for T=2; burn-in of ",
 Cell[BoxData[
  FormBox[
   SuperscriptBox["10", "4"], TraditionalForm]],
  FormatType->TraditionalForm,ExpressionUUID->
  "21c72035-a116-4b44-85fd-5de46f721b18"]
}], "Subsubsection",
 CellChangeTimes->{{3.900666980847204*^9, 3.900666986318296*^9}, {
  3.90073046159487*^9, 3.900730462639565*^9}, {3.900734595446662*^9, 
  3.900734597626086*^9}, {3.900735627653698*^9, 3.9007356294426537`*^9}, {
  3.9044359587098513`*^9, 3.904435981169029*^9}, {3.904436141228092*^9, 
  3.9044361518930273`*^9}, {3.904436229696671*^9, 
  3.9044362317061367`*^9}},ExpressionUUID->"4be1b463-7b0f-44e1-bac9-\
9edbc574f11c"],

Cell[CellGroupData[{

Cell[BoxData[{
 RowBox[{
  RowBox[{"burn", "=", 
   SuperscriptBox["10", "4"]}], ";", 
  RowBox[{"run", "=", 
   RowBox[{"5", " ", 
    SuperscriptBox["10", "5"]}]}], ";"}], "\[IndentingNewLine]", 
 RowBox[{"Timing", "[", 
  RowBox[{
   RowBox[{"xl", "=", 
    RowBox[{"Drop", "[", 
     RowBox[{
      RowBox[{"randomWalk", "[", 
       RowBox[{
        RowBox[{"burn", "+", "run"}], ",", "1.05", ",", "3"}], "]"}], ",", 
      "burn"}], "]"}]}], ";"}], "]"}]}], "Input",
 CellChangeTimes->{{3.9007266301683826`*^9, 3.900726638049287*^9}, 
   3.9007275325981607`*^9, {3.900727564583329*^9, 3.900727585986177*^9}, {
   3.900727758518734*^9, 3.9007277784958553`*^9}, 3.900730797133813*^9, 
   3.90073561268874*^9, {3.9044359667525787`*^9, 3.904435989638814*^9}, {
   3.904436157984716*^9, 3.904436170109394*^9}, {3.9044362378616877`*^9, 
   3.904436264001012*^9}},
 CellLabel->
  "In[106]:=",ExpressionUUID->"8a8b6821-1ca0-40c4-aaf4-ce8f9cf11f79"],

Cell[BoxData[
 RowBox[{"{", 
  RowBox[{"483.009374`", ",", "Null"}], "}"}]], "Output",
 CellChangeTimes->{3.904436009182173*^9, 3.904436194690523*^9, 
  3.9044367495918217`*^9},
 CellLabel->
  "Out[107]=",ExpressionUUID->"dd1d92d3-c68e-412c-ae5e-31b26dbb9afe"]
}, Open  ]],

Cell[TextData[{
 "The file contains ",
 Cell[BoxData[
  FormBox[
   RowBox[{"5", " ", 
    SuperscriptBox["10", "5"]}], TraditionalForm]],
  FormatType->TraditionalForm,ExpressionUUID->
  "815015e4-cd10-4271-a44b-9971a85ffa23"],
 " values of ",
 Cell[BoxData[
  FormBox[
   RowBox[{
    RowBox[{"{", 
     RowBox[{
      SubscriptBox["N", "0"], ",", "r", ",", "K", ",", "M", ",", 
      RowBox[{"-", 
       RowBox[{"log", "(", "L", ")"}]}]}], "}"}], ":"}], TraditionalForm]],
  ExpressionUUID->"c985e2ea-cbac-4025-a8da-dd9204c426ac"]
}], "Text",
 CellChangeTimes->{{3.900735805545478*^9, 3.900735829483222*^9}, {
  3.904435993997787*^9, 3.904435995057067*^9}, {3.904436270658515*^9, 
  3.904436270740849*^9}},ExpressionUUID->"cda74089-4477-41df-ad03-\
667addb6109d"],

Cell[BoxData[
 RowBox[{
  RowBox[{"Export", "[", 
   RowBox[{"\"\<random values 23 Sept 2023.csv\>\"", ",", 
    RowBox[{"Flatten", "/@", "xl"}]}], "]"}], ";"}]], "Input",
 CellChangeTimes->{{3.900735649635981*^9, 3.9007356779656153`*^9}, {
  3.9007357810926027`*^9, 3.900735783276422*^9}, {3.904436000080071*^9, 
  3.904436001385427*^9}},
 CellLabel->
  "In[108]:=",ExpressionUUID->"112ad8e7-aa0b-4efc-9ca5-7b752e6af0b7"],

Cell[CellGroupData[{

Cell[BoxData[
 RowBox[{"ListLinePlot", "[", 
  RowBox[{"Mean", "/@", 
   RowBox[{"Partition", "[", 
    RowBox[{
     RowBox[{"Last", "/@", "xl"}], ",", "1000"}], "]"}]}], "]"}]], "Input",
 CellChangeTimes->{{3.90443604810244*^9, 3.904436089673245*^9}},
 CellLabel->
  "In[109]:=",ExpressionUUID->"f58e665c-4692-46ad-98a4-7581043ae7d9"],

Cell[BoxData[
 GraphicsBox[{{}, {{}, {}, 
    {RGBColor[0.368417, 0.506779, 0.709798], PointSize[
      NCache[
       Rational[1, 120], 0.008333333333333333]], AbsoluteThickness[1.6], 
     LineBox[CompressedData["
1:eJxTTMoPSmViYGAwBGIQDQEf7JdzrpLdr7DNASrgcPPqq6apcD6Hg9TF1Cvh
cL6Aw5wkTd1JcL6Ig+c2br8kOF/C4fPkabZr4HwZB4ZTATJOcL6Cg9sW9utL
4Hwlhxvbqs9VwPkqDt8lD+4KgfPVHDpVv8cbw/kaDue7K5tL4XwtB64pDHNu
wPk6DucE42Yg3KPnIFco2T4HzjdwcFvO59oL5xs6zNrneiIBzjdyeDb/zeYt
cL6xw1+pXpXtcL6Jwwd2DZZ4ON/U4YjIn3lFcL6Zg/Ti+OcX4Hxzh0cKhtqb
4XwLh5BPP1hT4HxLh1DTJPVHcL6VQ9CE14fK4Hxrh5/bt3zLgvNtHGxCX2+7
A+fbOqh62+xphfPtHBpmVDrOgvPtHVg3dVZrKcL4Dg48D81d+mHyDQ4OpTm1
N6/A1Ts6LH0mIhoBl3d0+LOnMGImXN7JQVg9P/gEXN7JIUb01VdEeDs7MM02
dYGnjwZnh/9CFRMmwuVdHOyte5W/yMPkXRw4zbmUQuHyrg6WcyJOHYDrd3WI
jAyM5oO7381By+1/ggFc3s2hM0Cx8xBcv7vDMy3NqG64vLuDeMsPbTu4vIcD
278HIseA/ErW+LWnijwc8g0sDjcDzQcAJC7JMQ==
      "]], LineBox[CompressedData["
1:eJxTTMoPSmViYGAQB2IQfYazWNyh28Mh38DicLPiNgcGMPB0eJR6wHWhApTf
4OlQUMFodxbGZ/ByWPnYfU07XN7LoUPw/e1euLy3w92QVs5QuLy3g0LClF4n
uLyPw51PmnGVcHkfB8vYU8J34PK+Djvil+a7weV9HXpP/8+8CJf3c0hZ7xU2
CS7v57D661SXyXB5f4fQNO0piXB5f4flew39e+DyAQ4PPHOnz4TxHQIctiyc
sQvObwhwOGcjJDUdxj8Q4DCrW1kWzmcIdFj4Sbh0O1x/oIO+dmaFKiz8GgId
ul0DSo8B5ctevdm2d08gPHwBImNr+g==
      "]], LineBox[CompressedData["
1:eJxFlglQlGUYxzc0G4cc8ZzU1EVNSyjUMSLx+EuCgwIqLPf17X0leKdCsQqS
iKY4hALBLB4IgghCaEZyKBMkXkmIhboioYShJDKKwIZN+2dndnae2fl9v/d9
n+P9bGWR3korkUiUOvB9/bs3pstzadUaRM5xuhhrWwrRfx9vjE9PzVsr/j+G
N5rd8m8dtcQGbyxquvrjc0tc4Y2eaVtHn7PEIh8UxR18lE7eB/HmmZd2kveB
XV57w0LyPthRqm9IIy9B1t7uec7kJei3PvvBr+QlKPj8W70beQleDbEaE0Xe
F27HN5tvkPdF49H55T+T98W1WeMuV5D3RUBZVXUTeT+sfvlhRyR5PyzqrzYL
5P3QG3sw/zR5P3id2CsJJu+P5T7H9geR94d+dfyEbeT9UZzSOi2FvD8uZrQd
+418ADIS8+5FkA9A5+yA+bnkAzBxpvmMO/kAuBau7TtPPhBfTI/uCSUfiOuZ
oQW3yQfCat72lq/IB2LyRC975lsUhKlXVOHLyAehMyTTNId8EN59/uLVevJB
+GysbeED8sFY1dm+jfWCYOSnxQdsIB+MsZtu9vxOPhj7O/XXF5MPwdP8PU7c
H0Jw/mR9+VBLfRpC8EPk1poM8iEwvdmk7SUfiiT5g2gJ+VDMxY1VPE9DKKQO
J2cfIx+KiIuLb+aRD4Ox4qE7Y4Rh8628tiryYUjZdWruYP2EIWtLUbYH+XCk
5a5vWEM+HDmC25cJ5MNR973RdQf5cAQPqc06SF6AdVNSUqElFgtwuOA1jD4I
ELU7e5dbYkFAVlT9E/oNAvYl5Rk1ltgo4NOpvQnR9AmI3zHOkfk1CQgd4ZCg
pV+KUX+vux1LvxSJB3wdx9MvRe19Dw/2qyDFi5Lldny+QYqp1o7dXL9Rit6X
XYX/0C/F45zMb/Lpl+J+s7RPRr8MG50WVD+kX4a+2bbzjtMvw1v1j/ctoV+G
uw6NI7+mX4aMI/ZaOf0y2GVvSD5CvwyjIx66s19NMpQ75zb40i/Hi5RX11h/
YjnsR4+yGqwnOcrqdsuz6ZdjySTP6Yfpl6N4+qVlBvrl8By/vCOQfjli2gxx
SvrlkM9vusP1iRSImrXzTCX9Ctx8dqV+cB4rEG075XA4/Qo8Gqbp+oh+BU6X
NSja6FdA9cfH6+LoVyCzLTqN88ukgEtNx4Y6+pXoi3rc6kK/Evvrnc9uol8J
8bN7lTX0K5FjsimKoV+JmGut1nfpVyI9oruV9VShRKN5t477NSmRnOpaG0+/
Ci0b327i/2IVTvcldSvoV2FoV10460tQobHq8Fwv+lWoDDtlx34yqjDDPCN1
cN6p8MaZnGgH+geetyJM30+/GpdXNFqHWOaNWI1aU/Ek1jfUSBvhWNFNvxru
CSWlMzmf1Ig7tP0p68WoRtnVce6Z9KsxpLo5iOdlUsNhhHiUF+9fDa5fsbnL
+hRr4Dn8xoFi+jVozz6e4k+/ZiC/huHMl0GDsFjvBs5bowYuUzzWsx8qNHCv
U6vYTyYNmoPfK+f6RVpIF5XYs17FWmw85ZpYRr8WT2z0sXy+oEXud31jnOjX
wi0mP5n7M2rhGvfUd/C+0CKvw/pEEf1auDwaY1PC89cBk8+lbKFfh3eS9X+y
P6FDQcJSD97Pgg6f7Jm1pIB+HSRBlfXWlv0YdSgt/aVuD/06LGxJz+V6TTpk
+sdP5nwW6fHErJ40gfnXoz5rZaKUfj0OvX9hpA/9evjc/8nURb8env1HzIP1
PxBLau4M3hd6tPSczXidX+OCv5Qrm/R8//oX7XDi4g==
      "]], LineBox[CompressedData["
1:eJxFlA1MVWUYx29iaMyYX+QVk0ESMxUjNxXU9G9zqGzqVWKWhREbCXE+3vec
EN0QruLEnIJZbILyITQCNhNQkF1vptJGY37QhzqyRKctFRUDcRPz6rX5/j3b
2dl/73Pe3/N7n7MTkWquShvicDg+9t/PnonHCyPW/p0JMya2LT+iBY7/Lw3r
I0qT2sKf53ANizblBhaqDA05RwfiJqj6FA0jtKKNvWrd7a8vGni7TOVKDUnH
nTf3qnxCQ/zXkQXJKl/RMHyId3u8yg4dK0adsRPJ1zGuuawhjnwdqxa69+xT
OUVHj76jfB75OmrHZk53q/4qdcx2duakk6+jfFvvN8vI1xGwI+bMavINNATL
zz8i38C6IxmXu8g3cDJrvPtH8g1cGt52u4d8AzNTgmcvJN9A3/LxQR7yDfjq
K0Z/Qb4BM+Rk1VryTYxrdZ5/Qr6JJ1eHPniHfBNxg8f+zSbfRGBXx2S+7zYR
nXQq7MX5m7iRP6L7U/JNLK4J9bnIN+Hd5Ern+TgEhv4158IxlUcKOKvyl59i
PwIbfwrwNqscI9D8Ydhonf0JvLklYco85e8SmP/dyv5D7FdAm56qzVVZCFw8
cvjxHvYvUHOpaVKuyrsFHsqK22voIzDjPc8P9G8Q+LZkcOJZ+gmIR19G3VO5
U+BW1tSMYvoKXA/ZWcP97wk0Vh/OvkN/ibr4Ca8uor9E68u7BukXLuF546qd
R38JX8cVazH9Jf5539E9lv4Sr3Wdq71Gf4nNc3Jy6SskgmaVBq2kv8SB9E9G
2fSXOPTHhoIl/J789Z68Zs63QWLpwPeTD9Jfor21f/1F+kucfisytpT+Eq/M
CApeR3+J4vZGuZ/+Ftqrtr7kpL+F60vz/mukv4WWidXTNPpbeH1XRhjXYaEv
rfbXWJVdFrxmwgov/S3sHBZW2UR/C9OmlHz2Ff0thDreTX4xfws951tkJefv
r/+zu/AX+lvwLDk3MlOdzwkLJb7owUSVOy1EnjamptHfwtmfPa319LeQX9Z4
5wP623iY/VtHC/1t9PsehFfT30Zq4IXk1Wr/GBvlfaG/p9DfxrBtrn1Z9LeR
2OuM7qS/jRCPe4Dfl7AxJmBZEefptlFX3xS6mf7+/ROi7t/15wX1xQWPK2z+
r58CyO23LQ==
      "]], LineBox[CompressedData["
1:eJw91QtMVXUcB/ALRMlagAbkDAjMoAFOFpTEAL9JPmiUNwqdlMqwWuHjXrrn
eY1HISMFFXACidDdwtDx6EIpIUtu8V4PjIVTeXgh23jkdsGuoaUGW+d7trOz
7852zvn8/r/f/wRnGFLeddXpdIaFc/Hq8PizzcVigiEypjM/+Dx0i4fVhNDA
gO6moP+zzYTP+3wr7mr5kgnfPpExpmjZbsK/5/oyPtOyw4TLnWWeiVrWCZgc
fq+1RsveAnT9I+WvazlIQHlB0fRBLUcK8N/4V+I2LUPAU2Fr5tq1rBew8/k1
S09qOV3A94OvuZzSslFA51cPDv+g5TwBg13GrqNaLhFQE+/+xQdatgiwzrxc
IWjZKmC9eWwml34Bn07PJqfRL+A5y5VNJ+gX8Gtgo+d39AsI2F5SvYF+ER6l
DVGx9IsIuR7UxPcFidi/YrZuHf0iPk7QuxfTL+JwxJOjm+gXUdy0Yt89+kX8
drW5q4h+Eae/bh930i+iyJ7y2Fb6RcTVOaO5fhYRVa3yxKv0i5h44aG8bvpF
/PJswPxu+kXEDpTNVdAvYuja6ol6+kWUVTr+2Uy/hLmsW8Fn6JdQlTvslU2/
hHd+Lm3k8yMlHLWV21gvSHBbHTPN9dZLqM8qqvXX+jVdwrHYpIEW+iXcuf9i
chX9Ei64n7zbSL+EWyPO0Wv0S1jWUe1toF9C0Zm3ill/m4Tz2ZmGA/RLeOaT
iVn2l11CbZo476Z9j0NCYUNzQDr9MhJuirtctfveMn5fsjz0Cv0yLjlwtpV+
GZ3bD/h/Q78M3VRPdQ79MiKO9dsucP1lzOsnx1hPowzjVafHLvplVI2v9NtB
vwz/+m0Pcz0sMmxhW1XOq1WGX/T7o8w2GTf8Q1us9MsI0eveZL/bZXRc90vl
fuGQ4bVlwwjnR6dg45aQysfpV5B2ubR3D/0KKncU7p6jX0HfKq8YC/0KzgVO
uT6gX0H+2aHBcPoV+B5ydWO9jAris6WhL+lXcOfIj6mn6VdwuzJO/ZB+BVWG
V9ayn60KfuqveVSlX4HBKzVzmP6F96/LbeF+ZF/wuLUdT6ZfwXH7Xr8O+lUE
+UQvLWD/q1h+MT/sJv0qItprn95Hv4qCv1eO9dGvoncyLIf7m15Fx8H46HH6
Vah7nXrOs1HFjYzePzgveSoS9sdZS+hXcfHUGz0N9KuoSxtr6KJfRVGSJeA2
/So87w+2p9CvYv1HrUmZ9KvoVt8+MkC/Cpeo2LWsv86MxKhDMxn0m7EqrDtc
pN+MHp/2nGb6zdjTUujro/ULzDgx/9LUTvrNaA2vdfJ7083oG9hsZ38bzcjK
yrq3OA8zS5a1PaKY+X/7D1TqHzw=
      "]], LineBox[CompressedData["
1:eJw90mlIVGEUBuDBoIISjARFf6RhtlA0klOamG+kQbk0LolhpmYaaq6Y5f2W
UcxcUSsjFS1JJaUyLRKhEcXMYqJNyRbHbBXFcBnRPwml0D0XLpeXA993H97j
fDotJN5Ko9EELr8r390jNUXGYgVpWo+n+c6d0Kw8lQpyRHOD2el/blAw6pbs
7afmdgWWTOPDIjX3Kigc6lr3Tc1vFbgkK8GNav6qIMR+Yi5CzbMKUpyaD7eq
WcNQ37jtUaB6vw3Dlpu7LEydOzH0bVoQ+9W5lsFtaj5xTp2DYWIwcG28Otcz
OPQ/v/hYnccwfOrOOPpezekMWcOB/tlqzmUYntMXeKq5kqHjVHNSN/kZDu0Y
23uH/AxBhUs+meRnGGyrS2kiP4PB5OBoIj9DU3aWz3fyM5zYbLt0m/wc1mZf
dzrPhmOy+kbNB/JzhEZ1jiaoWcvRP1S++wf5OQJc4xKpLz1H0Ssva+onhgMz
puJ68nNMZ3R+qSA/x1+RNd1Ofg4P55TKavJzVNitWiwgP0fwhtJsLfk5Zo6f
dblOfo7yyFvhB8jP8cwSOXSX/BwW92hdG/kFesZLYjOof4HQj78rqsgv8DOp
2O4X+QV658/UJpNfgLu4XtlJ/Qs0W0VZXyW/QFDfRJQkv0CAZrTiPPkFMl6E
1R8hv8DBVt2xdPIL+FfrZgfIL3DujanjJfmX/++k/VgQ+QWm7nv/6SS/gOdE
Ts8F8gv4vl5M5eSXqI32N92j/iVEbMNCFvklZqvy3GhftRLR2x1qosgv0VWl
D0ul/iUK8v0aWsgvURijCxshv0RcWngS7UuuRHL5QNsl8ktMRuQ7XiO/RONW
26Fi8kvoqp/kPSC/xGrjvvgy8kvEfo7YGE5+CX2Z17gP+SWMck2+G/kNcFl/
2Z/6tjHAMWSxNIf8BvgkmBtp/7QGTKfvsdSR34CFEnPLu+X8DzK+fCw=
      "]]}}, {{}, {}}},
  AspectRatio->NCache[GoldenRatio^(-1), 0.6180339887498948],
  Axes->{True, True},
  AxesLabel->{None, None},
  AxesOrigin->{0., 5663.866943581937},
  DisplayFunction->Identity,
  Frame->{{False, False}, {False, False}},
  FrameLabel->{{None, None}, {None, None}},
  FrameTicks->{{Automatic, Automatic}, {Automatic, Automatic}},
  GridLines->{None, None},
  GridLinesStyle->Directive[
    GrayLevel[0.5, 0.4]],
  Method->{
   "OptimizePlotMarkers" -> True, "OptimizePlotMarkers" -> True, 
    "CoordinatesToolOptions" -> {"DisplayFunction" -> ({
        Identity[
         Part[#, 1]], 
        Identity[
         Part[#, 2]]}& ), "CopiedValueFunction" -> ({
        Identity[
         Part[#, 1]], 
        Identity[
         Part[#, 2]]}& )}},
  PlotRange->{{0., 500.}, {5663.866943581937, 5665.514697563004}},
  PlotRangeClipping->True,
  PlotRangePadding->{{
     Scaled[0.02], 
     Scaled[0.02]}, {
     Scaled[0.05], 
     Scaled[0.05]}},
  Ticks->{Automatic, Automatic}]], "Output",
 CellChangeTimes->{{3.904436063381967*^9, 3.90443609045851*^9}, 
   3.904436196773066*^9, 3.904436759723798*^9},
 CellLabel->
  "Out[109]=",ExpressionUUID->"bcb758ff-d586-40a2-87b0-d4e442f2c9f2"]
}, Open  ]]
}, Open  ]],

Cell[CellGroupData[{

Cell["Distribution of the parameters (T=2)", "Subsubsection",
 CellChangeTimes->{{3.9007346101027718`*^9, 3.900734618096998*^9}, {
  3.904439228929673*^9, 
  3.904439230924198*^9}},ExpressionUUID->"294bd8fe-1994-4104-9ffd-\
5d1e7c91f800"],

Cell[TextData[{
 "Posterior distribution (points) superimposed on contours of log likelihood \
(spacing 1).  Left: ",
 Cell[BoxData[
  FormBox[
   RowBox[{
    SubscriptBox["N", "0"], " ", "vs", " ", "K"}], TraditionalForm]],
  FormatType->TraditionalForm,ExpressionUUID->
  "9cab324c-a41f-4d2a-a264-9087c4274563"],
 ". right: ",
 Cell[BoxData[
  FormBox[
   RowBox[{"r", " ", 
    RowBox[{"vs", ".", "M", " ", ".", "  "}]}], TraditionalForm]],
  FormatType->TraditionalForm,ExpressionUUID->
  "1b4519a3-1375-4da9-b625-3ea521468df3"],
 "Contours on the left plot fixes T=2, M=3.26, r=0.1202;  the right plot \
fixes ",
 Cell[BoxData[
  FormBox[
   RowBox[{
    RowBox[{
     SubscriptBox["N", "0"], "=", "55.6"}], ",", " ", 
    RowBox[{"K", "=", "1335"}]}], TraditionalForm]],ExpressionUUID->
  "9bd27ef0-ae66-4c0d-8055-2ee4e64d2a40"],
 ".  Note that these distributions are not quite the same: the posterior \
distribution averages over the posterior distribution of the other two \
parameters, whereas the contours show the log likelihood with the other two \
parameters fixed at their MLE."
}], "Text",
 CellChangeTimes->{{3.9007310209143476`*^9, 3.900731065760107*^9}, 
   3.900734606878796*^9, {3.904439119543981*^9, 3.904439146867045*^9}, {
   3.904439347252494*^9, 3.904439447101836*^9}, {3.904439490856629*^9, 
   3.90443953655729*^9}, {3.904441023352318*^9, 
   3.9044410390149803`*^9}},ExpressionUUID->"2137c893-a690-46d0-a131-\
89992be2bc0b"],

Cell[CellGroupData[{

Cell[BoxData[{
 RowBox[{
  RowBox[{"mn", "=", 
   RowBox[{"(", 
    RowBox[{"Min", "[", 
     RowBox[{"Last", "/@", "xl"}], "]"}], ")"}]}], 
  ";"}], "\[IndentingNewLine]", 
 RowBox[{
  RowBox[{
   RowBox[{"frt", "[", "x_", "]"}], ":=", 
   RowBox[{"{", 
    RowBox[{
     RowBox[{"Log", "[", "x", "]"}], ",", 
     RowBox[{"ToString", "[", "x", "]"}]}], "}"}]}], 
  ";"}], "\[IndentingNewLine]", 
 RowBox[{
  RowBox[{
   RowBox[{"frtm", "[", "x_", "]"}], ":=", 
   RowBox[{"{", 
    RowBox[{
     RowBox[{"Log", "[", 
      RowBox[{"x", "+", "0.5"}], "]"}], ",", 
     RowBox[{"ToString", "[", "x", "]"}]}], "}"}]}], 
  ";"}], "\[IndentingNewLine]", 
 RowBox[{"GraphicsRow", "[", 
  RowBox[{"{", 
   RowBox[{
    RowBox[{"Show", "[", 
     RowBox[{
      RowBox[{"ContourPlot", "[", 
       RowBox[{
        RowBox[{
         RowBox[{"intB", "[", 
          RowBox[{"ln", ",", 
           RowBox[{"Log", "[", "0.1202", "]"}], ",", "lk", ",", 
           RowBox[{"Log", "[", "3.765", "]"}], ",", "2"}], "]"}], "-", "mn"}],
         ",", 
        RowBox[{"{", 
         RowBox[{"ln", ",", 
          RowBox[{"Log", "[", "30", "]"}], ",", 
          RowBox[{"Log", "[", "110", "]"}]}], "}"}], ",", 
        RowBox[{"{", 
         RowBox[{"lk", ",", 
          RowBox[{"Log", "[", "700", "]"}], ",", 
          RowBox[{"Log", "[", "3200", "]"}]}], "}"}], ",", 
        RowBox[{"Contours", "->", 
         RowBox[{"Range", "[", 
          RowBox[{
           RowBox[{"-", "1"}], ",", "5"}], "]"}]}], ",", 
        RowBox[{"FrameLabel", "->", 
         RowBox[{"{", 
          RowBox[{
          "\"\<\!\(\*SubscriptBox[\(N\), \(0\)]\)\>\"", ",", "\"\<K\>\""}], 
          "}"}]}], ",", 
        RowBox[{"FrameTicks", "->", 
         RowBox[{"{", 
          RowBox[{
           RowBox[{"frt", "/@", 
            RowBox[{"Range", "[", 
             RowBox[{"30", ",", "110", ",", "20"}], "]"}]}], ",", 
           RowBox[{"frt", "/@", 
            RowBox[{"Range", "[", 
             RowBox[{"1000", ",", "3000", ",", "1000"}], "]"}]}]}], "}"}]}], 
        ",", 
        RowBox[{"ContourShading", "\[Rule]", "None"}]}], "]"}], ",", 
      RowBox[{"ListPlot", "[", 
       RowBox[{
        RowBox[{"xl", "[", 
         RowBox[{"[", 
          RowBox[{
           RowBox[{"1", ";;", 
            RowBox[{"-", "1"}], ";;", "50"}], ",", "1", ",", 
           RowBox[{"{", 
            RowBox[{"1", ",", "3"}], "}"}]}], "]"}], "]"}], ",", 
        RowBox[{"AxesLabel", "->", 
         RowBox[{"{", 
          RowBox[{
          "\"\<\!\(\*SubscriptBox[\(N\), \(0\)]\)\>\"", ",", "\"\<K\>\""}], 
          "}"}]}], ",", 
        RowBox[{"AspectRatio", "->", "1"}]}], "]"}]}], "]"}], ",", 
    "\[IndentingNewLine]", 
    RowBox[{"Show", "[", 
     RowBox[{
      RowBox[{"ContourPlot", "[", 
       RowBox[{
        RowBox[{
         RowBox[{
          RowBox[{"intC", "[", "2", "]"}], "[", 
          RowBox[{
           RowBox[{"Log", "[", "55.59", "]"}], ",", "lr", ",", 
           RowBox[{"Log", "[", "1335", "]"}], ",", "lm"}], "]"}], "-", "mn"}],
         ",", 
        RowBox[{"{", 
         RowBox[{"lr", ",", 
          RowBox[{"Log", "[", "0.07", "]"}], ",", 
          RowBox[{"Log", "[", "0.2", "]"}]}], "}"}], ",", 
        RowBox[{"{", 
         RowBox[{"lm", ",", 
          RowBox[{"Log", "[", 
           RowBox[{"2", "+", "0.5"}], "]"}], ",", 
          RowBox[{"Log", "[", 
           RowBox[{"4.5", "+", "0.5"}], "]"}]}], "}"}], ",", 
        RowBox[{"Contours", "->", 
         RowBox[{"Range", "[", 
          RowBox[{
           RowBox[{"-", "1"}], ",", "5"}], "]"}]}], ",", 
        RowBox[{"FrameTicks", "->", 
         RowBox[{"{", 
          RowBox[{
           RowBox[{"frt", "/@", 
            RowBox[{"Range", "[", 
             RowBox[{"0.08", ",", "0.18", ",", "0.02"}], "]"}]}], ",", 
           RowBox[{"frtm", "/@", 
            RowBox[{"Range", "[", 
             RowBox[{"2.5", ",", "4.2", ",", "0.5"}], "]"}]}]}], "}"}]}], ",", 
        RowBox[{"FrameLabel", "->", 
         RowBox[{"{", 
          RowBox[{"\"\<r\>\"", ",", "\"\<M\>\""}], "}"}]}], ",", 
        RowBox[{"ContourShading", "\[Rule]", "None"}], ",", 
        RowBox[{"PlotRange", "->", 
         RowBox[{"{", 
          RowBox[{
           RowBox[{"{", 
            RowBox[{
             RowBox[{"Log", "[", "0.08", "]"}], ",", 
             RowBox[{"Log", "[", "0.18", "]"}]}], "}"}], ",", 
           RowBox[{"{", 
            RowBox[{
             RowBox[{"Log", "[", 
              RowBox[{"2.4", "+", "0.5"}], "]"}], ",", 
             RowBox[{"Log", "[", 
              RowBox[{"4.2", "+", "0.5"}], "]"}]}], "}"}]}], "}"}]}]}], "]"}],
       ",", 
      RowBox[{"ListPlot", "[", 
       RowBox[{
        RowBox[{"Transpose", "[", 
         RowBox[{"{", 
          RowBox[{
           RowBox[{"xl", "[", 
            RowBox[{"[", 
             RowBox[{
              RowBox[{"1", ";;", 
               RowBox[{"-", "1"}], ";;", "50"}], ",", "1", ",", "2"}], "]"}], 
            "]"}], ",", 
           RowBox[{"xl", "[", 
            RowBox[{"[", 
             RowBox[{
              RowBox[{"1", ";;", 
               RowBox[{"-", "1"}], ";;", "50"}], ",", "1", ",", "4"}], "]"}], 
            "]"}]}], "}"}], "]"}], ",", 
        RowBox[{"AxesLabel", "->", 
         RowBox[{"{", 
          RowBox[{"\"\<r\>\"", ",", "\"\<M\>\""}], "}"}]}]}], "]"}], ",", 
      RowBox[{"AspectRatio", "->", "1"}]}], "]"}]}], "}"}], "]"}]}], "Input",
 CellChangeTimes->{{3.9043941178087473`*^9, 3.9043941683311443`*^9}, 
   3.904394222577035*^9, {3.904394379478343*^9, 3.904394392437725*^9}, {
   3.904437057475005*^9, 3.90443706826287*^9}, {3.90443889200828*^9, 
   3.9044390280680304`*^9}, {3.904439059611327*^9, 3.904439075329904*^9}, {
   3.9044391668675737`*^9, 3.904439172087295*^9}, {3.904439273687273*^9, 
   3.904439306487034*^9}, {3.904439421128974*^9, 3.9044394218795223`*^9}, 
   3.904440178537861*^9},
 CellLabel->
  "In[211]:=",ExpressionUUID->"1fbc4696-800f-4e88-ab89-6d84188c0525"],

Cell[BoxData[
 GraphicsBox[{{}, {InsetBox[
     GraphicsBox[{{GraphicsComplexBox[CompressedData["
1:eJxknWVwVTsXhnFtjyAFeqS4F4p7Wbi7u7tbi5TiLhf3izsFihR3dygUd3eH
4vDlm7nPCZP+OvPOys7OSpYnJztd6x6128WJFSvWVmusWP//nX8l6beVBZLK
upelOlTP7yu95x2NveOjxpWaD0lycpOXB6dNXyT5jR7eHvzl8QfHS3+LB59b
E5bx50uNV3Rr7++91urB+1LbHNb8Ng9e+73rolTTNZ5162SGtB80Hr4v8+qs
tewe3H3xiJx5wjVuPPxeeBFrMg8u37ZEgdLdNc5Tft7Oymc1ht8mAwMH91+m
+QXDLxh+wfALhl8w/ILhFwy/YPgFwy8YfsHwC4ZfMPyC4Tdp4mLTlyZzePgF
wy8YfsHwC4ZfMPyC4RcMv2D4BcMvGH7B8AuGXzD8guF39+xCa84M0/yC4RcM
v2D4BcMvGH7B8AuGXzD8guEXDL9g+AXDLxh+wfDbJXP+/dHvNL9g+AXDLxh+
wfALhl8w/ILhFwy/YPgFwy8YfsHwC4ZfMPw6IgIup23p9PALhl8w/ILhFwy/
YPgFwy8YfsHwC4ZfMPyC4RcMv2D4BcPv6TL+Lyuf1/yC4RcMv2D4BcMvGH7B
8AuGXzD8guEXDL9g+AXDLxh+wfA76GK22P0CXR5+wfALhl8w/ILhFwy/YPgF
wy8YfsHwC4ZfMPyC4RcMv2D4zdEqc6pF6zW/YPgFwy8YfsHwC4ZfMPyC4RcM
v2D4BcMvGH7B8AuGXzD83nyb3v+k0+3hFwy/YPgFwy8YfsHwC4ZfMPyC4RcM
v2D4BcMvGH7B8AuG3wmhfmU+TtD8guEXDL9g+AXDLxh+wfALhl8w/ILhFwy/
YPgFwy8YfsHwW8zb2cj1Q/MLhl8w/ILhFwy/YPgFwy8YfsHwC4ZfMPyC4RcM
v2D4BcPvy/mpe1To7OfhFwy/YPgFwy8YfsHwC4ZfMPyC4RcMv2D4BcMvGH7B
8AuG3/nZU47qdV3zC4ZfMPyC4RcMv2D4BcMvGH7B8AuGXzD8guEXDL9g+AXD
78pbY89Wy5jWwy8YfsHwC4ZfMPyC4RcMv2D4BcMvGH7B8AuGXzD8guEXvHVc
YLPpbWxyuFveUxOyOuXEqvvXxsezSZ+fue5FzHZ66GDoGSbkiL6bwOWhg6Ff
SpPVK0mQpoOhj1idMX3+xy4ZvaPj4I0zkkrcfNL7YRedv4B5Hry4y/z78w/F
xOR7E6t9bbc8nd1DB0Pvn7vei7Chmt7Wvrl7xF2Na360fNwbmCwG3nKw+Fjv
m75S/HKX4GP/ajrzCYZOe/gFww+Y8YMZL5jxghmvSW9Ts8jCQpUdHjqY8YMZ
r8kP9F0TEq+JV8XqwYwfzPjBjB/M+MHIq0lPfrfA1lY7HZ7xgxk/mPGDGb85
XuiMFwwd+Wb8Znvo8AMd/QNDpz38gOEHDD9g5pv+sAfQGS/6hn0w9dPMT0z+
oDNe+mO8YMYLfnC8xuKPEy0xMPrNeKEzXuiM17QXZn5h2hfojJf+GC+Y8WBP
GA90xgOd8Zj2yYz/TXsGnfHQH/YKzHiwZ4wHOuOBznig837TXpr2EYw/Md8H
5n35CqUr3Lyujpegw4/ZP+3hB8z7wMwfmPGC6R9M/w+PuqqPPewWr3izZj84
5+3BvA/M+MG8D8z7wLzP7H96Xd+2m/P6efoH0z+Y/sH0D6a/Mg99Bt5aovsD
0x+Y/sD0B2Y+vu9IXHFEorQefwfmfWDeB+Z9Jh1/zvvN9qa/h449MjHtGS/+
k+fNei7+D3sJxv6DiVdM/0r9kvfTP9isr+K/eD+Y94N5P5j3m/6TeiL2Gsz4
wIzHrIfijxgfmPGBGZ/pD6nvMR4w4wEzHrM+afo7s35n+juznmf6N+iMD8z4
wIzPrN+Z4zH9EZj+wfQPRr7xD/Rn+gsw/YF5HnvO86Z9N+szpn2nnsHzYPTB
rHeY9tisR0CnPfaS9TTtN5jnwTyP/SP/AGO/wfQPpn8w/Zv9YQ/pD0x/YPoD
8zz2j+fBPA/medNemvkV9or+wPQHpj8w8gkuc+/rt6pOm/il3dBu6BanB5/f
sHbQ2vQuKVIrS/HIKjHpwR3CeqZ86ZR5d2b0mHrdGqM9dN7P89CRT/oz4xP6
m1KhaLEc7ZJKA+vBV6lr+kqmfCMPXF9r82B7yvtlHyS2e/A27xFzxkYki4G3
59yVulsuh+d9qSpvKXvQy+npD5z7UL3QeoNs0mPqphr1y2p8/NrGxi8H6fGC
4cekwx/Pwz/YnB8wz2eJXj26ZGOXhP8s9HLsQKsHM99g3m+2vzpyxYJOJzUd
DH1M8qWbpxd2e+b3QuWT4zv6pJVrhUMfBO+xeDDtwcwnGP3H/rF+2AP44f3Q
zXoh6+VYvjlO8xt6fbFP5v4S8T7tWT/ex/rBP5j5MzHrx/jAyAft4dfE5voT
3/N+MO9DHsCsP++HDoaO/Jj5g6mP6BPvN/UTOu2x/7wPeeJ9pnwNKbFqatRU
/TwY/sG8D8zzuc8sW/U7ltvzPBh/QX2V/qDjj5AfMO2R30JLF57Yu8rteR+Y
/qln8ryJqf/x/NOA+Xee+uh4Fzrvm71/9if7aB0fU0+DXrH6jCTFP/vJq/rp
mvdopvXriO/N9kMdWr/o39Q34kHmY3+ciCI5Lzs88wtmvcDIr4mRV96PfvJ+
MHTmH4z9oD2Y+brbePHerD31evzzfMGl2nf182Dag2lfsv/c5yHV/TztwbQH
0/5tgll/Vu7189gzs/7IfOL/wLRnfpkfMP7FPF+BfQLjX9BH7BX9ddi9Ldfs
f/X6gIk3wMTXPM/6Q2e9sXf4D9N/genfpJv7vcgDdNM/m/uJ2AOeBxOvoJ/M
r6nvyBf9gekPTH/oN/0hX/SH/NEfGPlB/5EHMPaO/ukPOv2B6Q97gPyB6R9M
/9gX+odO/2D6x57QHxj5B9M/9oj+odM/GH9r2hvsFe/HXvF+MPyiX4wHjLyC
kSezPoc8Ml6zPm76F/IF6MgT/h/95P3WvjsyxGmv8zEw7dEn5A1/Tv9g9MeM
F8zzA/hX+EMfmH/4oT0YumlfkW/6Q5/Qf9qzHsg79RPyI/IFMP6H/nmfWX8y
7TH5DM+b9tmsL0GnPfYZ/2j6P3M/CH/F/Jv+C/uFfSDexD5gP5B3078xf7Rn
/mgPZr2ZL9YLjH4wX7QH0x5Me+aH9mDam/PL/PE8GP0DI7/oM/1DRx+pT8A/
+gVGXpA36Kwn9or1BPM+8leeR9+QZ9Mfsh7Qwfgfkz8w+3vwc3BB3frxRieL
4U9NbO5HkL80D0k/+kBtLw+/7H+CQ7LN3p/viPZntGe+aA+mPfKCfUKeGa+J
4YfnkV8w8ol9gx/6x74yPuxHx6SfyhTP4OV5Hjr2F4w+0d7M36j/UW8Co1/E
L7Q3z/OxHtQnGT+Y/IZ8j3yFfNCsN7Ee0M38kvnHPprnS5gP5A86/YF5Hn+O
fQTzvEnHPyPPLR7v9r4W7evRH+qh6DP+ivZg9MX0Z2D6Q37oD/li/Mw37cG0
x9/RnvVIONo6pn0Ruyc/hc76MB78IfVM6Pnl1uRIm7dH3ngeDH/4R+QLOv2Z
z6OfzDfywPPQ4/Q7cr39b2+PPDC/YN4P5nn0mfbYc9qDoWO/U6YKm1LnvVUa
FX3UNs1HlyefYP1/RZc4+aKj3bN+2E+zXgXGntIefwimf9qzXmDoZnvkg/ej
n2CTjn3heTDvM+nIE/yC8XdmfIU8wh+Y5836DPUPMPLH+0068ggmXkN+sHes
L/IGHXlCX8z9TdN/Qed99I8/NfMV0/9C53kTI6/IN/kK/SOfJet8GFM6n1V2
Nrg9pVukHh/teZ+JeZ73Qed9+H/ag5kP5I14Dox9ByMPyBv+w8SmfOG/kQ/i
Q8ZL/sr4zP0L7A3tmX/k0dwvYD6YX3M/gPjk2ayvG78utMnrm73HrPR1ys+t
83O8K2mT2B8fNxq52yVDQ0YmyZXVJut92t2tflX7N+YDjD7CL/qQduXg6ucP
WmXun/devQo6Jej15qqbG9ik3vn2UTsXuSR7gRpeVaZp+0N7MP4a+UlQttvz
LjZbDLoZ78E/GHtHe/LNOr1mxi0aZZGD/tc25ezvJ5UeHC63L65Vmq1o9bl/
ebc0i9XhYMRyi7Qb1NSn8GuNUyZplLN1U71/zHzwvHf+5kmXRej8nfGDkU/a
7z3UON3ZjHo89kU358dJrONV/DPPww/zxfhpz/zQHox8EX+wHvGbt3nx0KLl
Bfmif/QRfwH/xCfEB8w38RTyjn2nPf6f9ugH9gp5Ql7B0M16upkvg8kvkUf8
sfl/AzPegM77sOfED2b8Qb4NHXtOPGCe/8e+87x5nt08XwOd/szz9th/4hfs
Of2b58vxJ9g3nuf9YN5vnnenf/gx34d84Y/A+Cv8C+MBMx764/1mf2b91qzH
43+QBzDvB/N+MO836xHoK/2BeR/2h/6h0z+Y+aI99oP8BHtq/h8LfSF+wd9w
XgL6xw5dk/aYE5OOfENHfpF/4mfmk/iZ+YCOfENnPMQz0PFXYLMexvphj4g3
8W9g6NgP5hdMezD9m/El9pn5BEPHfmGvwNCxJ9DBzKdJZ/6Jl6CDzf1d1o/x
8zzzD4ZungdhPRkP/fM+cz+F9aM/6PhvE9Me/sDIsyk/PI/+0B6MfQQjP8gj
9o/xQmc9eJ73Y6/oD/mjP+j0Z8on9pDnkdcCR9KeOtba6ol/8Ef4U+LVxCfv
DSzTWss39gx/Yu4HYF/wpzwPJn7o8E/hIXn6WaTTk+srZ4uf533EC/gn4jvG
Cx3/b9a/zPMg6Bv6BcZ+geEPjHyC6d/MF9En5Al9wL6b+kP8AH/IO+tn6hfx
A/EddLAZL5jnm832yG/r89bIXdtsUi5Dr2nFamt9ID5AXvDvyD/yyfjA6CuY
/nie/pBHnjfl05Qvcz8Uf428EM+zvvhX4jvkj/lBPmlv+kPyDeJX4kMwdJ4H
0z/rRTxfasfH2Ld+O6Rr8/uTC46xya8xHU9m7Kj5xf8Tf0e8ahHLEur2xMut
bHdHXZvr9uQTyD/9P+/5Obr8cS1P8IO+wD/Pg2nP+GkPv7QHk0+VqBbUK2Sd
9lfI84dMp7r17WGTqdm+vNz0j66XMB/kX8wH8TmY/mhPf9B5HnsFRj6YL+YH
+2jmH9gL5AM69g+MvHn+X/Xf+pOPIH9g5pP2zCd03r9p2IMeG7Lr/J34DMz6
8X7mH/0FQ2e82CPWt7c7SYn15TT/rAfrxfyxXqwHmPnHH2BPiT+wn2DsJZh4
BEy8hr3En2NPwaZ9RB6IJ6Ajj4wX/QIzPjD+lf54n5mfYf+oDyB/8A9mPDzP
eEx9BzMeMP7GPG+K/cTemvkXGH5MOvkT+ZL5/10zvjf//4i8ov9g9AOMvhLP
837zPDPxE+sPZv6Jn5BvzkeD6Q95R55YLzD+DPt0J2GWDyHnNIZOvYb3m/Gc
GU8Sr0E3/19h+jPoxDfoI+uBvSXfBPtM71Cv+SJdPwRT7yF+Mu2VWU82z3ND
Zz7w9/hrMO3hn/EvufzKP+C20+OfwPBr+nfkDzoYOvLI+oGxl/hz5hcMv8wn
GHtIvon9xd5RTwITHyL/6CPPgxkv+TfzgX9GX8GMH39Ef9gf9AWMvTD3Y3k/
dPO8Ef4P+4D84F+Ir9FnMHTkC3+B/hNPUJ9D3sDE22DWz7QHxDP4D+pvzAcY
ffDU4/7TBzDyj38Ek2/Qv3keg3wKjP4iv9W+ddny/auuf5n2Fn1GP5AXMPOF
fBNvEg+wPsw/8kD8gDzzPBh/gb0CU79mPcx8x/N//v/iGeQRzHxhj/E3z6/N
q/bxuNZ39I35QL6ZD/SFegv+kfGBkVf6Yz7gB3kH057xmvVhU94434B/6lar
QaEv0zU2z2/BDxj5QB++OV8WPppC1+tYb+QZ+4H8gllvM19GHlhv+AcjD6wn
6wW/ZvyPvJJPou/EW2D8L/6C9vBDezDtkSfiGfSJ+QCzXugvz2NPoDMfvB/5
xD/RHjr6BN0cD/OJPaR/7D/+H3+OfDM+/AvxNeOBbp5fxl+CyZ+Rr5kz+obY
Hzo8/VGfoj2Y9vhX2hPvgJHH7JuSRNYTb0/9BjqYeA+MvrF/U3T6yeun+9ql
yIOv95wNHR75Qj+Jf5An/Bn5KPYReYWOf8X/IP+tNwQOL5HeJjmH1Vl2Lr7W
d/xB9SnzE5QfZpOQD/UnLZ/lkNdzDv/oNNoqYdGF6vgN8ZNmpRO3CD9rlU9T
xVmwk94/Yj2RDzD6YZ5vYb2orxBfIj/4I+w38ow/Yf1pb54/QV7Rf/QLf0/+
TbyAPWP9sK+MD3vE+7GvtAdDZ73xd2vWPa3+doTeX6c98gHmfWZ/2B/eB4bO
/NA/dOID4i/o+GfGh7wcaLx5R+Jmdnkcv3/7p30cEtW/Xv7Yv20xMPqE/Tfj
o1ptn5dpXFXn++TP0MEh629+z+qj6yXQwawn/hV5hR8w8bVX+cIFbn+xyNef
e8Nm7tHySXv4m7RvQJPaxbV9oH/kg3gOfTXp78u/S5Wgu9MTnxNfs35mfE08
w3qDWT/yD+yJub7YQ+wf7ekPTHvsLxh9wt5jL+iP9vDLfjPtwdQniE+hg9E3
6q9g7AHrCR1s7o9QD2U+zf0k8LbT975Pmmj3yCN04h3sO/aF+M3cPwKjH2DW
F/8Fv/fnfb88Jq2ut4AbSmDykk805nlw2fTzZ1cop+099gv54nnsE/rOeJAn
MPHJCum8758AHa8QH/G8md8SXxKfmfUoMPpt+ifsQfVNXesdTmn36D/xFOvB
eNAPsOnPsBdgsz7M/D9I/KHEmwjtf0aH1qi/yGqVc5MHvx14SvNj1kuxb+ST
6PftJ/WW/Slik0PV4gc2veCSKd7pUjjuWeTit+9Dbrh0PRH/yPPwi/wxHydP
bM6SaK72nxNyZkmVZZLGxGfgRZVPTXPn0v6Y58H4d/xPx8gbzpwLtT9mfpAv
5BmMPpj3b6BvjB97hr0gPr02MO3Q3o+tnvn4mmXmzsf1rfJqd7kfQYe0fWc/
aHmOI/8kG2aRUxlitXAEuz3zmb7L707hG9xSe0uhJfl/WeVnh2IlPlv95FKD
kY9HdLKJ78y4ld4n1P7dPO/BeiMf+EfsFfOFfjK/2HfmC/ljPsHEc8RbxMvo
L/4I+4T9AlPvwt6QL6HvrAf5DHTam/GHeR4EOu2hYx/N5+GP8RHPUN8FU1+k
Pc9T/+F5MP7JjM/N8xhmvEJ8AsYfIa/meQezvk78Bib/QP7JP8h3WQ/0n/gT
unnfKvkC64X9gk78D/3zpm6r2x3U/sM8T8L4iIeRF8ZDPZ14gngE+wpmvLQn
noOOPYLOfoDpX6Aj39BPPR8RNMpfx0Ng/BH1ReSVfAU6GH+F/8A/ww905gN5
xX+Q7/A+6PiTfzv3+PfCOF3/RH7pD0x/tIfO+jFe6LwPOvUTs55KezD+i/bY
D8YHxt6SD2CPiL/A5n07yD/rRfzFeSbym6mnQ4PSbvf2xF/QzfPV2HPkh/bI
D3Tkx6zPol/QiQ8YP/JEfg/GfiNf2Gvo+A8w8T+Y9cQ/IQ/EE9DRR9aHeAiM
/eJ5znuCsV/4D/P8sXmel/nCHxI/gD35V7vAws+X26T2SJ8L45br+WA+yafx
r6wf62/7ZI1u288mZeOWTeD13eXRzwLBg2rujaf3V8inwdg35M/Mt4mPse9m
/GueBzfPf5vnf5k/5Bc68ku+hz8FI3/m+SvyeeQP+pji63csf+Id4/wr9Ub8
I5j4HIy9JV5DH8DYb+wlzyOPyAcY+097+INOPA/Gf1Sa/Cb9/BXafuAf4Yf4
A3kw+afeyPiId9Ev0z+Y/gDM+uIvye+JV9AvMPKLPYdOPI2/xH7DL3T8Aft5
YOQR/wGdfB39R57Qb+IF4hfGj32mPfkQ2NxfIL/AP2OfsUfkI8RL6Cf5MPYZ
ewJGH8HE/6wn/bOeYHM9sdfYS+JRMPaaegryzvPIN/UQ1g/5x/+CWT/0GXkh
/+jea+ThzK/0/Jn/56I97zP3t0x7hf6gv+Z5bMaDvyH/AhOfkB9TzwUjX7zP
rP+adDDPm/v9PE88ijxhX7GfYOjoG/6I+MRsD5322FMw+TwY+0t/tEdezfjb
PB8NHfkz5R9/xvvMeiP9gYmHeR75B6M/2E/yPewF8kl8xnyTr1KfZz2I35BH
4gH8JfqPfaYei33E/qFP2DviHTD2k/bwAx37AibeRF7JN02MfYQ/MOPF/mFv
iU/pH37RL+jsR/E8mHgW+WD+sGf0B8Zfgc16DvKN/cces560B2Ofsd/k8/hL
6kFg9jt4P/6xd8uwG6u66/iL/pBXnsd+g5Fv/A/2mPoE9QbsJ/EW8gHGX+Fv
sf/YU8ZLPRj/xHywXvDPfMJvyNvBczKUtIpP9tE7pm7V8al5Xox4yudy4o8N
T1g89RXqZcSXxA+0B6OfYPqn/mPOB/INNutJnK+i/kV9Bv8HRr5N+4p8oM/M
H/ae+eZ8EvIeEO+ro+ZyHS+AzfzNzCewB+RT5vlN/Of+Ivc7TTxhk4BXF/Ll
aqTtEf2DGQ/8sN5p294Mj5pjkYkLq55P/0j7G1OfkP+Mybb0auqj54t8Dkw8
i/zTf+sAr2SJPjg9+3n4a/yd+X0a1pP1AaNPYJ43v/+CPQOb/hp7BuZ57IHZ
H/NHe9YLjLzgz5AP+jO/Z4K/wv5hP8D4K+wD+sH6eL4/8d/6QKd/MOtD/oJ+
IE/Mt4nJB2lvxm9mvYv+sQf0x/qZ/WOv6A//xXwiD5wvMf+vA0afqI/RHv9M
ezDt8dfIE/EO8008j/+AznpC5zwM/ob3gal38zzvIx7ifeT/0JEP6MgH8Qfx
DeMDkz+b8RD+hP7B9E+8z3pRX2A9yW+RJ87HgDkvh/3CHvJ+4mf8DfEU4zEx
8TPjM/ejzP97sb7Em2DiE/I37CH+kPyK+Br5oz36D6a9ed4UDP/EJ/gT7DHj
gU68BMYfEB9i35AX7DeY9vgL1g866wcdTLzOeD33nfzn392xhl2v2UTX88jn
iCfJn3je/P8N54Pob/WEXYf259D1DtqDaU+9ivbk9+b9xORz8Atm/cnnmG9z
fxD7gvyAic/xH/QHJh/CP7B+2B/0E8z7sDdg/AXzRXwLNu8DJn7lebPeSHvk
AXsCJh9DnsDEM8SjyBeY/Jn4lfwDOpj+8Adg6kGMh/7AtCe+Qz7N+6+wR8SX
yCOY+ifPm/83ARMvUy8GI3/kX/DnO+L+lnvlbJ79RfJv/B/zi31k/sD4Z/JL
9od734pdd3RJXS/DvoGxf9Rb2T9EXzivCMYek3+wv0i9Azr5BfvHYOw39Rb+
v87z5v/54Yf1J94AE5/M3P01amkzm7zLfHjClZQ6nmd942xvH9wqi9Z37C3n
98lnzP/PES8wPujoA/EF+gPG/2BfqScxfs7rLKhc2r4kj1vmLfgQOSvcIpmv
DPpujaPlg/WHX+Ij5gfMfPJ+6hv4L+QbjHyZ9SPiHc47Ux9nfxPMfjXxKhj/
xPPEJzxvnv8xz5cRvxDPQMd+EG9gT7EXrDfxBvac+B39wz6Dsd/oX8Z1DYdb
W+j6Bu3BtGd/g/bEa+Z+Iu9nvOZ5GPLHzHXrWRuUtMuZNo2DB2bR9pz4gvgL
TH0Yew8mfiC+oD3yR36CfzXPW5r36UAnvsIfIN/mfcP4f9bLvI/RPJ9HPQJM
e+I96Nhfz/74f/pcsfvBWV2q6XzDvO8Kf0s8x3oS/4Ghm/+X9Xwf9D95Ms//
mffNMF/0z3wzX+SDzCeY9cNfN/TrduRgLZun/oG9Jt5iPZF31g//Bsb+sZ7Q
Ga/5fx3zfhH8HfNh+jf8D/ESGDr9sz7sN4BZb84Dzbl7ZGipOy7PeV0w+mDe
Z8N8gz33h/xX/9lQcFqX0NxOz34jGH8hc471C1up/3+LvIEZH/156v//9Qd+
2i9Lq0FJdL0Bfw3/1Cdqlt2zPfsn7a+JT8Ge76n85x/wV/hzMOuBf2W8+E8w
/pbxX2nb31a0l95/BeNv8E/EF+gb/FAvA5v/R4bO+4nfwZ7v2fw3Hs6vMR4w
9chYl3acrdtG3ydk+iv0k/Hj35A/4h2weR+NeX8M/oz6BnT8E/Ev7U3/xf4F
9h3/j36Did/xd+gn+RL+hnoo2KwXY2+xL2D6Jz4mn8B+gM37ysj/yXfQB96H
/vI+8/8T5v3rnNfAH1Cf4X1g1g95Yr2QJ7B5Xwx07In5f1HiI+J16NRnqAeQ
r+M/oYMZP/kz60W8gz0Gk4+TbzF/2F/kA/+DfwdDxx8RT5jnl8z7UaBTn0Le
qReB4Y98E4y+sL7mfSfQwdhb+GW+mA8wdPSJ8eEfGR+Y8eAfwdh78lfmG/8A
xj6hX2DzPhIw9hf9AaMfYPP8DM9TL4VOfNI5QcJ8x+fo/Rb2E3gee04+BWZ9
zftPwdgTs14Apl5Ee/I38zy/ef8ndOaH9Yd/83wz9hf+oYPpH37RN8YHhs77
GB/rTXswdOSFeAZ+iSfhB8x4sA/meT7ez3yQ7/A+6muMBwzdvJ+MfAf5Z38H
/QBDx58EPMx89qLVLtu8Jk0scUXvj2D/sUfmfbvYR/jFPoLN+0mhs19CPQ7/
ap6Hw34Sj+LfweZ9I9Cx1+Z+pnmfCPV98hfiIzDxEecx0Bf+rwUmHvu9ama9
ugd0vZ/xgBkv/RF/0B+Y89rUR/BHyDsYfeB8ff2301s+/6LzSzD1R+onnBc/
tmP4ud0ZdLyNvUAesYdg9ofwb4wHbO5H8n7WGwzd3H8n3mG/ifnivA3zSTwF
ho68EM9T3yA/wV6BPefHY5+qeCpcnx8c9m+9Ruv2aIw9N++Twn6zvuZ9A+Z+
ZuPG9vcVqzg92LxfAP0mfjf10Txf6bl/+796NPU87AUYOvU/4h/qhegP8ka8
wXxRf4AOZv6IF016nOTJn2xJ7vTsl1e9Hpjl9GItX+b/K4gHqQ/yfwUw8R76
Dx17Q70De+M5L/KfPFDvwH+Z9x1Tf8Pf8TzxA+tL/AAmXmC9sc/MH/yC0Xfm
i/ge/UH+8TfEm+gbmPbks+gX40e/qI+Z/y/AvpMvMX7yazDvY/zsD6KvzA/x
EBj/wvwir/RH/ki8Yp4XIR/GH/C9SeQ34cK9ccrs19j8fjPtkWfag83vO9Me
/aU92Owf/439Ir4Am/VYMPqLf0JfsV/Qzf0ocz+A/U0w9Rnsrfl/HvIfMP6P
/xMtjti/JNYo7Y+pr4PJ73me9SO/4v4B9vup54PN78XwfvTFvC8EfrCv0MHm
90J4P/aS94N5P/MJHQwd+0J9Akz8wP6h+X8BMPVz4j2wuf+LPEA37zNmPMQr
5n1Z5MPYO3N/w/y/Ovxgb8lXiJfA2HPOA6Bf8MP7iI+wv+b9a/BDfZ36M/4O
TDxMPZt6JvEt+SHxB/oIpj32h/bkw7QHEz/AL/Eh/CLv5v89PfcP/JdvUc9j
vuGfehLnwZhv7AkYe0L8Dh0MHX6wt8gr55eQf+wF9Tv+n40+QQeb32/GniGP
+Buwef8cdDB05JX5wD6AiQeYH/wP8TfY873o/+p35v45+gv2fO/uv/bEF6w3
9oL1pj7CeoORV+od1GuodxA/mvedgYl/OD+GvpLfgJl/4nHWi/ljvZg/MPPH
/z3x79gn/Dv5GfthYNp78p//2nv2s/5rDya+gX/0G3+CPQAjD2DkHcx8YR+w
P2D8GfU09k/NeMQ8T0W+HVbcWiLZHl1vg079CDr1Iujm/3PIX9E/8z4E6kvo
I/2Bze+BMh7sP/EU2KyfmOdzzP7JR6CDeZ78hPGCaY++UQ8KdQ2Mv6KInn/z
PAMY/WH/Bcz+A/6QeIF4lvtR0Ecw8kO9hfOY5A9g4mH8mXm/JPEB/VGPRl7M
7xuY3/eDjv557pP6b7+c877oIxj7y/45/gL5BZvf08N+kd9wngD7wPzyPjDj
YX+HegDvw1+b/9ciXiBfRp5ZHzD6jXyAWS/qg+RHYPx3m3f3/ApXscvSz2l2
tSig/Tn6gj6Z9+uCscfEK+gH+k5+gP+hfgGmf+QJjPwwX8gzGHmhfsJ+KPE8
80M8b84X9p14AIz9Ih7DP7HfCB37Dt30B+QH+GPiTdYbzHriP7G3xA/4L+Ih
4i8z32W+sZfYK+j4e+j4P+q5xGPIP+9D/s14jPgKe8L6IA9g+mO9iHeIx8h/
iVfB2Ffsp3nfDRj5ArOenvNM5efveR9X10vhh3iM51kPngfjH02Mv8EeUB9l
vc37X8DID/pKfRF7jnygH+i/KS+e/9NdK3xy1Advz3kHMONB3rFHYOwf9pr6
G/EK8ky8YX5PiPgNewzGXmPvWS/8IfaDeI39GfP/zeb3ftBfMP6D+iT3a5CP
Eb+QLwdVGPLo8TRtn+EH+818og9g4i/0k3gLzP4u/gJ7Sv2K/ojP0Af4QR7B
2DfzvmIw9SPOE5BfYz+RLzD26dryi1nnptP2lPod6wnmfAn+DXnm/WDqe5yX
oL6HvaVehf2ifoJ9A2PvqaeCySfRT9aL/98g39gH/CeY9SD/I39h/MR3YPIp
7BnyBTa/14m/IB9gPwB9Me8TZL6o9zBfxGtg7DX5Nhh9wX6b/19Gn6kHMB/E
s9h//CP2BQz/6BP1KOwN+o39IP4ifgMT7zDfYDNfMOsbYOwp+x3UL4mXqeeC
yf/wR2DqxWDqxeSH+E/0H3sMRr/x59DB0OGPfJf5Z37Bnvv0/8s3qf+iH7QH
e/4P9N9+B+15P/IH9pzH+m882O9KzYckOblJf1808Pz6qtXue8XIL8HIL/lm
zY+Wj3sDk3nyrcbD74UXsWp8t9LJf4K/6Hoy9oR8AnuDP0CeTDr1Y/bHsG/Q
yZeJ97BPrC/2Bn1kPZAX9An9If5l/Ngb4lfWA/0x988YD/qMvGLPmT/sPfYE
bN5nS70ffYcf4pG4+aT3wy6+Hkz9G/2jHoV9Ql6ZD+IL/B905MWkI1/QsW/I
D+MHI1/IC/k0mPOLl3d9ifyROZlnvrHXzA/zB96yvGmi1+W1/uZLNzPI67r+
vx7+bk9k8IU5mXW8sHXVpCR5Uup8599FfeqW83XIuxOy49Nf9/N3mNVofrpq
Oj4+Pn39nCobNCberXB6Yd8QFS83CC8XWTujJcZ9VEfnt9qy/LtDJgbVj1X4
uaZ7vte9r/fsWr/0eNYEZY7+Gd8pCbM/O9ZwrT7f+brswN6pZ8b8HtnweEsy
ZH7glKuFpnULTqnvb9nwKMufhi/0fflP0mcf1blqzO+PpTg9I5e7r0vSV0n+
dHV3fT/VAb82HWf76P9j7K5vTfXplc6vZl7Y1T+8bMzvi1UcO7Ju8YMuSRDZ
JE7EXa0P9TdJ/ew2vV9Re/vlBP3/+r+e5/+u/cf0vzbRLWebnW969YFFZicq
Or9PiEPyj1lUYMBsq6RbPM2d5onSv63Rk6qqeOr27fVxnS8ccnLWq5FutT6H
986MN/6NQxrdOH62WxZl7zL8zFWvqVMmzOo9vPQLi8xbtX2su4VTlv2a+CFU
xUfZtvu/bqTy1TnZxhdNus4u6y/V8nc0dsqv680cdZV89Y5T4MCiQ06Ze/Ou
tf98lQ9vmFXde7tTnGXtoT9SWeTytpezF+dxiZ+rwc7Xan4ypH91qGVhl3Qa
uj7OIyU//1R0N1xa1CWNwrJY16n57e839PbrMJckznmvxfcUFpm1s+C1RCof
mnplyKroNzYJKD4u36s1LklUvWBEgUp22VJi487ay10S71jzmi2fKvsWmlwK
2txyM3fBHhVy2ySJ/9svoz4r/WhTtlpULJs0j96YYOJzl/TxOtDqRW2bRMb+
2m/8G18puHpk7Uq7VTzVu3zFhQ99JV2p1QOneNml0p3uzSI++kr1nOlscYfY
ZVS/1gezVVX+cFyzZCGVrfI7vNjup5UckqRAiRBLdavEun0tvGdFhyQrXqHT
ta9WeVT4asYdouznny0VLja2SdZBYY5+dVW8dK5eWtcum/TMlnFUFoW3jPqV
7FBWuwzoUmzXo1IOubx2254yA+3i9Su43/0DDhn27ULrunFtcnV1ottndjkk
uP+E7zkKW2X5gLLfRrmc8t3aKnx4tFWSzA/buUHhqo/ezRx0Rvm/SwHvo9Y7
JG3XratD9tpkx5CbM8blUuv5qlrk5dR2SZ1N7NfzqvVKv6DQy9F2eWzpFhCo
4t1PDas03F/eKkfKtulWcKZTLoa88B4caJW+bSo+T7xI6W+5yPxj0tjld8H7
qQtPdkq5nG9yX/Cxy2DrxhUtlzuly7+/U8cabJcqqxc27TTdKdfK1/NJOEjZ
59Sp/WotdEpY3w1bqo+2SPo3bzL8iuOS2Gtjf104wiJPDs6JV8/LJbV2JHi8
cI9NhjeqevjOH6c8T/WoX9aBFumc91V6ry4uORSQ6UWBEItUX7V3adQQl8Ta
5b2kxXyLHMh+6OSRW7re8GH/0Ouzn7nkUronRZPN1futpcqVzfltn016f7sx
xlXTLXN6dh2f8aS3pPpwfETOA2650ef64GZnvGXsCOv82EdVPBr7md2nuFW+
vIhOUPaMymczjKs2NbbyX7vXh3qr9jmWrN2W18sm5/b1PDJ9l1uKf3+Y/VUT
m/yJX8YaotpX/TAksaW0mr8xGer19feTZNt+/n5d2yrTi+yOsufS9eFn3dbN
ePtQf3/qus+Kyvte6u9V/YlTslCrGg55cfK4NZFT279JV7t82jxQ27dBpyMq
7R6t7dPZQoeqdW4c8/urmzvXuV9zmUsCsy/s3nmSjifit0kWp0spHR8xn9Ua
3U1f7Ly2RyunzhxV4Ipb8g4vOtm55K/7wQZuOpewsI73sOfDssnW4yX8JFOb
ydbmaWzypKnXo9qJnXJqwkj/+qtscqDl7nG3bU7P+JpdzNSw/2d9f8v5HHHm
BQ9xy4a5DSefPWSRffG31Ey8XOev52p4lV76XeNhs2q8K9rGTy51TrdnRaRF
bg7ofnfDAD8ZN3tnpqZ19fmSmR0DWrfoYJWoCjuXfmzrljdr5j3KMsYql7eG
JT7e0S0p2gQNn6ryhZVRPza+/Ot7nPtel5ky4oJLBpx22bKX0PXWpY9Cnb3V
+JZ07PagY3J9H32mctNbDk7rJ3VHvT1xLLVVcuUf927ASD85VLP31Gkuq+So
2fbeTYVzupb+GzTcKtmPFbvWfZif3F+Q/W6mflbpEGpt+3K43v+8uOdmwRGt
9fn11Ov2pPBV8d9ua4JkJ5pr/8J8Jlm3ovqVVG5ZkHT44wOPvWXxomf5f/91
v1DQnq25Yh/TOPpUa/uFbH6Sq/6XfWcr22TV0ogVHRYo+5a544WW1ZS8Rvgf
PzzfIatXWjaEDlD57vw1r67+Vvl1aMuv81/H/L9XgmtVyv6T1CHNvZ+n8K0Q
836xU6MG/Hk3xCGZ4z24Vu5uzPu+Hf1/Pa3bzyHzlu21etXT+x22q/Y0YdX1
/sbVBr9ynvmtzwueCms4teLmmPeLXT3htfquyn/yPluR5PsaHb9vj33nzbL3
Mb9PHzXqSerzfXS+3udLmfK3ZrglT85anXIu1ucHiAcfPMlUyNHXT/w+dm33
LJVNqtbePD9TF4ccatOu5YILNvncpNOkOY0d0nP8wohsKh44ObafV/uWDjlV
PWWhV0p/g49/jn0zwiEjoxcn9O+sxvM46GX+FE6J3ehl5e+7vMUVuCevfaJT
rM3OXOm1yluq/mqW8/gGp0R3c/kuOestW7N2f5NB8b+2Y8JNKRXO0LXLmNcJ
lbx3/3Bh6zi7dCveemmNn05JkeHk2DR7vGXv8zHNvZV9XeB16+h11X/gkfB9
B4e5pEvuRg2jVX7ZoIM91sQJLml2+mG5HTa7VCtVaEZga5eMT33iTppOdim8
O2BekIq/1++q+yXosLdUOTkkYPQdl0y+enn05qPeEr/1oZPTXyh/Pvnk9izr
LbLqaPStxF9dYp370mfFNovkCbw/vX08txTM77tyhfK/VcOq2lacccnlamv2
5yholxS5r+wKOOuShunSBk/64S0nfL5nDO3uliwZMvjH++UtOf3e+X9V8fWv
Q8nKDOil5CVodpLFSp9X9Ji/JHFKJX8nL9z+Ud9P1vgk/LfvI6usmHa03LSX
yv5VKBS3Wny7uDYGrxj03ldunMjS8qXLJo+757pSK8Ahh6tOq7g5sV0afi31
Jb/KhzZ12jYnWuHN12bWqvf/72FdWl7kk5K34T8/pj3d2yFdntf70V3hJPXy
Jp/6QK1nk8jmuc5ZZcPAs5VGnHNIn5EDcoVZVPzTu23ZLAmd8jhX+07lVuv9
tg59Gic9civmfWbWNfO3/8nmlCf2ccNKbbDJmT+RBVZmVusz6PjxWInsUvHW
n8IPnjmlecpePQsmsEuxpR3PtHyr99cGWC11i9zS9YcC/e2Dqt11yZXBBU9k
W2GTQnF2Dz10yCXPtpZOeayWRXa0KLG1XUm3nJqacvqlrNYY3yebNGbTCEcN
t/Td8GJkYAWVP/ybt0zRfG558Tx68qBFNpk8eO+oCjnc0vni8+0r19hkUdIC
sw+q9SrZukO1d+lUPle2rKvqceV/d7fuo0IsyRUWHrvXerfEG5cpW19lb9YO
+Dxk1221nv4zPlf2skjQylKxT1j09yyu3C+cumZnh9woV7DdrBcxv2de4N6G
SotvO6RakYjzrr0x/182Z0FouWE+Tlnke2/Crvg6f6Hemv7DjZROlZ/MzFxn
RvtlOl+gfpR32o3ug3O5POszMXd4htcn9H67f6EfrYZX8ZOqU8cteKLi+Up+
O49mvuaSVFWjWt7KZJP0x2zV49/Q9ihimFdhn9Uqfu+/7UTx//9f6sKUxo7/
n/cPtVb9c8oqwbkm9rTnccr6NT3mpmqj9xeL3+0wcpfK74r+PhDSdpCfdK2Z
srFlhkUmH7m4za+9kvfU+9a8+6ryv3Trp37a7ZZ1Duvh1nGssn6VpdWcTMo/
VqgzvkUCq+wtvOVp/czan1gSZEg5sKefeLfsEdplv1VmX/5x61iQnxzJ+a1W
0eNWaVJ4eP/Y/bQ/Oppl/o7NKt7KnvNdofutYv6fKeLEzivxlLyM+B5VKHqX
il8nBxbvetYtfWr2K7ftjFWGfgwo6H1axe9ZzlxN0NEuJRvn3R2cW+lTmYvW
TPdj3udWZ87mE2VUfFCkRcKX80ZZZdPoyK225Q6ZPKppqbYz9Hn9QV6Vn41p
Z5Vnbt9O/WM5ZWbjO/l+q/l//m7J9NertT9vNKFqUO9lDunRonPd4Pj6PrcG
7YYVOFY35ve2X564t/1bFxXPNpiyodngmPe7tb4YJXWqO+XlmcEpH3WyyuQG
kTVz93ZKb9e4zFd66Hz1xPTtuVql0/f75322qVXUAX2e8VqXWv8caqHvJzlY
q9C7834x73+73brv6o1FXPKnZ+fM6/toetOR6Q8u/Ot72rFr1qvYaE/M72eX
ixo3Pqi5sv8hRbp3m6nr0d27R02pl8ge43vaqb8mLbJsmkuSvV7SZGMzTU/+
z5czlZwx75NbXThO9cVLlf5k6ht1qk/M722XcS8et/mPSx68s67NkzHm97ff
Di9d9J2Xvg9lfWTCVlt/ucTn9/YvU//o+DVFtHXJYC99fxzr22TMtBOxyuj4
9XK7uRUfFnPLwIW5R02fqc/7t3jf1Pnnpd6vupu01Z/gbPq8fo7AYi+yJVPx
YBGp5ZXUT8qED9lVJkTlk1EJ+0Wt1ue3760YWmdkDj8pdf9Q9hspY34fe+0/
7mmXffX3DLLdmtHoXSrlH1qvzN/hr+8XrM1TJNaIUnYZGLao0sbTKh7I0WN2
71WaXiHw5oErG3Q85LUmYli+DRaptD9f0azrVH7QrHe93+dUPJRuWUjelU7Z
0bRD2um57NI+x4HVsXxc4t89bmTeWzbpkvVGk3jKPmfLtyqir7LnWa5Gxt6n
/GGJz8viT5un8pu9Cx+cUflJnQbXCrpKq/g8VnT35BkcMnFqyI4BZeySakGR
zEUa63rNoYczHu5W9nls0UnNxlTT+1OnC6/tFStfzP9b5bmVNnGSmor/7UuD
Zw2O+f3qBdHLbw5V/rjy7+tfKna1Sy7/ZytXznXInPeLxuRdZJcl7TacWj/T
IdbWg62VfaziP+va4fHzHNL3atDviM8x/381+OHLlue36/mPepGh+pfCTjlq
2e7/6pjez8/6a/bxN9ms0vPXmnTvdzulWl+fSG8Vv02pXSnOzR5Ocbc8Obda
MrskfFBwRqO9TnkTGXl2m9K/BtHhM9MdcErdMUNGBNbV31vounxry68nLRLQ
5dGnCyP+n6+fciWrrOzLisFJ/Vc7pUWplFfsyh7/HHNnYjq1PhtnVCpWsITi
t3159+InTpne7GLyqsXsUmPioI7VXjtl7NcT90/Y9fn9tlPCWgapfGJt4Les
35V+Zru1MMD20Ca2nUP6J6/pkr2bz1WKd9sm3xvPe9uwmbLXcddneavyn5zn
fZZUjnLJwiQhmbc/Uv57Qd2z1fe6pPr+yF6jlHx8HLtvxZvTLvm648yz94P+
+l79Ad+kjjfKP2SOtyOTireSdbkxMv1H5Q/3TCxZu41b3MGNpsVtaZHweGWO
f6/6f30Y4oqr4ony88cXapVDn29pXrxdsxIqP759f3zky596Pwr9HRzHEfef
L77yrOEaS72C+v6IQuuHTyzXwyaz08/6tPuZoid5+/PqeBWPBE+au+WRr7Su
2qxC1dMqPx1wdmihx74yZbPV3++JTaZPruFI/VzfT7EvwDZyUSWHTA8fNXdZ
Vr2fHndYfqdvS13/LDngQIeqaa3Kj7zv/f3qX9+TmbY/xQ6Vv77yu/QjsFbM
7zNH/XPlc5H1DtndYGVHGaL/H5X71MPjD5vr/ztVqL1+/vXkVml6rdeZ+Wq9
JxZY1quJ1SrOWUOO5/6g/+80enGcPudeOSVBztbr0hzW/3eqnPBoncXxrDIm
qN3AO1VdUrZftaadEqv1+dLeJ6qtSwaVelpqyNS/vq98qGmJ2cWs0jnhs1/L
tyl7PLviqHS+Mf/fVCHg9tucdfT+09Zcu0o3b+SWqCb185RPps9bUq8/WcP7
Sf/9brka/qPZCbUeg16niajV1SVjd309ZZ1lEevwR4GLRqt48cPdCSvnW+Xl
jSQB5bP7ybe+98a7WlplmP/bl5FKfj49eb8k3iIlL59c+7f+9f8dR9xEfkUi
1XiWpQzdq9ovSLo8rPgFFV96B8xr0lbJ//pBZ4cq3CVi0ICg6VaJaLSy5z6F
owbP8i87VcVTf9JfvHThr/Ml059sLf7Fod4Xr3fb4jbxeZMp/zYV//XN6193
eDmbLKua92iDrw45Om1H0NYWNnm3M/DaYBV/jLrYy2dfTRVPFBqycGe0vv+5
+KM8bcNV+1a1Gqw+3sEmmeoM2H1ftU/cJtXCfSqfyha+eOjQL/r/Tr8yZb5X
4LhLcqUKiPf8tz5PWrrNm0b9zmj/wX5blhm+Hxel8RN50GHLgP/fz/HvTev8
v74Pety6c1jHrH5S/f6dFyUP6O+xJPxy+1fwZ4sUOFT4+6ihfvJh5aWzrSpb
JVbLf7duHuUncQrsmvxExZNP9n180DSLW3ZfXBo995U+z4C890o7c1Tjc/r/
VV7jCwR8ae+WiE/hW8vms8j5X5MaT83tJyVTJH1YWs3X3tJLi06Y45BC+Xc+
/dZe7y+9aH07cf2pdom7vO7UGt3190bSlzzxViUanvVenmHA9Y2fNI53J/iR
ta1TitZ3Tsyc3SbjQmpnzh7bKRbr4mRJA/66H2JHyld559pkW87xCxbEd0rO
Hb53T461Sa9Q/+Lxfjlk6Ioq5/KMVPH34UCfuj/0fsiaR9GfP8fW8ZzvH3fj
mm+c8rbwyu/uyfp7F/j7Jhe2pykZ7pa6X7L8LJs55vd2Z7fu+i1nPF0PyrPo
6rjkQ5T9O9T4yTEl/4Ujt4XtGKzXz5HybLV8Kp5PfMbxZdqOmN/bbBX6LOC7
j/Zn/l1/PBrtdEiyhJdaXlmi6yHphuz9s+Bfu9TK07NFr/VOKXckb7YFI6xy
4dm2R7vzOWRVIue9BntskvXmlL4vVfy8+vqDhjeu2KRr3dC65SIc0v3rpQMb
u1vkUN3w+lG9nBKazrl0RU+LjJ65OuCVsvdRkwNCD7S3yODg8AKR/7cHJ+M0
X7vZWza3bT207wJ9n13XsctCRg/S5+PPJrvc90p1h6RyRvZNO0nHB14hDd9c
Ufa6SZ/VYXXrOWXdndE7x520yamvyaVXVf1/snERaxP8M9gp9R6tvP/ir+/X
kp+OKV5x2fcoFe8XepE4f6mY35Mtff5Gge+dtP4XmGP9NjSLn1Te+aNs9Qn6
PAPxWsqRPqcuz9b63bhRDWvXWXq/emNAnw5bVbyx7m5o/HlL9Xk8z//Hyid2
n0nslMInMp72y67/v7DZfTP7xFsWaVvoi//RcH1eYm7ysGL5t7ulVLYC4ws9
0+ejA+I33pPklJYv7EEqrzYT3oa55UaVBN9Dktgk9YTPzT9adX428PbaijOT
+0lU33pNlnazScVXZXcfUvF0soRhSzd20edZhrT1+Rxnqtb3DVvzZV0w3Ft+
Da507KCyB5vq9RlRfIK3bGk7IF7jsm658vZq+hsLvKXAo6YjlvRyi1e7MU1q
zPeWw5MfJTvZTd9/Mqh2eDEfXz/5tCP56OAB+r5a9oeX37pZNfqv7+3sLf4y
SRmlH3HjLTt9fKtN5lcYG7BAjbdOibaDopW+FrmxZGzwO5cUCLvV9sE0/T2i
4pFF+sQfaY9xv+fTTDMepO7jlo7JttsHn7DF+B6ku8UC9wsVzyRP2/Ld9J0W
WTn+bp9Bl1Q+eX9Fl/bLlT3smeRhyYcOqd1i25g+H7zlaPOXsRqVcMrn0K5Z
D9z2lrbTWtl7NHBKh64lb/5Q7e+9/+A1T+Xv6ap1H1JrllXmDav/6F4Np5zK
Hf+Z5aO3TNr7PPp2mFM+dL7Wr8VzbzlRs/nPM/udUuhfW/ukfhZZtTHNj2lW
l0S3XVV0nsrfOl9Z2Ca3iu/uNKzfqU4yi/y6k729/2iXJDocMvKIiuc/FPYe
1XaUS5J2X7vkgJrfI5UfZxvYziVdtkSV7THdIrejn1TKf9Yly9e0W9RXxWOb
ygyZNvm2Wq9LBVa99dPnX4s2yNT+SgabJDozrsG7uE4Z9H7xhqnpbDLJnmNF
/L++9xhR8vTMLcpfHA39mKH2MJvs7De11Sy1fmNLBOQpovB7KTl+psIlKz5c
/nSsVXadL1B+hvI3aSMHrMyg8v1ShbunqN7x//sviWedOK/8dfvuoT876POE
lYt83zCiuL4PLHeuP3O+KTynw+XEaZPE/D5k8V5nZv07wiHFBk5tkT9E27+k
P8atOrZG18Op3/z51bFxZYeu5454mX2xfHFJ3FcvW5bcE/N7kR/TNdmdMtgt
ZWcMaXxoupafotvfdq4WEfN7kffPvB417ohbEuX53i2Bigebeu1N83iPsg/F
am5YVNAiDaIG5bSoeCH9tXBnfpfS33o9Qp92ckqW8GXDJidV+n9+8p8FKj9o
HFhsRmSU0q+xIYFz26h8oXupPqNUPrRhTeDThS+cUiq4a9t0Ch/Mfi1ebBUP
nshY9kWTIG/purpu9TKlXeIq0+9SyH41/t5XugVVcEmGU49mrktukTgfElvP
V3NJiYIRRYKVPM1e2G/5DyUv54YGXHqz21v8E5zoPk7l6zmrfW+W122Xxm3u
HQhR/fX/Uss6oqJd3o4b2GBaRZdcbLd/96FAu2wpl2LVyJYu+VSscLkunZT+
JRtXbE0jlyz7GNCj0V5vOXfbte7ediWfp0skG6Ty/yV5mp9K8dAlCScuKXM9
tUWi/XOffr9T5ftfJwd2S2+RCXVXjxp0xyUpP4YkKDfYW3rsCcr5LoVb/Occ
HVijr7dUe5cj4vxTlyyOVeT6/RR2GfK+pnPiHpfcn7s8kW9Sm1Rbk7FHkqZu
mfvSGnU6tl3OpE8c6crtlqD67S/Ea6vy4YPOuN5qfbz82iWM09guSX+vPtQ7
WPmjgSWip3y3SZmPLffd7+GQAS93VDz0xyZDyrpPux875MzP6DqRe63yeG+B
vE0nOWRR9XM/3Ret8iTo3cYsox3y/YBlxKJ/lX/+eWTIscouiThTLrKNij+q
nloYdr+2SyYmevh5/XKbWNY/94ud0S09Ev0oHSeNRdr03/3Tf45brPtDc2x2
W8R+Z/f0KwtVPNvdu18fJW9JptXa2HyiWzbGqrBvzomY37MM8G7vX7yFsrcf
o/KdbRjz+5Z99028flvlV98D08wo/tEi2dOdiLy3U+tb30V+lQPU881W5N+z
+at+fqnP4EUnctokqODAc2lWOsTnw799/NX7czeLDD532SnFNrsG11b5R1HJ
cqXkC/1/2A/bvL4Wf+6UAkWzp6o0Ste3hjxrlKxbPnuM71m+yGBLt+ijU4p0
//I8/W5dr0rzreGmjd29JWRRwvnVNrhkrdemL68v6Pt9sN9XN6ce+b21S3zf
HU72rIA9xvct61fJleFVN5dkKfhl6tgjuv60JVfL0PJD9P+L0lVwLIg9xSav
mq6OP+e+S/wL7i098ayuL/G+fh3Ct+4475LTxVpvu6/8+Y91KRMvreSWsPcl
JoS6bZK9+sS6Z2u5pXOCbve9xyl/nGhvxcUV3fIow6VvCYtaJGv7Q5t779H2
4sRUZ4PFL/T/b/OmbjU/6SP9fbgaV8u1b7nTIaffZzjzNFjXf14FDt/fcIRd
1rQ6f+XKa4c83fBh/abRuh6U9Kizw5Vduv7A/tSUvLHOBM10SvuauybtLqvv
57id98rI5Rf09ywflev4qFpqbU/nZu+Y20fFY4vuHHp5/JVLZqZuUvOimq9K
RfpOrpzSIQ+6vE18OtQmziPSY4OKT7OG9gia2ckmw/ddObAmjYrH01tjZw+2
SdqNzjIjUjmkQYlbGfaqfDzW8oYtPvk55OGXVX69HtskoOWvV7MUfn38zebr
x5V/SnAuy5HUDpnh285a/ZJNFnZJ0emxrz7PeShH6MW4Cx1yeemaJrWeqXy7
0Np1N444xFkgfoPyf33/knhg++9Sq4f+9T3MpSW/Vj89Ts3PunWVq/7//7Wh
XTpeDHBJ7OlvI+sofGrmgkG1FI7/KHePMQmsUvFOM1fG5Pr/p6tb9l64ppPO
h/wr9p+yz89Pmh94dqj+LqtcKtuq0r46Dqk5reT7Fd+t0qH0YL8mAxxy7fnM
XsfSqPg829XgWBNUPpIkQZ7bSa2SPOnKubt+OeXAGuvMh8qf1z9TJ9/8Si6x
l3i6Yo/C3Tb9nhynhks2FhzaYtcYi+zcHLvg+nD9f6aady8uXPDTJSefhjy8
NVyfR+6ZruGK31utkmlFycBDarzDz51Nu3ebyq+mhjs3Khx7yqyPo1JbpcqR
gSXKH9X5du6BgU0jlH++UDnLjIOFlL+PFbF3j4onbvdbMPb4PYusPX1haT+X
n8T6lLHjn9sWmRk1+dZCp/4/0LnUl2/tH6nP6/+OLv7ducAh9StMPfp9lk2C
R/d0JZ3rEHEFvv08X9nLvPvn2lU8PfDR5PtJJ6t44uIc/3AVfwddHJOn50Sb
3NsyKXTgbJ2vNam5KV9LlV9W6zl+xPA5NvEb+6ZGXhWvXN2xq8X4pVZJk7Fp
pakh+nx90cu5wzZWUvlo2L51+5X+pJLC6Xcq/9p24v710SqfsDyPts9U+USa
bV+79D2t7+vYm7t50Z6PrDJh7aJeZRS/Nd7VvnL9qVqv/YPm91b82h5XnBxd
wypn/nwqMuqYik/fNwhsWsQmS7I0fvS4sJ8Us28o2HG4RRovGjSxTpCy18dW
Fbmh1q9qxxXDkw1yS4rho0IWxbHJtF3hvmtS6P9/Zmz2zMdPrc8vS+4h1gMx
v6cwK2nbA9EqXy378+jIgsP1fRXLKxZdmWW6/r/onRc3Uzy16+9XLunx41zx
ePr7lZ77b4+4yp7L5pKPN59s+nRU+YeU9Ufc/sctRx/5JLit4s1q6a72yBFX
129zf+z9dk5ih/wofHPEwCcWSVjulmTb5pDS03K+nbZF5bs9L/dro9bn6OPL
fctWs0uKfs3v5k6lz/sP+nbs+6bNDhkca9rjpza9f3Mmdp8Co1S+E3ero8S3
FIq/u2Wu2adYJNeTpPNOfnDIzCTR8bNd1d+7LLEj0ZcCUX997+dUj7EH6tpl
bLcNRxtkVPbsePz8IzJY5ED5hS9PxlL67JvRf94db5mdukjekGvq+cDVk75U
V/r4fNyYTDP1faFHm8TrV3K0U/o0X7t7cu2/vs9wO8HLxtl1PaDVpY792vXU
369ce9VR41gmi/g+ftf/y3OX3JgbFKvGJW9Jverurby+bukTdCakXJT2PyuK
vis5/I1Nhg3ekT1DTbdcbXF71mhl72ZlX/dzWoDe/+i8YPqgzpVVfvj77JDh
P/X+RefI8CXpX3jLl+JPyvi/dEvhiR2yHvqqv3eJ/Xs+YnHNIrH1/xP7xb/5
PCqWrq88zbqxabMu+v/w+x7f7unupNbjfurrl8rq+uWqJd+ad1LxoMVn5YIO
dx3SPHXTxz0r6fPN1WrW6eZbwS7zTz2ZUWa//r9ongs/Km7MpOLxrGEhG/vG
/D5Bqcdzdk7/6JYFwwbv7Jci5vcvf+9JaUlbyCG/RvZduLC9sle3yhydGuiQ
1k+aNJx30yorLlg+Jaikx1+zdJvdCfM45F2eZLf2pbbJw3zHN8/Mq+R3xbqg
B142iRjeo1Duwvr+Q+ufNVOeNnBI9ZFf606tZ5PnT0t1XFRP+5uJdS6Ub1fL
IbdST+6VYrNNjvVN0SestrJPPT8O/5pbycvYap8XrnbImLkRTW920/Xk+Sku
fyzfW8nPn4wpxit6J0ftLrf62OVcmhwjZ4Q5JKplhc8bQu2SPXGciKsXdX7j
qJJ0cpVTit+0c/yavrTK0i3755887JBsvbyTl7Xp+968Y/97c1xyuwR5rW/j
ldopo4s0mT5PzV/XgIurYzudUi6sdYdPo/66Hy57zVpLL+j/jxz7NKKXv0PL
9xWbs9gUXzWe9/X98o10StPJd4oGBen17f/g3PAqHfT3goJa9m5Yuq2S947N
nc+HOKXWy7w954Tq+wi889y4eW6jvo8h35vSPtVHWmXSr6hyg+/q/+ccHrgu
866Hen/cXavl0L1K3men/rdupXNa3it1e9Lk4s6/vmfZuXNDm8p3OrmPrvod
rv+v6zg8a/mIE245XHva9Uv3Yn7fsuOD4e/OqfZD+/l/vGW3yT/vy+2svV3X
h96l6dBi4C23rGyY9023BspfVe472xXplt9PL5990kT/v7vFFvvBZnVssqxR
si57lP9v9jDF6nULrHLb9Xhlrub6fMLOZUcyFmrkkNTr530tul5/7zJJuc1D
nl2zSrpjp85HKfnNs+r5mYu5VTxYueQJ71bKXma/cjVJcZusGzcmdF1Th9Sr
nu760dnKPjcYU2xTDaW/n5b7VV1hkyrpekzeVlPJS5wBN/+o9cyTYN20Xe2d
0rvdnLtBCv/75GrLTX1VvLOpZsR+l/JXUfb28y845XTog8PZlTx9H7i57fvj
TvHKfcvn1SCLRK1/W3xIfpfUbJU7R9zBFvn9KVeCXzlUPP39aFhwdqvcy166
8p3lLslWvOy58nn1/xc99zm0X5lz9QZd75k2t+Hbia/1eYqxI8qvXLxN5WtL
/dzBTazSL6Rd1fCz+nuYt2bn2Bb/tL7P5+TB7WMnZvST8VG9/XofskqzYS2e
dlM4W4qprgKXrHJ66cOjKdL5ya1ny6evuqv/rzF14sgw3+zKvj8MSrxP2bs7
PRy5Mqa0ytSGia5Wau2QuIvC+1asZJVFWaJunhiq79/L1/R0o9Mq3nDEreHT
OK3SD2fuxR+Ku2Tu/dgdduxQ8VCh68+9l2p+OgR+yv1C5bMlRg9/suSv71k6
M+WumrOhkv9rmSMWhKr8zHE8c8q/vleJvO28sbJkbYV7fap34GZ7ff9Nnrr1
Q5J+8Jb8f5IHPFT28WO3kc8PrVTxfKu9/c4n9BOfcuO2TVmjv983fmLC1n5d
lb/Y+OSwM76f9HgSWCtvI6sMqLfx+DAVf17pamlrbWuV0p/ezVrV1yHJT10e
1tVbyXevdHva9dT1zoBvcyYlVfKUPt8qv4ydVT6YsljYY2X/Loz8ndwWZJOv
u6JTtlb02JfWZ9mt4rVGVe/PqaXk8euB+gW9hqp86tbj7Ltr6Hr1r7MPrg1V
+tDspyNPW5VfVf98v1I7pQ9zPtyem17536dTi9UuOd8pyXJnjfepsl1K/I6T
JjDMKRvfLpycskrM70/mLbf6YpVcKj8ocv7jza822dqswoaJmR3yrezUhHVq
a3uXq+XV3t9V/NG7oTXb//cTxoYeDfl5wyqxFp1J2zKb/v/c3tPNjqzwc0q/
RvPXrFPxQ5M633oUb+uUeFbfqmdUf8Fptw2KNdAp71peTv00tl1W/C73fZyK
1+f3X7gydKtNttUsOLx1Kpf0SV/0n1sRSh8TZyhxUOULb/efPtZjlz6f6Pme
pP/x4v3sLrk7OyTdj1UWmX6myLLc712y/fHeU4+76/9XB7T4lGFUYv3/26Oz
x8efsVrLx7wqV69u+n+9oeXvDEVHuiV0fN+zYQtVftSvWfGIwW55VuaN420J
m3R7t7bF0Nluydcu3agCKl+NFRhvQYmO+nzUmHPBWxLuckjF533Dnia2Sa+q
390JkzulmX12rSrJdX2b/7eFPNr/bKRF709a9pfqlbO+Q3qn2Dqi2Em9Xq8z
Txw3aoVV4r4c3eLGU5fYfg+qe2OS/j4D/89aM/uH80YCfV4i0euDW87W/us8
aOTVd9v26Xr5w2oPw8sFOyQs9pCUrb31fXUJh68qc6yS/h4J+nzxhHdBvxb6
e1SFnPdXd4x0yPmD+xq87qXjxxU7E/mUWmKVuSdf/ek1R9en8xx1zOur8s0k
uZqVbVbBIj2tFXZ3K+SUy67y/x5V8f245B9W5mys88tSg261eqzkaWbVuUsW
W63inp6iZ9sSKh7qtvhT2i36fBHj6fxnVNpSaZ0iH2b1upHVGuP7kr0q3qzn
m88phZ6M295q1l/3K//zMbpTsLJvRdfMW5TPJTKpy9M/2fT9yAfat4wcEMsu
bxaEVLs0WuWTVyKf53DbpfLsK6f+WaO/v9goIOWxpb2VvBVtv6dTNv1/Qe96
l2MH59LfD+hZqtjhMqf19x8nVJjVZf88ZT+8I+zNL7qk3e1ZrreL9floz/1L
1fo/an3GJY8v7/D+R8UnTfpsrT7IW+8XNXs+eFWOi3o8X5e3Sz0qnVsWdz2T
s8MMm2ycbi/gLKr/v1nka57WsXO6JWHXzj/+f36mm/VohzY7HRLa51XJP6P0
ff+zVx/vOWekXdJeWfJlfBOnzEjssl9Q9Po3v25uWNkpvWq/qBe8Rv+/f+iZ
S03mL7LIrC6yu9URlY/P7TM0wVKL7C8Yb+slFc92mF7i9WcV76VJe+rQC6W/
A2bW+x5+2iYp5wWdXzPUJVuKHJwdpvShs6tO/INT9X1TT+PGTt4rrUMetYkb
lVP5c2vA9M1vMjpkWMCFD/lUPFF2XWhkN6dD5bX9E7ZQ8Wf2Hs9HnXfp+LP8
+MUdBqd0yOrUV56Xn2mTWgPinQ1Q+Nyu80MnKntQ8JTzWh2FzwdWDlq6zyZX
pnfcVFHlW1+Strrefb1NuruaPlyl6K2eNbjS9KNFqvxe1KbCZ2WPmxY4kk7N
T4Yp9U7HVrh1ilOf/z8/WVO9ubw3gVPi1B7b9vh5m6R42nDyiK5OyVe9Xq1H
Kp7tNNrxYdFhp/ye2X7F5gs6HvxcLLL0hscWidP8/r4LKr++2CY63rjrKn5o
Ev42bS+npGhQvleqsnq+504s9uZSYYskyjds4PMTyt4G5yu8JNAiyW5lGV9+
r1N6jMxaeEd1pW8jb+eotVjh1W+2Bea3yJ/Lx/x/X1T5W6rofbkS6+9JXn+5
ZM+LYvq+vhJvXwV26KjxzKfF7/0RuwSEthqQS+V/XToeLt/qjj7/1njHmP0F
Hyt7+T5zskxVXPJzWw7bSTW+ixMWpOru45YGw640Wq30oc3GYvW7xVbyea7w
uQe3//r+zjP/nc/V8yWGRw9Pu9slq2quKD0zvU2qHV1dN89vXxl97uHPnPls
ku7ov5PuffGVhT/HRIzLb5NRrrPBHRRuEdLK72IB/f3CnivXvHF7WeVqs7Pp
k3ZzybucfrmLl1H+vktblXCr8RwP3dpbzadPhrjt2+dwS8GIkO7hl72lWoP+
rw+ndYvPxFslv970ltYTFsx4pfLJ5/0SLnI99pYF9TIUmlHOLS3Dy/w4/c5b
GuyeVLJOU7e89IpXOv09q1R1lZrg217ll60rJ9ui4tHPT+8vqpPNIQF74jVq
k15/v5F6RMP69jz2nA7JG/w0zb4R+nxt+a62QuWn2mTcYd/OP2M5JbBfJUn8
1/cb+X918q6V62dU8tLbWm97qXH6e47/JAq8kHOeno/TyV8/HbdS5yvttpUZ
EbTGLmdSX37yp8P/yvrycCq/720lGnQmJfGcIcmQDClDyrAUMpWhKJJCxiJR
yJB5iiIpEoWMGZM5SZEpUyOVRn1EEgkl5Le7rvd8d9frz3Wd4xxnP3uvdd97
r33fdCi7uTliYQ4NygIm1pu50YFx09vNJYMGXSfUBMcjUb6OfECcQXFUSFtH
EorD1h0duu9Ghhm1RKsraH4LTKjz29ApIPFFZsYArd+hZ8GFkYUkmKhdFvok
ngmWnoMfBvwpsMAmvl8U8WNWFk/8AMIzegnDO90Poe+jFIh8CKDBqGCZu7gv
HWatpVKeX8R+jgGkZoMT58kQUcwrp/CFDpUJvBuc48iQSo3pt3lPhxmBfZQk
fuzvaLd1QPn0IgrQPUS/fNXD/dzbJwcPFy6mQ4X93ZIp1nx/RwHn/UtrHzOA
e7ut1dbD2O9xgdETx8+o/rp1S3NnDOH6Yzkp7XAzDvfHEhLKpnliWO+mNF6/
+YMwAWnLdrh5D2A90t9FS6O3x833dzTwe8z5JJ6APSO7LrlWYL1QLcNPCV/8
KJD1ZhH5+xgB3C5wNTkQ62Gz6215Tf9YyAABqnqagV7o/ZFl/Y49VnRIdOHZ
m+qP/RzZ71eyl9zva0yH7jaz2+s/Yr8BoRqXyn07aPP8HlsVe79sRHxHvPXJ
uV1NZCiSo4y6ofUtJ81w/NSO9ZXZ5+0/pDgpF9YyobY3Zi4CrfdbcUlP/NZg
PLLG5U3ugBwTWkKPHNd+i/V+qqPSVbvR+vnQO3O9Ix33p26kDHUWX2fCI6Vm
Q5FtWE+MvZ761fiNzBA+InGnCk4j/pR9ardLbRITioN+3iuLwO+/zRnJqsvD
+zOUXOlWk3waxNbcly96ifDxsNlusQJcDwXXKC5/j14n8fZeUNTGeoPEBs5N
kojfFX4/3LNnAvN19n6YY8oLVrksA5Sb8u8EmWJ8kfc4NNgiDJ/vFPoqrB1H
9cRB8DLfBx7sl9hoOpvZeoMBX7oTuud+Y34Uo6d3S34Un7+qtFEz9L9SgWHx
0rhzMRPMvTqi69Zj/8Sng+KRT0RpUPRN4dCOIQYIDX5zePEK42Exd3PIQLFt
VehnbxTzdy18XxiF/VQimU/jnwYjvGr2YEx9kAmq/vq+vOMI/35m6P73BM/3
kQKDnANdBEgpCXwI+4L1MEIs3NXXv6ZCa1zOhHslAXf7JtOUe7E+Ovt+vKlL
a0LlAwIuPowa7RLE48+7wIqjRYAG8S4L/UW20WHZ4PYjJ9D4sTKNDwYgvO3y
WZ0llkuBkiNbHnTuwHolGqsM2tVQXG890Z5eh/Vi1nXqHj2tSIFVxAUR3hw6
5AzzaRk/psJJHfENAWF0qBIy+i2P4syoQ5Nz0ej5vzW87r0Kfb/88cgTWQjf
7FO9muBFg5eGsy94btLhANc7X+UAMpxqy8vcSjBAUAC+H/LHekZKgUHinX5k
yD74zmQqggFH36zWuob43smwSPctvgxIrVC3ehWCz+vY/L/PdEXlYTe8P9BU
ui9edT8T4hxEuk1UEb8XSdnYcoAJ7zbc6zmiToGTU2c901E9+m09ujqjmAre
FQ9rgwuxnsmaPXGzpyVZEDVp6F+hTAG5mg2uElL/+BVusvUhpFkwGv6jeNwc
8d1ff46yUOwmJ+Gc1Y35AXt/gbG5VV/GCOe/GL1J7SOILzz5U1U/tpwGPRET
HIpnCODd07v8CRX3h7L1eOZmF20sDUN8pczd3lmEBrsfskrWX8H9DO283Wpb
UD70fJb0epiB9acE4j3fhvvTgNvtMmfwC9wvlWnbsTa8l4DvxaODnYHYr3Cf
66m5ToIGy4oX0Q3M0Px47xJrhuIr/fpxJXp0cE9jPapjofEoSjTraKODYRTj
rSUT+xX6REitCCHjfLg30bkjJJQMQbfLZLQQH5AgC1T9QM9/wwMb5ZeJDKhN
ZXBGxJLhWt1EhlET9h98cDGVY7qWAW3T/k6xUdiPUKjN5mS9MRXyf3KK3ivD
ejgiizokrhczIHmVX2KjExUCf53NhySEn/uM+UPtsH5ZzcPplovuWM+ojy9O
ztsf96ey55N3zKqoBXpMWPizgBaiTwbrWIPzzu1Yj6bhyPfQoCYmXBP5/mdv
DBXaK+Tbv75iwtvb+/JSEV+521LYur8N8c/FtdURWmh91HIahKD5VDtkKqcC
WA/2f/4pqdOGs//4D/KY7dl9pYYBleWDXgP6WN/Ft/jShhJNKux+NRENDxDf
sYuYMN9JhSvGn0Jq6lD+m239s9CDDEeWdp2/+5UJXi26h1o85vsRZgprJAXt
QHxfgMw4yE2Bnfx2SaMaWF9r3TtxztbLBNjHpZ9QPYXwpaaMvyeK1+uM5Z5D
MUdV/ejJf/wI3y6OTYgOYYHqnT30h7aofqbk3jdC8TWD5BVFCO+tN3z+2tWF
BeMuXxS/jWD/I/b+SJHGkOh/jiy4qyNTYkqhwqbM2X7GARZs5Yr2CyBhvd41
nRTtiL1U+OLQ9PW3KNZHKs+dTedZx4S0H6PbzKxQ/ied0JQWxH6DatfzDnVp
o9+rr3PcWZQCxe5JS2Q3sOCY7hmpIxxovnwpCGsi4f3xufFz5FWrCRBWGRZT
QHz2rMtry9e/sf413b+62m1GELz2r1p/eJoK3yY0Rm4hvia/mhT2+CcV8gTN
KxfQGcDVJbr1/TeEn/cwez4qMGFJYzat72//amOBTgIv3o94sq2tu4qM5sfo
9ZkCB6wfVJMY6jdMpsKSs4JZvtyIj5U3rlpBQ3y1x+RtABcBD3kSIiAI32dq
oabGDJiTgf+BYFgWWu8Pb40MzViQodOaR3fwGQHapjLiLaX4/FpK881s5w0S
3P9W3yRQjvCzel+QSzv2Awzc15moEIrjUX1693QsCbQd1+TkfUT1wlH/5eZI
EjgEkrSX//XLcB7j7PIkgX9WFG+7EgMe5cYvqQ8kwRnVFXFmaHxUa4fH7R6Q
4K6B1S8xRQbsDp2NboxF+CJ/5YY16PP69ANH+m/j/QBO6a/1YVtoMPFU/K1N
MwOktpq/Cp3BeqvNyUcDl6F65RHvvsCfRcCH/JvtOk0I3747cn4PA/dDS+3j
fW11gAB/bk5uke1UCEv2SL5ljsbjJCOy2wTXz4Y7PSp6KBZ0fhaji/j8GIs5
1IrigCzrb/d16JDGdUbPAMWbmkza7aTocFb3Yt4Qio1vm1k1qNJBOSr66eHb
VHCzXigex0R40XXqnlA19uNh78952TLXbRXGfkU6Lz/3+6ykQ03UeR/d4vn+
ftyyfV2r0PjExXTYSPJgv78Cy2Fl18W0eX5/YZZdHnYhDHAnFnVm/eP/N+uR
z1RJxfeh2PtjI0qFlWZfGRAx6pqUtJoK2gLTzA/vUb7VXKVIUHC/Cnt/bvgY
vfvBJwaQZUP5l+7C95vZ+VGuxLruiBQTrJVU3crWUODlDucYYyMm/CTpuCgL
4/uV//P/bt+fNGCD8svqtWeKRqjQ0l3b1euA8Q7X5/cV5eh17lOVNKUSCigm
7yn/8RLXV9MkDdMtTwn0f1blLfnzjz+NbXj4TjQ+7dULcxeOE1BqtudeEw/W
X7xxdjSeywT3dwbC7+KwExg/svPhMgOH6aR4hCcFMnscS1H9qbjw+twhxH/l
G8OEa3D9YD9f23HPL0YWuD+wWlrshogzEwrlI/wjS3D9SVEJX2CP8uPhvJGL
4aieVF5evzh9HN9/YOfHTVpdnQYNTNh50tCPT4UK510ZVh8GMd5XPvRN/f53
JkxxcvnqKGG9wV4tM4c6bYxP2ethvzJvqudnzAeq/gTeTOlhwGfN3b84hKgg
Fza1rbOXAV+vk9M28eP+HzYe6aiTOOYshP39lpxb2dEhTwf9bFWZt+0UcNWi
KF6RocNJN8Vd61C+O3ZO1uJ4Dj5v+RClEaCH8LWmOZGWe4sCzerfq7IHUT2X
VbQrrqSAgmV1XeQXBuQsGGz4ij4vbdbQlRPNz9FTz1Y6ofhn3NbsWfT3EVzJ
2kPcVHjB8bRn+jOq7w7PaQPWWF+X3U/Tw3HmjwKqhwGvHtkdQvx0LlrZ8O1v
XA97v62VeSuC8J2fkUrOSgqU8esOtYvjfonS12oUDQ8WnPdVVrTsooD/wz7Z
R264XosFfmfuk2GCJH97Qo0h1lNLcvRPtT1MBhtjrZp0YzT/zZzNv5jO9+Pb
elr89yWEFwp07EciCinwbvSCVkcHE/Kcqn3UOxBedS7s6GxlwvOVfg4qqF45
db9combLgndqT4PzxyggWNpR6OeI9fCPtRstOXuLgN4Zvbeyedifj1Jd20NT
xnza9XS92oAiFVj76qP40xE+lb3itVcL6yuz50unWou52XWsx2QqGnSXcy8d
VpGMPSS34f3i8RpRQ+uG+X593IPi4SYHEZ400VPhXYzvp/9sMN+yKxHzaXZ/
7GDvgiq7e/h+rJeJRpXUQgbc0SY5tb/A/n4q/4mbfPTA91v/k+y+8fwADbLM
ynssVjBAY+ntDn1zhK/trOlT/Nh/z4BPMF9IEPG9fb7PG/ww39RJz5/yjafC
pcydkR8OMOB54v6ES9w0aKvdLth/mgG/M/bU2pmh9+/4uKvQH/v1KWQnZIyY
Y78+3/8SbwEP4h/KF5Ne3pvv37dZeeii7xsGpJdH0pwScP9+oLq+3RziqwZ9
8Dl/DuFZ4wDCFvHZcAEn1/ff8P3X9lge05wJBjQqc2pcILC/39GEWVtX9LxN
OxvnBi5hvU19k3rr06lM2Jba7pZ3C+tz5ik/e2aF8gWPo3RNuyrKF+J5iRrq
+Dyc/fwvzIiN3VFigmA1V8bf+1f/v7/fYhhMqMxhQs2lqwKb+DB+KVabfC/j
R52nx9hdt6Sk8ioT8rfwaSzPRfmF+z3p7n0CLh3v2vPjJg0s7gUmL+tE8/Vb
0PhTxF8DpJZJ16J8Ush9nzsaxVqdshQvFTr8+tYu+6iQBiKPgyOkJVC91Ui8
altAg/7vKdo0dTocTC5PKqkiQ47cpfK9V+jwx+fxRnoH9j/Y78Xf9PQRwmOH
v7oFNdCBL6/gal4byqdrNptoovm31vsEUfKJCkm124XcDzOh6tkLUU0DGkTd
31qhiOpTFsfIWN6++f6AudxLvJQtCIj19d+drkCDDXcaSCd3YX/A1H5L3xRN
ArI1NG74qWM9yRxr1mr5NNzf8So9zUHrCuLP27vjm4MIuKImM9eXQYMb66dc
1ucTsJNb8f3Nv7EQSZP3H39Azc3XUl5/QPXR0qs39yEVepl3EuuBDgEvB2OC
72P/P68BqQGNInyeeawoI/sEGs+HlRFbF/4goMzdx1ENvU4ulPDK4qGDubuj
/kf0OsX3BO8iMTp4Fyw7potePy2rtrGTRIei2306IjLY/4/NpxkpVkdTC+jw
ib4zRXcl7vf4H78d9Rjs/bs/4M57IoBGAeEIeb0+H1QPhNKTCQrWa//pOSVW
Rcf+EhHZNL7rotjfr+eNnx5NmAJhQ1pz+lexvnBefC9flg0TEjTvRzVvwP4I
FhZmEl9OIP7+KqUqG/H7dt7m2mEnCpyriW0dlsJ+f9ERicFNGQTKtwvtC21Q
PtlrE/s1HN8nNjReck8+joB+n49CVfaYfw9soTn3oM+rHRiNkysm4MWmJPP2
fdh/j82fxrK91X/cxv1Sk/m1aY9zCDi70/Jn1UmsrzwsUXP64FIKnKn9se1A
PwE6dXymTlM4n7Pr2ZikcNzkID6fvJtCrHjyioCYKwcKzMlY/9t9hT9TegsF
1spszxVrxf3fwnT5zV/vETCR9bFBXwX7AVoFG858Xof1L9jPd6WkuGVPG/r9
pw+16+6mwJbnIqfzyHRwd6p+JKc83x9Qy2N50NKFdOh60VLIRPnCmTR2aBqN
j9MEbWk2F97vYuNNccetmYZofLI7P1Uw1/zjDyjL2luAxtOygV5tHIzvk/j9
GuhUiaXDg0WXlBYYzfcDvGiSEqzjRYeJhKErvx5QYSJlSX8gqidi1zbJTdZi
/7/bJQNzkSQa8Cgd9rnwFNWvQ55xNQg/WuQusOR6jfD/5P7qbm7s/9fRp1Cf
SFAh/ZGlU9QerPfcqXSsId8M5f9r24rdUT5ccCfMrccU61nYx5Y16L1mwqm0
84MGRv/4X6R5VGq7UuEN64fl1XKEH+JSJQOOYH0sNj7NlbgjdLEC97t5dZZJ
/cxlArV0yat1J7D+dV+ys63dOaz/O8ThSkgo4/3o0krFN+tSsH4gmx9IeD7z
9ryA/YTENm03NUbrx1/zpjJXOhrfk9QE//UsiDT77LgqlAI3r3ofDJNkwclH
Js8cwilwVoqnay+K3zmIwsAiKqyWUJrsqML78YibRbR1oXpQmMlTnUWBOxu8
6306mWAncFbyI1oPBkMTFn/v51KGZ4cojmj8eo4qSCYQoF4u1DaA4v5pv3jB
BIxX3m43V22cIsD3153WYXkqHPrjQ8ufQfXkY3PAWoRvmGcb9iv8IuD4tdWe
RWi+HCrzIxeGssCOxai2P0yBqasT/YUhLPiaIRW5wwH7+/0QlrX3c5nv73dZ
0lDUBX1+S2GCbZ4/wt9PlpS1oO+PC/eQ4/vHv4+t7ytHPsj9CcUVzfkKVS1Y
b/5i/UW3N+JkeMKR6VBykwmvKK0vpDfj+3rbrgjTViB8/jll4H0JBwu8Ocx3
J4lRQU//u3jrNOYfovL6Jj4Iz31zeC1vmYf42nQfa9M1Aso/nsvIQvy0K91r
nWwawnubtPi87yK+Je56wyeTgMtSPx7Mes/37zsXVh7bFcMAE5VxlQ182B9j
4TIBzppw3B/Bfp72WlVyI1YENG294XeMA9dH+yGlIgr6veMHfG2KdFH9lfyx
S+AR9jfg7fOeuXsG+/vFOjse3pZAhrPykmK7n9PBIl3/Lu9lMtRkBLm+6qYD
XXftTqt//P7Y+U+baZkvs4MBkyqrXhzQRPOrfKjqaS3290iRlE4TrmfAJ5+6
c4K68/3/PHgkPdurGHBbR+Dzqd3Yr+hY4jbKwjQqlIm2GMhfRXxylO+5T+4/
/qb/T194S/OW6K3JOJ9zxoSdsQlC+DxpY1yKOxUa3mYl9nIx4U/bpQU1nvh8
gq2/LLGtaHknJ17fWlN3be8sY4Ly6ZnEVyewXvWDiglGnigVosvbzuRIEpC8
JjOAjvDvqid7G5vXIrwwrZXcmUiDoMebSg8EEsCRZzErvYIMp9x/9g6spoNn
zO41yzdTYdvTEFrBLAH7ek14pf/2Izst8olB9f66nWx86nEShNgeOzpwigFC
Ba1O3Qwq1Jc47dY1xPt3bn3xJjJDuB/huCnPrr2j2D8uS9WxbHUf9ocrvOP1
om5M8H/148Tczeef/+p37ygq+BGF5v9IdsmNM0yYKPnvPcdpMojSXG6LmeP7
6sT5vSwjb7wf79PnY296BOcnZbLHi3OOmN9Nj0TZRgRhfXJvypB5C1rvizwC
woP+m+9Hlhvs/fjaFaxPDrt6jR0JFsitbdrrjfBzyI5vc6WuuN85vbTQK8aI
BYfWCUSLZqH8VvswdmIL3i8pFsu8rLmcBY11VhFz7jQ4+lH/gLoKAQnCIBlL
w35bOo1T0Q6CuL9VolQpVlQWzUd3l502+Wi+6m7Ko0wgvvpkNY1fAN/fNuYh
9Xn1Yz+shKDgdX0oNtNsTDVcQoFXs6Ztr+uwn9UZoVsvXLrw7xXp8KxqnMD+
VHYFfjoOk4gf7s6xh8dk2NLAZZi5mgV9+30mhhE/zU1PDcwWQ+PJvzGmv4AC
Ib2rFzmj5+GmNJSx2QX7pbz0CKQ0RdBg89XWr+EID/+yKHYPS6WCq8K5mZFl
dPCja+hafSFDyuT6fRdRfYtwv+Ft2UmGiIa9/JdQ/jsw0lRgEY77LevWnWIp
JeP9PzhltlMY4b39P6eFOaUw3nz3lvKyfw0dKvIahRxoVKDyLdg1QML+OP2F
gk5j6PtPlclR9EvJ0PQhmNxKwnp7A7OZp4RpLDgddCw5rgr719ySE3Azz8X+
MNquu67qjs/3gyGKtl+yQ/OV15QyEL8f6503p+slmIhiPw/VXz4DxAp8/uW7
ysMobBH2x8gaShEJRfkhQI7m0H6QCde4m9XXDZHgQr5cZY0R4lvvKuoVR0hA
zGkutUb4QmHN3I4yASr8IS1T+c3FgpHTiuJO17Bfw/8BfEFceA==
         "], {{{}, {}, {}, {}, {}, {}, {}, {}}, {{}, 
           TagBox[
            TooltipBox[
             {GrayLevel[0], Opacity[1], CapForm["Butt"], 
              LineBox[CompressedData["
1:eJwl1FdIlmEYh/E3ig4qDYIiow3tDD0pSs2g1PYubBAN2lEHFRRtKLCgg2xA
OytoGC0tU6NCG5RHddTWpqaQFqS2pN9DB5fX87/v+7lfv8/vs8fCNVNXN4ui
qK8fOa2iKD02ik5xBi/CQnSSK1tHUREetomiR5iktocn8piYKBqL1hiNDAxW
j8Nt5xxz+fbkIV9tKk/HNNxAO/3u6uvbRlEbz/iKWpxTb49Y52JzN83M4AKe
yXdxB7MwG5mYizkoQUd3B5rdYG+cHT8wUo5Hml4iX+WeAb3e3Avj8EY+5d5b
fo0K5MjlHKOf6+5lr+2eXClXYaXaXl7FX7gat9DBXCEX4ZNeojsJYT+2y3VY
4FzP2z0jixtxBbvlq8HY4dzA180ewU45O9Tt3c+75KPqTUh3zsAw70MSDuqv
kg9wM/MfzRzmPN4d/j5hp/4N/mvmvDtNfIH/cDKnYDiu4xoOqY/gVOS6+zh8
JngjftuzQ95n9yD9eAxEmfoy/Tr1LK7lCeoTMQlx3qtStfuoca5Gf/Wtdg3g
bdxcraVzWzOX5ePhvba3Bl/0qpDkXBWeyfn6N1GAflis31d9ET8z8xSVzp/x
wL75ckL4LqCrucdyN34SPnNq3e3oKGeaf6j2AO+cK1CkP0/uw6koNHcLF/Vy
cQ4XcB699VPwyvklPrj3HkPM/+RfqEcjGsLvYHYoXph9jnK1txhs/ht/Ry0y
5DruYnad9/isfAalOCaX8AS9UbxXTuMWOI218iV01j8dXief5BNo5Zlj7B0d
XrM8Xm+L2bLwHKxwf7+8nKeH75HaZjkl7HVextnyUp6mP1Ztk5wsL8EB+xeH
HZyNYjNTPGty7P//Tf8AfJ+rlA==
               "]]},
             "5"],
            Annotation[#, 5, "Tooltip"]& ], 
           TagBox[
            TooltipBox[
             {GrayLevel[0], Opacity[1], CapForm["Butt"], 
              LineBox[CompressedData["
1:eJwl1GlM13UcwPFfm9z8zRlKadN4YJJuavxxnitTMiw3kZw0mSsQ3cSVinfD
0dZWC7xISCjzSMJWDxTN8sqwWuYVaZd3sZGTQjaPzU190Os7H7x5f67v53fs
zy+rdGHhGw9FUVToz47UKEqPRdEnHOP8tChqSlfHNiTIX1Lv4utoFTerJ4qn
ivc5N51j8ml8sGcUHcBY9Sw8YjYD5ZiPm+Zu4bjZL+RHzbZiv9micJZnc4aZ
x/QPyfP4MD/O/dSzuFX+YjjPr9o1SH2PfC8a5R8iBR/hnYflYY+9LeKPwyxv
1vucf9Qr0TvGnXpxjtuTi93huczs4gIuVKvUf8p8NoarDcNd/R3yJsSRi3fN
fcqTXCcPmXg0vD/zn2EnNpipd7ZB/AG/ZX8VatXr5He52Y57vJM38/Ncqpfg
TJI4GYvVxzhXwanyFCTpJ2KO2XE8HmPwtnwsN3AjN/ImJLq3JCRjkV3rsB7t
erXmyrhOfp7PYU14dr7oWnvFLeLp4R3hdzty3Us+3tffiFrUow4d6tft6sYi
cS8egqedzcEI5CKO4fZecuYy/rD3T4x0ZqT5nhgt/zI8G49Cu94as2vxHmpQ
jXL1f8xfxT58hzbzOeovhJ64A21mn3TNX3gwl6n9oD/Y/BPyYnkWz+Y7nK8+
BQMxAEPNTsQV/b/CWXu+Rx+zmfrVan15AnqrVckL+Ir8vrjE2WTxa+G3HX6f
ei3qx8I7V6/BNXG52gLMD89s/994Ra/YudtqF8SruRLbUSTvG+4j/H+hwo7f
1GaYn8m/4izOYLJeqmunIQWvy4eq/+vcBHEnP8f/8bPcHX7n3MUTw7eCX7Y3
IXwr8HN4f+7hNGfzEXyLOXpl+NqZeTwXcfEqvTexHCuxAv3D+wjvBV+ZKeUS
5IiX6i9DBZ6RL+FvsAXbQt0zbOVTdhx35gROogcK1H7iBc7d5jT3nh7+p8S3
wjcLN8J7tWNW+BbYc1jen/vFHnxD/weoXbHj
               "]]},
             "4"],
            Annotation[#, 4, "Tooltip"]& ], 
           TagBox[
            TooltipBox[
             {GrayLevel[0], Opacity[1], CapForm["Butt"], 
              LineBox[CompressedData["
1:eJwl1FtMj2EcwPEXFw6dyzFyKIUomzmNLTnkTlOksbgwKqfamNmkMoeITY5j
a8uN8yriWsmVOU9hzMY0XLBxQbjzeebi2/f5nZ7n/z69//+kjdXFVQOiKMrw
JzEmilbGRVECt/Jdfh8bRR+wDUXiBvlVfJAP4xDO4QimDouim/puIEXPTzQl
RFG+/DSkyo9FqXw/2tWWyeciQ35yQL6DM3iDPZtwAnP1nucLqImPor14Z66N
B4TPyxF3oVlvJ1fbZwOf5jN4bF2vdtjcAet51vPRY/YletGg9krtovxr7sFL
tIh7eYF9/urZb31Wrp73yTXLfUSd3A5ukT+Cc+Kj4d6Qb32M87iRF3FtuDPn
Dgz3wYP4Fn+XP8En0YQq8XLPXs3fnPcVfdZv1XLMvFDrQS8WIAXDkYw2fSP4
AWfqv+XcOjM5nCWegiL7veFs+XK907mCP5iZpTYUw/BJPpZjwt1iBQqxXv6k
/jI+xTPNFYQ7se7DunC+/dPUy6w71dLMjRTHi0fx2vDZw/+Nl6gtxRpxo7iE
j/NDPEKe+W71e8gUT8ZVuVZxG9qRK5eDBudWoBLl2IotuKL/ur5peva4i0xx
tvV4no8utU7McXal/GwuET/HEP3bxUn2SUYKdskncgLi0R2eVd8ze81Q+8z1
8l/C+8N3ON2+t8P7z4uRj2LxM/1P8Qe/sVtuotokpGFC+JwoQJHak/B+I0u8
2d6b0C+O419cx7VYGL7X4g4z46wv807xJR7MM8O94b5aN1ZgiOco5MGc4HkS
EYt4xCFJ/ygejZFIxRhU6R/OI0IPUpCMGnulO++auctYHX5T8EN/adz/36F/
MeSMiA==
               "]]},
             "3"],
            Annotation[#, 3, "Tooltip"]& ], 
           TagBox[
            TooltipBox[
             {GrayLevel[0], Opacity[1], CapForm["Butt"], 
              LineBox[CompressedData["
1:eJwl1FtMzmEcwPE/5YIkrtiomJuc5gZlclE2x7YsitroYM4ktkKyKcWFwx2r
DQ3LnC8wbHHjcIMim4RiDjPmrBun4vPMxff9Pr/D8/sf3ud9R5VsyCntE0VR
ko/v8VE0bFAUDUXFgCj6OTCKfqETXVgqt4QL+bfeXn09yI6Lov0JUfRHbbg4
xXoMNlqX4bH+TdzBE+07yXPF89Al7kSG3Fjss843by8X8CwzZ6JMvBFDcFpf
Ap/iwfyMi7kERWg1twVZ9m1T6yv31qyt4i1olCt1fxuwPtwnyvBUzzM0qM+w
v54zOQNncBov5B6HZ0E7xujPNnM+tluPM6eKx3OK3DSko0guVq6QD7ufRo6R
74sDOBjuFZW4o1aHnfr3ut52uT1cI66VTxOnop/rxyImvEf1Kn7OU8yfYj0Z
Z8VZ/ECuDYfsb+UW3Auo3cVNfYV8g0+5ziS1CnE5VoazYF8lksTJGInN4X2q
jbBORK89f7FCbpEZy/mHPa9Qobccm+V6uBcv0aN/mVyGdQk3ic/pb+bzfJEv
4QKKzSzCCev1KMU6pOl74/r5ZhQgR7xDvgbVGG3uNFzTcx05cnk4ZlYuH+e8
8BzhTNg7PJwHTuT+PJub+KbeW7iNVP3vUG3e+/DdcBs/cv125Fqn65tubzJG
IimcNXNG8QCeri+OL9t7FVdwOMySP8K79R1Vb0GGdSZS9aRhKlrlI71/uZ5f
8y6uw27sRC3uy6+2dy3WYJ/ZK+UXhufHAjTryePucH7UFof3JTcXXzzHV3zD
KrXP/AkfMUe9O5wv/RPUPnCt+CPX8cPwe5HvwBM0hN8VCuS74///5/wD6Tai
Hw==
               "]]},
             "2"],
            Annotation[#, 2, "Tooltip"]& ], 
           TagBox[
            TooltipBox[
             {GrayLevel[0], Opacity[1], CapForm["Butt"], 
              LineBox[CompressedData["
1:eJwl00lIlVEYh/Gj1cYmWjZsHCqoIDVaBKXQsDCzRQQVaguzifS60JwCoQyS
LLUCLzg02DxIbRqhXaW1aoZq1whBgaGNhv0OLR6e8/7Pe97zfffjppdVrUuk
hBA+4WVaCG8nhZA9OYQcLEIuyuVzp4ZQOzGEOVzH+frysFb9cYrz+IAl9krk
v537hTexR9ZkfQancQ33ZJudvc+lvIaHnS/kEd7kzgquxC5UIYFm+WM9vc48
4YtocccV7jO3KM7CJfVqvsyF3MFHkbQ+wvvNaeNOdTu3YpX1YV7Bh3glZ+mr
5Qvq8/G8u0b5L2657yb26TmrJy++I+fzMnyWN3vmDbxA/Zzn8wvulo9wFw/z
D/l3jOCZesj8pTyoHsADnJMVmD+NZ3M1Z8RnRCZK9Bd7vlL+qX/U7D8o0tdv
f7r1jJjpGZRd11PDXerdXMMtsgSvV3dzDypRgTIztuCGnqtcr2ceN8TfURas
x+K3443ol6XEtf1xnBr3zengEPewx9529UMu523YGr+XvoPeY4Ke8biD2yjW
t5hf2Xun5z12Wi+X7eDj7j+BXpzCSSTlj9BobgGPoU9ejwbU4bUsyd+4k4f4
qbvauMkd7XxMnWMvFwuRjXRkxDn2e7iRszgTLTiAu7JqrkFAClKxN76LZ5rJ
A+pZcX78/+GLM632vqb9/1/+AyPCgxc=
               "]]},
             "1"],
            Annotation[#, 1, "Tooltip"]& ], {}, {}, {}, {}}}], {}}, {{}, 
        {RGBColor[0.368417, 0.506779, 0.709798], PointSize[
          NCache[
           Rational[1, 360], 0.002777777777777778]], AbsoluteThickness[1.6], 
         PointBox[CompressedData["
1:eJwUm3dcTm0Yx5Myquec87TznPM0KJUiSUPhIokmKqGiNLSTUQrREO2tiQjZ
bTJK0iKkIQ2SiJaSlKR4r/ev9+MjPefc93X9ft+vvLJ7fbY58/Lw8LAX8/D8
/98spsGFrcuG7fxXVHo0abii8qV+40UCMjRS7P3EaDAZ+fYo4x0L9mSn/I3Q
4IDGrKGx5hwWJEaV1np/4MD0R2WzAF8C5t0e3H8tmgOV6y1nq56goO65iaPh
BA0ZOqudt+hR8HVxffuunxy45EPmf7xIAtvxpyvrOgeeSfzOFaVIsJX237Ff
noa6GhjY6kvCnZngj4n2NJx6uCHlRA4BMtcDKWszGmofDl78MYcAyzeqXLO6
BZChZLwmUpyAvL1fVm+Y5IAxd973KBMKnkm99olXZSDOMuXe1G027HA4T+pJ
MKByQ7PEU4kNbfYbBxZb0aDnTZTc2ECBmtNp52unaFhldawkPYOCStmvCpKv
aPgpqBhT/JyC+YNbU7dQDGwS2qAjZcCG0Kq7mXtDGAjXSjp29DcBe02O2t1r
o2H8Vk5pSbkQZERsVe6/RcOWUasHT+6RwL/p4CmxWTQs4TX5qe5KQcVC/vMJ
NBfepQW6iAZQwGdqmLXtOAPRpX9HHHnZYCunl3DoCw3az1vdraUp6B6q0jCW
ZeDU8j3jy2opaA1VehY7mwtD1/e5rsTz3TnH4ISbEANPJfivdNwiYCfLYanO
eRrm6HfzjxykQOacR+XGdxy4s2azHq8bnv9E2OH5LAZebxi4PqFAQQ/MXE4V
Z4Cb8y6t5iwJ/VYeEZNONAgknUqVzCbBPaCsX+gEAwsKloSc3M+Gc8FhE+4S
NOh2GLSfu0eAwulU4ww1Ghb/eGfcuYeAYLmhknm9HKDnhVG/nEkQPKxyPKGS
A0LC5/au+knC682lKW8v0nCg5uvnM3fYkJ/27XSSARc2JZxN0GmgYFZ6S9aH
gwxcCjJRkqwhwbTlfdgtQxoqzT1ThFgUnFU7Y+xqw8D6u0GfNv4gIWit48DD
ezSsTGaRp8NZkG0eH9uO8wb9k71rnhLgZ2paGovPI3pm0Yoj5hTYHDm2aNFq
Lrz9pzv/VDIFRjITkgJhDAzEvV2tOUPCrfa6zKomGuzVZxndfE0B+W+woqCB
gSj1XsmIFAr095r6ZEpxYd34xiPVnymItv5xm4qkgfWCU9vxkgTK1+MuJ5AB
xTnTr/zFKMjYcHbJBV0aNslN7+XdRYGy0bv5Q1wGSm+GLP/xnYQml3m9EtM0
mH0YS321ioIu4SbvXXUMaL653D19noLxIz5mMZoMDJv+VarCz/t+j1X/byue
10unWHY3AUbqRosrm2koJ/OWduL9dfxOOKSxm4GEOY0tg8MEtF4LY110YOCu
5JVPZetI+LxRfWqVHxfM2j+pvWknYL4un8emAzRsMM24o1TIgsIeVzdxHxoG
XublP2skgfmd8zqiD58/QlttTRYbxIe+d9C4j2MJ7VLnXUhwNU82dt7LQO4G
o4WVrSR4RutQpxYz8Gv0df27wyQYDKiunlKioeFnxu9tIiSotgWNKOL9in9X
5tYAAesqEzh3+fF5U/U4g3EkyH6PGNF2oKGV70P/Jz8KTPtV3zo2MyBZs11t
53MSgl9+fpIjz4UbH6KurpBkg06q4cLPJQworDq2S7OVgqXfx2a13WWg3OzS
9n8HKBA+Z/3e4hkN+8OImGPpLOCtu/k5q4iG/mBeZR7c78jeesdBXi7MTKvG
bZbDeRA96JUwScPdn07Kt96RcDJN7GM2Pn9nmcym1U2YN4s8xfbOp0Eio1r1
MZuARZOfBx9O0aCyQuNDaCgFa+PGug6do8GvKmvJKM0G0ZjDT5+7MDA4WR5Z
pcaGvkcNIQa/GXjcRS7MryNhUPuh3ZEIfB/dGd99/wi4LJrlu2Iu7puA/rgI
QcKWa4ndRxMY+PNeYdnkXAr+9mlJVeTRYKkgHrEJ97duVtjTO7wMTLPlidVV
JAwJf9u0OpyGrKg7V24vYsOLF+/E9gxw4EHT4jLxtWwwkZ+bd7SfhrIDwg/G
tSn48uvV40nMS8fju9cFqFNwSd645/w3vO9qbfv2QZx/H+OX0usYmGfvPlOH
5+mlcexBtz4NO+UW9n2XYkPvBYPWTwtpmLkgqDuuRsFvQwMNKREG3g81dKZi
XgneGe8gFzFQGAomPGkUCN0/eveFAANjLnsg5zYF9sO7H5yVoSF2j5Zj5wVh
mDH15k/qYWBR6ejnpLtsWCo2mbcK53nb3RSnBxQF18v8Zsms4YKebWPntQ4K
xi7HHZkcYqBrzo2/YkUUbLiiKXE6nANttouL5ZQpcLlUJHe/kQNKpM4LaysK
FDaFl2/zoOGP4OzphSQbDq0Qml6tTYO74MWszEMkJG6/3N6Zw0BjcMDVglwK
CiLK9coxf+mTe8SkwglYeDlFrRbzPtOt0/0r3n/72dftZVk0PNvp86ugDO+r
YIz/+gcaukdVHVdHs2Fd2etAKTzfyU/Ppl2MKHjJE22gm4j7tn1i25gCCc78
UpbZ3xmgJCxO8mhQ0D7wVyoM8+b6kniHdw8oaN5oHCdeQ8O9W8NcXexXIcX4
gofHOKBy82Rc52UKFPmNjo0FMbCa3zvT9CwFHxR7BG2F8f7fZJ4adiAh7LCV
yhXMxwWxRW7Tp0lIWFWvmdfEQNUKUZszqhRM6botqnVkIMRkUXtLJAFuH05O
n99Lw7epGQPvNWwIvFPY5RKB79f3z3D/Rgr4/2r2Z6ZywJkQCirCPAwaN2mp
eY7zpHLbf7coPo/Xb+VCVRqqNYs2OTIUTFj5ckoFGXjStUbN8g0Jix/v3fp4
Ew1dJjPiE5oUbHlN7p8o48DscXUPfxsCwnOj1ZXwvn8fyjl3fAXuk7G00I/V
DDQ/uuX9LQDnQbT3xK/TmDchd28X1OP5GZoJilxhIGz25m/r8fk4rDf2Ori/
BkTGZfFCCuKHuhTn3qDh6oXHkX1zKBBPc6pKGKbhhbDS0gZbEmKfR8Y1WNLA
1ZIKZB+joGVJ1/CJQxy85xLtA/JsuCO6q2MVScOr+yYGC9cRIHlEM116GQdC
T653s/1DQP2itIqxOg5EfWmctvjKApt/LEH2FRp8b0YcTyinwCSt5GOZJ56/
tlBX9HYKfrq5/FN4xMDm+o1xVRZsaIUTTi9w3je3GTygMR9WfTazv7kV5+1R
EvN4I77fzjTZobwFEM2uyJXcT4G2Vo7Gxzs0ULvN18thHnSeWmSj9B15Ta+u
bH8ICUd2JOoQMzQstfZbuhrzUzz4V32kHgP5rxvPqBmTYG47PndXKI27t85Y
bw0F5r9iNm3C++AbLB3x1CEho83ovi322W1nkcQSYQrOb91tdr+BA8sT7RcL
HiTgqPCuvL7dNAze3m0xV4IC3a0lzT8+0xDdcvFjUSsB8sXbnupSNDjxWK+W
PUDAap+7Q9JJHBjSWnjgzlEWsDqv/l4+yoEtNuFnyypZIPcx21c/mQHZcvLm
3WQSpuDUPJ5EDmSP7bkVrkGCUU7xh584z8JiRdvsfHCefM7bndFm4EvHmIz7
Zgryzl4+I4P7KNqnWqcJbDBom9ELf8vAKHOdj5NOgdSaJx8cLLhw3PfIq8gv
FAz5akskXWNA+e3DgUPDFIiUiCSx99Nw1sbiTWUU9nWGw6DGBhqe7G1ctIMm
4eXYFjfL0zTsPcvP6WaTwOv6KXAfPk8Is91u3y4CrDLmbG615sJU6as1th9w
f13/Eocf0tCWObzq9TkKWOPOEiIuNHiw94kn4nlMCT7SFhqlwbCbnPtShQKB
UZbT5kI87/olp/l8cR92SzU3BSAvhuyW9NxEQEzH3kunzXAebHrHr2F/+z54
tcBZHPNgRCmxs5KA3vTmqWfnkUcjdx38k0pCgOUNOjQd89tKcdlv5IfdWfPW
zaIZ2NfrcS9cmYDzpf064XMY+CppfXmHJAkf+nO1d7RzoPlvnhjbk4Rlig26
Vjhfp7WfFVlMUXDizvfHn7fT8EAsq3l3H/LEe/vVJRo0FJQMFnAHSRiO3c6T
k0uDtZ7DNpuTFORH7zp+i0PDj1fvqt3DsJ/mrTqxfwcNa2wmTKpiMc82dcxk
Y76VHdIP/3WUgKhFifd9W2iIXJmoW4P7nlKaP8aVouHY92vfdLz+P5/c3gdP
Gdh+40o+Ty8BK+NePbKo5YB7a9udA1tI9JdMHoMZDsyd6mcV3yfBb/2CQXUt
GryLhh/tPkoC16nlRasrA01lroGEGglnJw4X3nJmwOqDTWjRQ+zje/MPySD/
+jryBDxDfuNpXLb5ewber397ddMyClZ9/TO9Eefx4Pg980ALzLvjicpm6Btv
JloiG2wokA/ozfBhYz4dST/7fifmjcnZD8uQlwf3L295HUiB6npjme3PsL/n
rEk7+omC4AMH/xxaj+f7K8E+C/n/z/o7Jlw8P/XBK1sXoE+IS/pvVBVEnp3d
MjPHmwLjxVNNOg8Y8BzxWhvuTYAdv+qctnYagBa7eCwcefDvvL2Kh9A3Qn1U
LlxHn7gpSQ6U0FClevwOfxDud9q2bOuNDHibyr4yuE5CHOumaXkmDcMX979y
MiPhe1jki+3YL90y2ZbFQMGbLn+H1585cPvW8e5QMWHQOBMnX3GBA40bpsw5
yAe3fjo11yHfxXO0xi6YkuAg15gRbs7ARacBbGDsw/7ZfG9xv0u7ZWsWol+1
v9BO0qBpCHhZsmuaTcG1xtFlGlI4z3nFy7d/IGFNb1N2IvqUlc3u9oQlFCRF
HUn/dYMBUblfV1Rwn64J/LDvfErDbzHhGfO1yP/PbZIkdfD9MnY2HnjAgh28
C5XKsc8LpMSbndAHOlZ2UHNcOODWZxSw6hsFS8xX9y2YR4NMm7zhSnw/t3aO
/g0+5POyh1/XS7PgDij31nfiPgpaNdYtpSBHTDv0NebXxT7R/CZ9Niyy8XWe
luHCVYVn1QL5bDhw5s9InLwMhK39rLBZEHmk9GeT7RgDZ/umqh0YNkSEvN3c
hu9nEz9mbrGDAnc5K412zI8r3PzJSuzLOo3dfv2BuE9biYIsAxLWrbH5niGN
eSW6+wsvxYJ/m5rc3htw4Eisu9+VUQKyl6UlB0cjj/96yTgOEEDUaH7Ys5ED
94MMHnoIElDnvjGj7T4HDARD3TMFSAg/rval14uGiabafJImIH0Ihhbj/qvL
eM89fQPzsjmLt4xBnu0s2iKMfPTPh145k02Ds8H6mqSvFOzavcIiFd9nX0Df
Mc0eCpjlGdPm/QxIrFJIaHhCgcav0fNvMI/0szzvPcPz9vtAX5e5T8O+Ti9T
XvQTm80hjm/Rt3cccp7iXmRDTY/zLJWzDLRQPKY12BdN0zY6JvO5sP+DdpTW
TgK8iPH0Cnw+oXku5c5hbFj9ibdJ358LWp/eijsgz51ib9GdzmTgZr6oiSzm
ieaxt/IRtQxUqGutXD6fDXXSiT2a+3G+dx6xU+CloO9LciKF/Dz3OXsySAD3
IzExqgT5YXnPo/kWjiS0Wsz+wY/+6NunvY3A81hYE2YVcYUDnCXZ+yaRj3bH
zd3ohl8f3bkwYLkdCc8fW6vL/KAhat1Y8dkEEu7qk8NZrxlYGOLdVnGSgFky
e2yeyjAgb2CrvNcJfVdEtfuBBfapb4c+eRnz0eRqcBb2scCt6yyrxWzYGRzM
TJnTsMO0+uG3vRR63B7LBd7oZ26HpR5JYl6/n/f11mz0jzylZg0JEqJXlH7Z
sQJ96UJeeuI+3LfaFx6lIxwIcPhqlvKIgkMx5y5pD9IwFyTU47lsWHzO5NGj
MswDCBSJx/7hD3oUJ4s+Mrrulm8E5unfxIWzP+M+lXn+TE3G/RzQeflgXgYX
VqooqPSmYB8EtTmMHkGeJ7bOkeYiz4fm1w2jXyit36vWYE4Cf3/y0uR6BvZ0
J40aFpIgPX9Jew7yPKu+Qv4W8m7N0dl5zh0M/G0qjiq1ZsOumnfB2UPo079T
u5QoNvTIZxur2tMQKDb2RfMO8qKBR9MtLwbcLcz3rN1GwaJduo0JcQxYfAwR
WlVN4Ny53BzEPhmvNj8f3UKCXoxqdN4XGtQW1v1ZdIyEFcvnhg095sAwX+wV
kWcUNExZ7Uz9yYWjORHv/uhR4LcwYMYO+0ePnfem/yAFt3n3E2XLGBgyaXEz
8qTgteWLCwflGDie+ubFFuxPOY28oZrDNMw7d3Gd7GIKWgNMQ9YGMBDz4ZVX
0Q0SXslumS3GS0NtaOVrybsU3FdMPL0ReUF2QC5Fdx8b4u9Fhx7AfNqqUPzD
rw37wOdW3ZzVNMyeFBeSuYZ9fTJ37ZPHDEhvAYNfq0nY+LV4yOQxDYub+BpX
IA8ICqcOrNvJheZZRTw/SvHz2yIN7pJcoP9O1ahi37Xtqxg/XsPAYd5c/pfr
KFh34ctel2EO5O5QzlTC5z3sqB+Qc4QDMjIx/VmuJIjafJ7l0UzD2sg77GdN
FDi1O3W3YL7fWGOy6ZQMBc/j64I3IG+kBlTvfK5HwtzRo7c759KQftFKagL9
/a5z7mwmiYFvEl9JoTUEeAwba8xpwjz19rqsi/nk5CYjsVIX83Nuv/dHWQJC
j2fXd5tiHif8kL5Uw4K/vZH3E5CHlp2xqbLGfH9PLt23fi36+lCGyP33BFgm
TWctn8fAgHGUh3W0ELw68iPVqgvzsTjtdcYtFlQcBKPgfg78++My8NOdANfd
/JUaBPpUp3gdN4CEr23Hv5rhfjbGsGZGcb8izpLZRdMcMPkV+Ua8jYTDgbnv
beowz5+cSOXFvHLqXiXQ5oZ9denYR+enFMip6kt2IM/H+3tF57RiHvt/tU3F
+6zqZF1vR/8y4MscLjvFhWWzVebfxf3wW/ogV9oE+dN/lu2SJApgx8K7Uh00
jDw+WeKsRAHbMWF0MfZj0MeuvcbHCaiYCV/7AH3ca4O7+utPJAjEsAoTomho
/yI5cDAP++uOhH7THBo6Gu2ecZE37iT22Mihb3oJ3X2VWSsEcs9smxSQb3mm
76Yd8yTg5YJNKu9OMXAhvD9iAc53rUHpKN9xGvbvf9rfE00CETDzWekwA7Z/
qLpBGvPgzOujSt002Pr6jPc3kxAo1JpedokGi2uWG5odWPDq2ptVxuo0CD7R
dRpEvt/KuvHA7wUNn0hJvtYeFpQKmM7aWUrDYdWRlAfdLDha4mCzAfNO7t4N
yTRTApQ9y7/Y4vyymDPSl+1YcN5YrMPvKwc6tGf2l15mQfPYoedl9RxQPdpp
t4qXBJfgwdVerzjgWKgTNt0rBCYfa1b0svB8hq1njRME5o1ZWiv6eszBg8U/
AwkQ8jN+qRCM/hG187G/EgHHd42WlqI/TxcEnhl9zYJlMuwY7xIOwAWT19PI
bwl/HoT87/Pah63PNYkRoCL6YPLFIw54BcVopF8koFtPSV/BlgY/75/bRzwI
mOQ+GXEJpkHk1VzpDQ4ULLWJ2v0ceeF5SsU3AS8SJHsjBOOQh8VW9PIcXk+B
/YpmjydHOTAgpHx9y04WbHWmt35bScM7WSlvJT4Kdh6WZ0WiH6RELDd9jHk1
a/eDMb0ODuxen0vPmGK+/epRfbURz9Ps9eltmSQU0te2vEDfS2ZfgePI9+Vz
l0ZGGtKwSIFl7jlEQNhpW6WrigzsNuTTPEBTUGHMFt15gYa3c5T92lMI+PuJ
fj73AAOvg3pnpI9Q8C2xuzZci4Glq5mZdx9Y4Bn8qai0GvfbWy6n24WAJbrf
33CxP7bNOy/e4Ye+6PPpkQ36cOGTvvcbz5Hg/6Vdz1mMgR61ivwAewp0jt0b
inJEv0ietbUa+8YsQIicj74cf/7KhOhRCrRuxghui2Yga6V+lBdBQcJ2xcLq
bcizx/9ddryEvHzgDs3exwUu76P4UR4K2hZGBiRrcsHHUsAgN5+EergmojzJ
wPy0VqnUchKWrBRZL4D8bNA2rUJfwDw8F7tT4wYHlJKuvn59icS+7O+0WIN5
eWfbxq3NLHCSDLtghT404L7KvBr7ZFLBy8w4kANX9v3ZMhd9ufPLbymTyzR8
JyOGfXNI+HdC5FLzdjxvf92nsWtI6C181qNuyIBOytUfNPp2y7UaOf4xGoQ2
XCNSgASfEZ72ih4aPp7oeAwmFJyW9Tow8Rt981+T4jv0nYu2ms396Cdaq0JP
l0ujD+/Ktn6KnzeeTBT+NqYga9kx9yrky6ypm+maXRTIdLtfBfTx+y9NRyu2
sOFv/tYqe/QBrcO5J36MEGBY4mTejfubri9+Xmol+kGtxXYPFQY2BxQ3tSIf
LOFrULt0ngOrnfz7f+oS0OI6SkvhvL6p7xTuEEL+Mrqwqgr55lBfsyynnQLv
Ub+wu7ivTzT9Ow5tY4NQQYPoFg4XWn7VyvhZkNDYr5yjHcSAyp0C84PnSXhk
qvghwZMBqf05u5XFSEh7M3ApF/Nz7o+UiruqmLdyIgO/ZknDobp02yr0qTW7
Z/f2H0Re+rO77Ns/CqxTlyzbnYY+ZKK93iKUgsa1XDs19I+l9vz3htCXrttu
jN+GfODkJhY+nkWCzTKdfWknadj11S2p/QJ+XidznS5kYOsOu1ybDgrWyz/L
uenCgPG92lL5+RSURx11tkXeZ2zNmnZaU2BUsxzYGxgwHz4hK2CG/O5adSp2
hIYLs3Ys78B52+kSnimIfJlT82Tm82ECNt/7e0w7CfOhZNkPEX8ClspqDi3s
p6HnvAqY4eevsBC46Yj8r1b24VeeORsKhHfYulxAfu2zmbtwgoKwRrb79A4u
VGcmWxT0kPCpRur+SzkZIMatgn6S6HcVXx4Tz6RBuNi66hK+3w6x6V/L0rmw
Okdj5Yd2/Dx/8nNbEQMJM/LtZ9aS8IJsW3pXFX08UeCCTDgbyriLPx5Efi4o
yj2SjX6VaBd1JNOOC01uKZP/3JBnm135eTD/HXVvr6g0ZsNS4ZDMv/+f5546
zZ4xChytVS9YIw9/vP1nz78M5Hnq1vdazCNCPcNfXAd5SGLWSTPkr821a5N7
T7Dh4Mfk8NvY98XlFtPxrgSMTwfcOIP7q59xlt8SffRN3/5fh+VocFPTO2mP
+15+1tjxM+ahw7p8uZ8cNjTWM8rSOP87siR576ajT4Q/fuH7E/mpeH5eE/rl
Qr/HHAdnGtY9z/n7Zx4FC8iSp15ZmD/coLYnFwgwW6Fwicb+Zg+vDNVGfl8z
ExJRWI5+vNSTL2EDCaUznHc3GzgQ+UA+PHURBc0yTo4NH2h4Vtq58nilEPxQ
3SybHUaDy4Vy1tMWISh63lzRcwDzx3bBSPgKErydtHr34Dz8Ytt8vYrz3acT
UWi2H3kk83eroy4Fj4V2ikkJMXDZtaBEKpaEyn1/fap1uVDn9vXAYm02+K8u
InegD1xcEvl9UJoNAjK6ueOayI+9pv03ryLPfPqt2rqPgbTSe7JlZzFPv+7y
liqgIezi4YpXDgQckbTcfrmYhoRB2Y6YSDa4Huds3WPMgdFzDv0t/QRYpXeE
rNyKvDhkUZttgf57wGtNVSgHqo5m/6rXouBBmkHR3b0McI74KRwWYsNIelzB
efSFVwuTisJ3EJBqp7vvpTEXcrQ8041CScgtfqHWcYqGq64jU2dxHt0qvtry
4/t1T5ULjvFTcMTRSkLbHfkz7PfUm2bkxdtCotnYlxJzbcSvos+ccJJ/8BD7
f+C2eWkA8v/ltc6u7v4MeFhp3xRA/vyrZ7XpVj3246kTLs6LCfD8vUm4wRL3
r+l9YPldFjgonVF9X8CBoIPng95nsuCNWruz4RcO8J8/d8ilVhB26MvypyAP
FH9RnT9rGfabHb+OZSwHltpuXvEa+WdelfzL/FAahL8F3GEeEjATXH00I5MD
zpuVQ82DSND6I1BcgT7xKihSow3vI7z94MdcfN6VVi9P7LSjIMTRaSQd76e4
lqor/kbClSkrVR/MM57R8ouDQZjP8vPOWF1cAKurRQ62Yd+Uv34QdzmSA8H+
0c+XzGGDVmbIGxE/9JP83O1X0KcnPjsv1cHzTOhfctLMA31LT9gy1oSGrkGz
als3EpbOirLL+siBS2ET67nI41UXBa4loJ+vOmSy+BPuXxNvtdnzgzRc7pzJ
igzDvorx4tKRNGyYCYQMeRL275gzsO0eB8j7zvq/MK/upkvHGSljHi0dWmVY
TICMbv7e0ps0+F+SsTcTJEFN9GjCCcwHz3e1mdoKFFiEuBd46eP8pm/94IZ8
YLUg47xOMg26bySCu5C3w++MJcngr73jS0wvbKJgeVbtzBjmOXlwPnfJNhLv
OcBpwX4unDT+d9PqNQWLh72E36zjguGXcarzNwk1Y8K3bFvR/7N4BaPQP2f/
iRoKS6Xhir3GImfM89n10+dVHtHw13XLE09nzHdCp2LuEQZ6df4M+sqzoOfc
gWXWmG+REqVSJcMkpJqHXNuH/cSrLVaXEUFCpHXb73ac9zn7rlmsec+CzYpC
7XG9HNhQXrLDUo0CsqPpAM9FBvi1FDjxyNdLQPI3m6bhiNvXC523SdjpvlT1
vhryusawcGc7nqfYsm5e5Kezch+fSH2hQN5UTOgY+pf9dmE3d+S3+lM9jefX
MFBzqn3GE+fDt39L0STyjA7HMjIujATPurl9vKUM+A4/8VPTYsOVkYrfWT5c
cMiJ2pSNvmwYuyHVAedhi2iD06A67u+NyF6r5Tgfdo/s1I8jTxz9ZNexjgZn
d9/6V7hvAiNmnbsn0E+F9593Ok1BXWScsArO82w5b89I9OW3VyN+S1XSEHP+
k8i9QBKezW9dquPFgaI3Cy6G4P4Z7/lbVYx8qrJygbLMRRb0Xn+m7YT7dzKM
cz3IG/t63WE5N9zfdVO6GuWNmM+XnK0sJ2i407fHfQD9v7lxT23E/z8/+ZnZ
MnyEBPXHalmr+jhQXhWsHKXIhsIzoyb79qIfh2cXiKGfa/Br6hmH0LD+CLfN
ZTMJdf13MvWRr56ev2ewOQDzKPOmZQneR/PUEfaMPAVzHlKf6pLRd5ImJZI0
SSgyX3J87y7sJwN+v1r0+a4W1wKREgYEVn0YfiJBwDtuEnQIM1A+7dyHqAyG
Acqtv6JpuLkt5EhxFQuCTTKPi2yUhp7bPlbfzyM/WA5WGH7kwlvbv7waXhQQ
hXTiWi8urOyKi4v1w3l3tQ+Oc5UGJ99jLj8pCl4GK7g0x3OhMur4oQMnKNjY
ZVc9uBR5Kin/h/4j9O/AMPYOPgbYYsyly2ZsqKiwf5DqxoHAM/ISIw0krBwZ
KCLQpw/q7/Ice8uCtrC+iVPI1/WdEz8dLuJ83QoVX7QM39/dXjUSeTTUpks4
IZYLpvvnnx5C/hgRC6/wiKMhZ4vrwzYpAuaMi3/t28cBobU/RFRx/kwsIieU
cV5L4ZyxWSoFQ+vn/vSyxvtMKBytPkwB07bl/E7sS95di3r+ctlQ8737aZMt
A+to4/m9S3F+dG2N0ij0r5UrWocSCXhvuPjBk2kaknxXPnyOfi5VPnHR+jYN
x9xiDH4jj8aR0nqJZxigfX0PbSohoc2+YFXMBw584+ev6Ea/YxwCtcMMaDDd
oPXxxg8CeNNDZRnkwUMp9Y92FJBw82HsDE8NzuPPIg8le/RvQihILpaGSsft
CtEqOB8Z2/m8WmgI7ru6ZzKEBINJ3dxzzuhbN/0H3mJ/jXs56jqcpmFKSumJ
OfLzopiUVynoM5JZF+/eH2OBb/JpobVXGPjnWTnnYSwB5bdquxLRz1QUS9N+
55Iwtz3qx25PzNuR6IIQGQqeRP8b8Ma+7wg6qK6/iQ0L+ldfKsM+0F6ltUwX
5/stdUNzDPPm/dpE+UcVJDTIbOwbw/NlHVw07I37NJxTcGYuG/tgRpI/wY6E
OTVpMw3fkIfi7zXHrSXgmEfUIo37NDwJWu1WnEGAv3nlKjsNBqqavG1qkin4
PPSh/TP6/R4fhV+j0RTcVz9DFM3mIH+2n/6AfSiWNBJM4O+nRl67XDpBglRM
+akxd2nwP/jY5vps5NH+kWOfdbhgfeLNR22876qMZLOwRC5ISlq0XNKgQN3l
+MkG5EO11z1ZAj8pOC63ONJbB++DHY3CxgY3xwNDqpNceBatv/GGLBt8Z+10
W4H3Vb61R77Egg2mP7/P7MV+P3HnyPA2EuenjBqPwn6RVdjrtHYpAU6bpaMO
rsT9jB9/2p2IfdJ4sZzZzoXCN0sKQz0p8PrUXPWzCv88sciQ9YKAF937fr1c
QcOmiYzJcmEKNmjt8csu44JTa2WVGPbl8IUYh26SCyVdyso5qyk4KaL1yvIN
A0anU4V9OimQLI6bsEW+odTvJt54SUHxwUNlPdsYWPPZIGLkMgUnMvXvyG5h
wG/u/tawrQS0mlnKv3/HgdwqzU+HbxCQ1rdoW1YFBxbaPTYqi6OgoSOk6Qze
5/slSkvqMU+PFvJ9FZyk4Rzl1ZaUgP1c0HTmxyIG9uetHS3BPtC52+9TkcaB
RkM3n/63FCTrPDd+iPs5bMx3bwW+z47xTxs0qziw7L6CROcwAQtuBQtoIY++
rP+5JhL9TYU/aUAJ+2Kd/c+fJbspkBirvCGA+1J4Yjg4bC4F+z2+nJ77A/Nj
etLo8F8C0vkrzNrRZ3XX7Myv+p9fUl2MlufTsLpbKLDSigVrFgTr/L2E/XJv
6z8W8sib7sMh6oJckLozaJTsxAapTJuFn+PQVw4aqLAk2RCd9WoiU4wL7vdO
7NLC+3FzyixrdGZA8dqZ9AxNNpgr9nNjnjOgbRgk2v+QhNObI74XvuSC1YH9
mg+PUOABN1c44TwMRDoK8uK+0g1vx0cwD218OYWMAQWsdRWyU2+xLzrWvYy/
QUKtdX3DZuzXv28OqXzLoeDa7dUnbGw58IX+nDrvNxvGf3MKKG8OpNPCpWeQ
t5YZ5S6+Z0zDRvdwvc/IO7o3T4ceGcDzXKo8a0KAgM88GwSacd+urZqjNx95
orUxLVAB+6svNzjNEO+rqXdNqSD2L1vFouwA/J8fBk3TG3Efmidr03Cezp2R
G7j9nQuLj1/WT1lMQX+240EBzN/LIbwSC3hJOK4zotfyl4G81PWaVWUkvPcJ
8nPAeT2yWeemNeZll+LCZqVaGgyvsv51dpNgX6qhpbeegdPN+Yk8NRT4WM25
5Ia8mDfGYy9fQUHEoEqiCcEBvQfiallNJCzixp5Twz5fvb/I4IADCapKMUOb
YtHflaP0N10jIOjImd5dJA0t37csn1xFgcPuyfY/hgz8WQTqD0QJuOmY9KU3
EM+zbtTtBuYB60TTzydF2Ac1351b8imwn0wamHuBBpPob5/Tsd9GCAMlH+zj
YQWPyvxjFIhXWwWIfKVhQmz9UrF/BCRdDy1+ivzXoCn698FK5K/0fSlWWQwQ
z62aLbiY78sPflCORz+a9H0WfoKE+K3OL+SHOOC3dudejf0UnH68hjvggL7h
sVToA/pQvxtRe5CHhlPra4YPX0SelGE97BJnoGj5O++Dq0gwObYtRaqdgVnr
zAqThligFT/UJpPAhYCcNXOn8fv7SMmP3E9HX4lQ8JH6SEC0QoduGA+eZ8Gb
q07oR3x/CuOpAAbuWLH/5mJ+7p1nFD4zw4G2/pBP+8QoEFF7d29fBQ1aDDPr
80oSmua9UxPDvI/xbdroivf1747mQm3k1zLaWWG7HAErnp9Oe8NiIH4wgjXN
h98vWEfgiwYNHP48zX+f0B9fju4fm2AgdlXhprpkNkT02D37/99Dlq8Z3F6P
+V+wQvu14SANVpvVXecj3+8USasud+VAb98R1+2PhKDtXfmnqf//PWyz0swx
NQJMbVT/pd/nQIQph898Iwllt5wsNS9xYLFjHEsd+TdVP31yOpUDSi4t9o9m
Yx7aTE7uxD7ZqBNksxz5yag78eGEFhfmX7Y9qoHfb9+KE2zZDg7Yz5krefcU
CSn7yhrszuLziR5bZpBFwSWW5qWlyOd2NTXy9o8JIC64nzPFPtSzPfVrfRcB
eTM6G/uwfxUtLe6GvidB0MLtTSvyQn5S9UUwpMD7/RtO4jwaQN8zS2SAAEXn
NEca5+/WX5PXR7LYsHrXmoJfJxj42ds53vAY79vNu1pBDD+vfrXuCfR50nlG
WGUrA1siNhjmZuJ+mv6rt8avPxCatHhnOgEFqt+Ni/H89awtPZJ02JDsmjUh
0sVA4NDiFVuQp9/kWkyPjXFBnvXOi/iNeVmyze1+CRcM7tY9sTlAge0n629p
b7kgouIS74Q8nRo2sqVsLfrtQYuza9MoKPvlYGaZQkNR01EB+SgCBBRUzJld
XIg8fd5xkSnmEY+39aokDvS/aP75haHgV/xuTYnNXOCZOBgXYEjCx8cWQ0dm
GNi3YYtjJ87b0JnFqnJv0P+nDc8YW1KgvXaRattzDjheEmi57U6Az4tjSimK
HBhK8n1uVcQC0aPRqSa8NHyZaUu9/YmEFZ93WTRk0dCYK/wxdJACpUD/mlMz
yKtEei9vL/Zp9DU5Nvqq+UTcl7YPFAiJzUrLUGIgQsH15N5Z6LN7Qy+e2kTD
UdJi1RL89Z90lrAq7p+X87/K+v0kFBeJmO3B/SqJ9x69pUiAyOjfqflPaRA4
5D8Q/w75M+16xcBSGoSex9Yk/STgiVSk9l6crxGp6X7wIqE+jTo3vJUDkm4X
Zl6jL01/ES7sx3kw6O/gPRNMQe3SStnjKgwIJTq8dX5DwZ5l18O60DdE167d
a/kTz6uFsT9zgwZ5C+ZB0jkCHlQe1/tijf2cnzQ7ew4FaRq5xvu7adh9V6aa
wr7c3P3M/YEQFx7Hug/06ZPw64jP7HbsKx+o7M5Hvk2tk2iutcD3z4t5ILOL
gOeJNwu18P0zZkt37ViI97Xg0sJ2AeTb7/qbVy8k4Z7dl9dHsmnwFXiSvC2A
gD/H4mZPmaI/HxDReFsoBK4pi9dylZGvRNMexa0SgugT24SFPWhY8GO7btcZ
Alzcn2aHI1/QFV1lher//3xep2vjAgYeW70QnOdIwc28lIVx45inJ2drHsZ8
n28H6qtOYl5YZ3zfNY+AZ8a85n6vONAxvyBWIQHnjVn3Iarg/7/f2jV6uIqC
q7IZPYux//2iT125EESC8rmC951DDCyPc1f7PUCCnS+X//MRGrbJzqpWs8b3
23no2CH8/FuSd+Y9bSNhY8W8wF8vaRj1X/N1gQ/mgfnz2dHoF1e/3BoYECFg
pcb16JNReN8Pvj4bHReCpigpiwz01UDH2M3aBsjbsecUqQ00MCInvj1BPvXO
CRYo4dDgkSwzz9mcgKcbpqMFhRgYM350+e11FngrRq+PO8uB7JYNuTUtBNx3
PvL6MJeGu+9PrVyL512razF4nM0B5UynwAn0Eye2HHX9Cg1xy138H2Df9Bz5
XJnziYaCveUjR3FfLqmvvlXIz0ClJilZGEXCfcsDWnlXOZCUSkWoJlLwSrPy
2t5p9PP699Jp3vj1mh0yG7IxLzZHtuZXsuFe6bY4uVEGDj475193iIKSy+Hu
R/DrdVXpr3b/SJCZL/Jd5SD2hVv5dqM8Cv5ePy9V/ISB/G8HWmeQv4wvWCSE
yWKfnvfPmHUTedXw7+hJbQae7pKYXIDzNjmq46V1ioH+lVv/nUXfuGrxwOM5
8o6gSKKYXSiF58iXm9DNwL2Yg/GcuWyY9fXomp/II3Jrp3bVIe/U+d7r2dGO
/GFkJJA8jf7kcJKnEPtIefvU2noJEixe8iW//sTA1h8nSi4jL4ccP36Q7UpD
7Fsbs597kT+e3yiMItAHhKfnXxghoKR4V2jwIexzlWVTvtiPC9+36gXi/ryw
mio+lkfCnfW/9p9fib4SShRv5KVgYc+rkpZX2MddY4ZfPxEgM0SahfswcMH5
RxHVyIKK0yUrbvlh/7WIe0nwU6Ch49cYM8WBvOm+Q/vDkHdMxzUnfPHP797Y
W9ZMwuYHPflF17EvahXdPhiRkHGv9bCVOvr8fY7cSlcCWuR2VVl6MPDuWfXf
SuSR+PQHQZVbaMgy+pi0zgLPY5mWndEdDnzc+YNnLvLItuo5j//1MfCW1D57
Dftg05U3y8v0aLh31d/zUDYbGh+1LvB8RoMxv6N/3iLkq/DhHp6P2OdnHdKS
51Gw6s3s5Zc6aOB79aA024SAPWKSP4xw3w7GO8/bChQkmnp1rHdlwGC5peAR
URKsi5XF1XF/zvL/dtBkU6D4a+dHCXEa/MuUtnUi76w6uSfLF/nP44/Mhk3o
q9z38l5V/2gIE7Uz8Z9NQrP559+FdugnAbrnviAv7owRKTLCeXjxqfBQhjgJ
cnPdtvzBX9Mv40WHygkwkzOM3YB8vVgvdfcOCt8vx30bu4cBASflC2nyJPiL
9VwKx/3fZHS71GeMhLOKx+RnOjnwe5deyg0VCnaX+Bw5O4sLt8zWnc/dQQFb
2dXa5iENT4P6p3diXkpGXHlbto2G7YubuPW/CDC4unaT+R8a9J1KFzkfxc8r
fvFo6hQHyD9rdyWLUpCiubPMpQR5QPifz+Xt6Md39a3GjDlQ05n+rlKCAmWt
LKsdLRyIf5sX+RH55e6zz2ddg5BXzOKvxOJ5Cua0HJVCvnbzgacNW9ngtFRc
NqYXzy95rLZ7HgnrnP4mB3bRsFTg53on/PMr3unJq89jYPZKEf3H8yl4lDKl
Lp3DAT5S7ngZzn+7uOouNTMuuFid3B//XQgmj6rMv3mEgYpji16YyuF5Vrms
0BemoXnz9GxuAPq9hfrviEUcOJ4vESS/goTfJzbmC5jQYNawJEfzLgXCam/6
zc9x4Mpn+zLOIAHMB9dtX0xwf7I1wlrj0ZfvNtUWjNLQY+R36pQtCV8eX+K9
Pc6Bl4fzVpxYKgzt6tvmxd6lQe5p7WUf9KNT3ToeUXk0pBTc+34V+yr+z1GF
3kIubFLf0X50MQkzhueVeY3Qb3f22+57w4KEU9q1yzch35aI/ZLvwOftq9rz
C/s13Ohr/hvcJ+qi2Igs5mVXiUccvxkFzJTj4jMjCyBcdLUvjfllazV0zSuS
AdEBPk4e9oNHxsMFpWu5EJIcc37uLQru3Z+0eoB9fnbka+jCc5hf9wT2xB/H
fjpkGaNnRkC8UpX+JvTTS9dFZ1bHCYHcp3exSzH/i0Ou2cQpsCB+/mDxgnL0
KyH5iJzdQiA2VNzbiLzzxMtIv50koUGI65+O30/RKMZmOJKEAaN3dbPxeU5u
lo2WP4C8PilhmIl9cMJ0l2QLD/qBf0P7snQarCnZLVsxD9YZuKRE2+N5OzeE
eJmwQf890TX2kIElr2TPvd9LwRH3+mdTyKNmP4QH7mUQYGlWIhWdz4E/4d0O
itYkxJi5iNzGvjgVbu35s5CCfxLh+hSeV+IC923JmK+vl+5+98ycgSaR4Pkf
MN/6b/5Uv6JCw8P6wwuEcb4kZHw7NAQYMPmtKZe3mYK51wLUhdRoSM1smLYd
JeExE3xhL/LA7sXXq9VSKHgXc+HshhwGZFYYrtv5COf/5aqVipjfB+qYGdln
BCwX5i2JOkzD8QS5L5vRN+RczuRynjJwjPv94zX0xxWxBta52F/63PZv9cjr
GuMpD3PO0SBlNMv1zFnk26HTL3WQHxJlS87u6MO8UxvUunyThvv7JWH5NRL6
WnfL1ltxwPjP6PfQ3Sxo7Mko+b4Y5/NbqL9vHAus1as0niVywPvoJVn9eyzY
cfNs6PPDHDC5annVLJ4Ff2/2r6xAfvR4P9f+93IWaC+d7T2Bef4k4f4HrQYS
3O2WX7Xx+//nJSf31a7AvnwWkhODfCfuNdlmhvvOk7M9R0aLhvfjpz1ethFw
WqtA7SH6dm7YxzVcF/QdT7UftrsZcD9U4ZmNX38vyHHADvPy+/0tK6bHWTDn
S3repmAaWH/8inLcWWB6Wc88n8uB90tK48c/sGHFzS1iJRvRJ/9cI6SNSehO
u+vxzZ0D+W6f6os3EzBR9kUiD/1ZKSEr844PBftfn2mUwfOZ/+SCvS32qzx9
tqLrIgduTj0jA5D/o9yV9ZZgPpaG2L/Yv4YE/sDYsm/3GEhZZ7LRlCFh/YfZ
qr+MpcHNquv5Qsz321uNXD4iP3XFnfOKFKSgMVFi4BzNhV8962dy0RcOZzVt
0PGhYV7G4W4/XQru8yVbWZqi74p3uibjfgl8fsn34gIDki6CA44n2CDTO8xr
mMzA501XH7j4sUHz5lnzeTjfvX/CqlMEKHB1+NbM94iGLQUXHBetI8HYS/y1
N95/vX2Zz7eXFMR2b+6PbGGgVmhZYfkanM+r9yinHzSs/Fr4dRf2T+Xa5Xy3
i9CPqoXMX5mRUC6U5TbPigHm/eANRSESgly7PjrL0bB5tZzpR5z3hycXOzTg
fliLftv54h0BrEnqxTr0+YLWhpWV6Ncf367/U2DGQIfs6UDFYpyv6PuZOjhf
N4P8WxZhn7R+c1tvboP+QvQqbTHBfVDnX/60FedTcECXi/v9V/ili+pjBuaG
LHNZi37RZ3hL6O12BkR0T+3cu4mClYIzvIcwL94YuJvy4jyT4ynabfi+1o35
slYawnClsIh7LAznqa98/BywwdxqOu0C5mvFgTf8BYpsOBvDByemOXDATFeK
UaTAp36x0e2PDBS38l78/+9308rTc8XQHy6kWazhx/2SFVt08CHyh9KHL2de
LqMgbvWr37VzkD815dc4N1JgWrL8HYnz98fxkPC/bgLOCfqn6S+noaPUvSVt
mISC23/n5OB9t7hnr7g3l4KWoWOfEg0ZmF/Z17p2EfrcoYIzU5hvb4ujozcv
JCDw5DvB//1XQciX1H5FAFtg+nUQ8sPHnbeOxhSRcH4ev3X3HAaG2V9O7d7M
AktuvcCiGBoME8MyDkiRoN1QPpyA+zT5KMlB3Y4F2SLf+87VcuByYazUcwsK
3BXz97Rhv/j9Wa/WuYeCzG8HAnWaMW9O1IfXIO9UsXg82feQ30er7VvlKJhI
6V9kGcOBvlDX7hEhNogErLOW4jLwxXaedPM+PF8Fi33LkZek7sx/UXifgtEt
jn9N+KRBjrxHW9lSoE5axqu+pWHOYWpM3go/vy+C9HLkQts31dMs7M/X9ddL
b09hn9feI/50smBdt7lZHP66KyR4dh8+jwTPZdbhwwx8EBC4GYJ+kvLAe+zy
JA0/HB7+4Ukg4VH3jWYt3N+Pf8Ij/i4m4KbUifP2kgy8BxUpma0sKDpw7TTF
Q8PBWyrjsuoUqOpdroOTHJgurlh4F/lJSF10qKEFffd200JNzJt1+ddljGc4
oFXn9YyvlATCZ710yG0GcoMH/ErrKci3CcgQleJC3pUDceNZBFRV3OjcyC8D
625Md517yQYxc1NfH5YMXFW/5ee+jA3TDtkvePfIgPao1Pf1gtjvZS/MfBfJ
gDNE1e38QUEFn8fbq7gvldYJRJQOBXavRFxTFjLg/ftimCgfG4TKTd/uUWbA
K8ay2jWcAt/3K7/2I982hSWWO1oQENn/Z6nuXuTp68svH38vBM+bxpe6lWKe
7wuJtxsioIlX5MniNzRsCDO4FjyfhB3cry+Yrwz8FBjPu53EghY9065CNxra
mQ7pMywKTnZk1G+yxPvaPXu2XA76vo1ZuwLynUbo/lsnlpGQsMbRuyueAzxO
S7wdfPH8VRVlrjYsAMNdc7Tma7Cg1vKScIISDcmVT3YPnMXvX7E1WCkafdw+
TPs9+o2gCselHvlHcMl9rTd4/paKiXETyAMjgwUThUo4b0u3vq13ZGBma6zK
AN7HePSrJwohDLSrSlY62FEwLfVhTwH67DaPare0WhLmy4XOE1iA/p2vVy5x
n0RPbWgKV+dCJv3Cr6OOhJVNio8cJmjYW30lqDqTAGLr1KcdczE/ff9eEQyk
IId6e+8J7mPGKy2f8QEC0nd1+i9pYOC7nDT35wsClBK91pxEHhncUpz2bJCE
Ci+7ZZkhNHjVb3hh7Id5WZ9in9BEQ6mc0aStEQGlP849fBTKATXRaQjFPLwj
lRbb6kVDQE2ge0ieIGSM3p51uJ8Dsauu+/PNkJDGUvssjflQdkNfPz0GeerT
w7wQzMdj1+93C+PvBzcXVG09Q8MzbeNF6vYEyB6qnA8jHDj8zIztgf15w//Y
LbY3B1bTT+ozMD/XVVc3TuK885+8NCU1QcDeyiT72DwO2M/ewVfyngVdcunq
p2fRECQxzenG51UXD60X6KdhYY1FV8ZWAqQPsrZ66dNwTtsz7j3Ot6dWn0eE
Ee6bnOOr319J4J65fHvkHQ1WL07IX19BQZ761m5fKQaoltLeHbgvt8+E6L91
YKCFb15N3mMStnQYvEsTZKBuskPTTxP3+Z/mzat4XoP1XXNrT5Hw7KDw0m0b
uCDvnTQw9fn//381u1gP9/f1vHmvOr5SYMmaoxKP+14ZcKohEPn1u6/P1+Xo
q87W9wJyZHFfZLIOPMH7sTZyCvHHvvcMLncw96RBkG8oPSCAgOR3Nx7e1GUg
uMXR1Ab7/MRFjzjrYgbcDMRvv9yG/CsUMNBWxIHXncEfhwvQV6IiT7aif7ZT
32KjPrJBQionou4oB97ut1EbjCJA1WVf3f//HiNzK/g2ZlBQGBq+KxZ9yvD9
br4oggLxRIE9/5zx/VslLMMWYP8/jzm/4xINZ/585qS+JWHbkPplCTyvmFmz
RH+jf+dLSj46/5gDT9lemuLOBLxPtdf+4cGB6td7nwdjn7/JPv3QLIKGxxdO
Ti1Dn7ySPVi0koN9wpPhozNBwQ3r+9dWY36xidzaZsynnRM5tv//+xv5sfhV
19H/Z/N8nr6O/FrvVcundwp5M1PjK3GBBuHPwoo1mNftw22VB8MZkAuew1/0
hYLSJuZ9dh0HRHOPtakb4vPdiX53fs7/Px9lBdkij0Y6NMsrStAwkiS5ozCP
gkOrnzSMtnGg3zbtKz/2j/S3xwmCQxx4LDX3ipcPC3K3/41pWUnDnnWHX88R
ISBzRHT8M/bjwOthjWleNpD7bF714X1JXZ/Tk1pMwqs9E1KJmHf7u8Q9I45T
cDGm8E7PS/S/wfQPR7G/OrQvX3HH8xiPnpU5ij61fG2s0R9PfH6W+a/i5wT8
Oqsh3NGGfJionEGPIT/nXBk7MI4+KWuXJMdmQ7KWhcejAzR87drDKkc/jpWO
SD5fzQWTRxGRC1tw3nXZXu4ZeJ63ayxvbqHg1dops3zk3defum9uwD5MmCXX
LexNg0iIaeNzczzv9VfuimvQELKmiD/HA/3QTEhNsYIGoYnEW08vE9C1qOzw
23wapJdMv922jwKnXO2mX9M07JvR7nvlSsGfLBXuzgoO9JQcrhRH/ze+8CY5
Vo+BBxWshfAW/dKgaW92NQ13ehYHSW9mQ+SGn9lXP+P7cmXrN4izobsjZsOS
iwysVVI4Z7mKgsCpcA0xfP4PekZLei0puGBy5/y/Ai70sBf+knQlYcy39n70
Oi48XCUqfQD74eihcYN65K/1KcNhSsgXF5cIlg5+QZ9OoEe9O0n4Yahf2CuC
99E99sRThw0GqoUCJwzRn51T7Z6JoI9sHl5jW86FVV/PFt/G/f15V2SFL/Lm
XR3HoZ6nJKSKUDQZin+e5/auSDF8nmWWStkUA+9M+MQlXhOQVGj9OAn7bpnd
I65DMAE89rdCTqNvFGzSujHhScBFuPsjEfvp0o8DUokPcd45igO1yJOZq2tf
leD7TL31fLoL+W79psAbPT4kfHjcICiK5zW/wVRnVi8JAZq1m/mQJ8UW7g1w
Gafg2OYxLZ6VHNgZMkdxxJEArXPuDzchf2XNBNpzJCkI49P3arjBgU4Lt+Vt
N5HHW5/zJDpzYPa8T42kEglwXKS5cQh9JCfWPgL587CYe9rwZg4EVsSe+DVF
wrivx3jRfQ78CJLi/MXz5CPlv1tiPz8ObqKO4TwaF0/aV6Ovv4tc++3/vz/e
dk6rkblKw9P+o7vd0Yd3BHocdBPD/rvdvTFNjQKXUqlRKKEhfzmvWfsrnJex
iTYR9NWS8Sr/LOynwMUxpx8EckCO7eX5HfdjQSAV5CiNPq7+MOgoPwVPnSZW
9+LziHUOXr9syAbW6IDapvc0FBronZoKJ+GGcLNGaAQD9nusUrzQf6X9RG+K
z2egVX/uZDryyPT+KE9t9Ff647KP2zHvvxQ8L/qAfd6WWL+xFfdZJJEM+YF9
pTJbmccolAW/ZzLeTSIfbrmzpUrwHAEXonIFH6OfJp+3a+gCChxOV5Sq+TMw
r7FaU82Igqt2lLEp9rHt5KhmswoF/s/d5xPYD8oLndPOxBOgrLxgqUYV+sSM
+BmXLSS8bHjhlfOJA5XjmXKeuJ98L+7NfoT56nas59XJ5SQsjkj9noz7z55z
7XoW8vbRrBkyOJmGv3njBnxVyIdhOYr5tugHbnE7P5uQsDTHcs8d5L09JidX
BSlT0CDlZOAVzQEFhbw7uXZsuBa7orb/OAMXg44cntdEwV4zo34tnNcMpa/X
36ayYeq9VWebqzR4CFg2Sj7C7ydZdirARhqWzH/k/mM9G7zjHuee62JAMfJz
/d9FbGiEraqVWvj9et6pieI+tIXdf6eA/uHwL3TC7yIFiQuDTRhxBrL1nxmc
aaZg3xrlbqoXfS7qzaH10myo/h73dNwO8yWMJ2oc/cVFZWNsAvrAyOKguwNH
8Xz61Twdl+C8D3glCkiQUHTWqqVzhgbvnJRkejX69cqtjgq30desz9VYmpP/
cXTm8VC1bRy3K8ycM0XJnDPIk5QWe3ZXkVAqkmQLEcmWFEIUJUKSyhoppEQh
FCpSIULZUhLtylaSJXov758+Ys657/v6/b7f55k5wG4gzV4a+zfD91t1BPLl
Ed6ttT2iNPh+yGI24P4YcM/+OqtMwfnFLTf/6yZg2jKUw/+ADVkdi+ItbAjI
3Mlls6yRgnNX71a8R/7QN/fReaRCg53Gq/2tn5lwXMPlLrufAvtfoDh0lAnE
M6ny9nDMy5ZnY+HO+HpCzUtO/6OALT2sH4c+eOjWFeEanFdypW2IliQBT5zO
Wbcvwb56OnUu1IOEE0/87E6+p+B6Q3Ls9/XIA/WTfIUSHBCKrpscOYv8Fron
YyCSBoVqqfv+mA9gyL1P0JCG1f7litf6WZDkcHZETogGG77CtJp9LBgf1Vzx
tBj5J1x8v+AECYMnGh9cxn/P8hFo2HUZfajsq8Xr9Ln3IzOM8nUI2K8Hd45c
xryoMl8aasmEpZFynOQkGvc/NzV6JQG7PlaeyxPigKrUufjzTDwPYTy7ufHn
+aPrhIaMGHClZqdAkAENdzuOVPgPM6Fr94yJAs7Lzh0LX3nEk7DErOHrJmv0
2X67zhr0JR2dj85bkBf7dn2uzMbz8CZxx6O/lhwYe+JtM6jEgrZkvXv5yFub
Nby7aiNZUMe3Rs8H88XrcerPqmACTkvbmnxs4sCrjYIrtNB/LMuZplWrOcC5
a5K9HX3zrlhk0/JfNFj3tkMVru+l0j1hd3dywN8y+FU5LwEbQ+W5WD7IV088
g/PQV7MMqkecsb+u/vqmZVrEBN2q2e+Ndci/HwOkpx7h/txY/demkoYfQ5fs
my2xP2Xh+6ERNgQqH6loRJ/XO5j+7oACDfcSTlSae5Mwwf1g3hOcf62dZfKu
h0nIbVj/WtSeAiX1yuPLg0ngisn4LzAQzz9TetZuJwsKwndM/kP+erJwXvjQ
MhJ8SoQuLnPmwD/5999Xd6Fvnqrp8R9G3v9lL79VkICtjtoH7D6ygZy2fm9b
xoTHFjaUxQf0p5CyOjnMl66fZbu9MI8C6oczHzqS8OGCtoD4FwrGdArf8KUT
4Lnt9pAZ9s+Ms2dYCeb1+DXd7pfVFPBWDTw+P02A1O/mh+vW0nDI/Z3RSBwJ
HtfOJ5X8YYP4o7ThVWzsk3uli//psKHH2OTnsTYClnzZIOOziQJ9nqK9G7JI
WNexXC5gjANplwufn8X5f9eUeHbYngNiFWk6FsiTUoEHczNwnslbBh/2cxHQ
FXvXpeIIBXka3ps9DrGgil9syY1W5P01TpdKb5PwKn5DiinygNl/HLN97ch7
Lq4jwdskIbDThG1rxAKPj6NJMyPIF9/E95y2J8F6zLaiBfdr27W6lND3mA9W
iWw99P+9Rdq2b0RIiCEdHkfdoOGVYlZKQjoJPdWSdWqKNFgGcrkmH2SBklvS
fH7k9YWd3jMfvmLfqmjXlOK88nDa+HWW4bzwWRfcHWDDmKFv0/dCJlhsPGbk
d4kCpk2ozPwaJvQuzwgOIyn4bCPpfzKZCYuzNr4SOcmG24yzPA8GSDDJsXVW
V6Uh0HYe74YSJtRFXBJaVEFBtGeeWEMkrle0k1QD5seSD5tiN63DPJmeTTmw
gYZZpZPq94zQV21u7ww8QwPvEyXiHQ8Bp97Kvl0z93kA3aXS75uQF87MyDde
Z4Nra2mCbA8B/W+3F1/A89j721DTCvNluygt7IE8dvz576vmuL6NBl5NBz3n
ngflkJ1LsiBj0CVO9QsbDMLnr4tD/lZmSq8Rl+VAlnRgd5Uq+vqSoTjZARqG
iiq2p2Oebv776dd4NwWOjqveHl/OhE06cQ4Hd9Mgv1aLr8SfCaott7xFs9jg
Frdq5Q/0wVCLckGSiwalB4dtbzmRIFDEzy/awoYSu7H60WVM5HCGdeZ1Gs4U
un/PRR5pD+mxIjopUFtsdng+8urCphte0pgfqrtKDwkhPzpFtd9SqGbDykdj
YRlFBFQvMQgMCaWhwNlesk4R/Tzh1iPV23h+pouXT4Ri3/0kuCvu0dAVL5Gm
ifP2s+y9hAr68rGRpeLuPwjY2d9xS7oEfXDAM+gQ/rxejNR3R9yfh4mSd6ze
4vkrOhE00MuGV+eO7Q10IsB7vXuSWBzOl8LxVTmeBFQ4nhOt/Y+GsZuK57Ju
MWH8bhrjyEXkc1XvA8uiGCDfekN4Lu9frF2d/N88ErRW0xtCNSQhMmzFzx+Y
jyYGdru3Mjhg+H6lU54sC9pLQtdNNGK/zhfetiUb5+f0gmxd5KfYYCmu309I
KH4f9ztUCftGTMhA2BD5K8TuffEG9N22KeuKYwxQKl3XfhP5Jn4lkbk+EdfT
euN6mTcUhH1cdefhYdwPgfV1LejzEaNtO2MYJHQodiZMGOF5nL7ZU1XJhGLV
aqXLeygw6tZI3uFLgKZvyhcDnPcHqjse/jMk4O/0y/1JlrjeE0Hrw5BHCx/O
j+T6TsNTzdH9Sw8TYJMiYuewn4YBIaPQXDO8/pmje5h32cDc7xH+BHk+ufOl
EqudBgHprZHGOF9eb8/8lrZCHzJVXMl1iAmM1TbqDgto0F4kwdONPHyhb1vA
5Ujkta0pr/lnSKjm2zTPIp4NJt7zbdOmSXAQz0nScaCg045H7t8o+mrFiuZQ
oCDmKmP6xAbk14rY265JyH/DlbFu5gQE/14S8+Ex8lzFx8nkagJuWh5pnEG/
P/p0af8F9B9e3YIn2sIU6Dxz0Nr5gQEDavzFpfJsMNuZP71QiQn3vLdK7xSk
gGP/ZqHbUya0uh4zet1MgVtmZJ++NAH1HT9NirZRYOupHSZ+Gf3k6b6csNds
kH/7acvhJPSXLm/jN/jv/z68Wc5AX4u/907qOvb1VavUO+ron1PZG72DcP1k
dzOtQ7kWQJ1ey7atuB6SrIKmTy64X79EKsqNaYjMPPrk3F3Mj3ABka+zFDgc
/s2vIkWA4YrHH/IkKOCWdrW6ehJ9xCI/za8A++LNNSXhECa01LyzjlxFw1fp
vXoeCUz48rKgNOYgDfkrFDTE80jYlcBS78PzU5e5+L/NB1hgI7BTeB/2w1Nm
+IZI9KeI3x73Wro5oFKus5F3KwtmXcUZG97T0LrTUPtKCgu+1f8tm/aiQfmZ
U3P1dwIOcg3Lr8fz0ipc+HTUDvsmnufSaDEHNP4+lg2URr63DoytpTjQ7vr3
vcJ5EjYUp7aZWdAA99IMDR2QL9/cvl2UgPkr+sF/4CITYE/e8nJrGhbYR/NL
DTIhb33M/f5YPL+VLUMvzEnYMq6lL7+PhpcszZQKzNc73JU5o7M0cPlPOr7A
fkxnSG1ys+ZAT2lf2McVmBfxrapy2FeXm3T2xSKPOB/XsnKcoqHCb8w9OImE
Ft3taxsWsOFx6PP+Y2cIyIaKmIOn0f8Hk8n9ViQcaDy8+VYE9snSstZM5NuF
1fFmHjj/Hr4rg4NiWXC84fHptxkUJHGpPC9Av9m1HEStvuN5+bTXgs8T/bgo
UEDkOgV/RHf4M9FPZhYL1MljXr+lVI1a3DAPFryU4zRQkOB453mhKAnD1T4H
CjWwz3bXfLwdQYL2xPamQ5g/Xo46P+aZYj/qxz+6jPlkM9KgGom8cuFPU47j
dzY4RJ3aPx/7ZdlTp2caE2wocJk/tk2bBJnTpfME5XC+3q1oH+FhQZzjtzMl
ishDEedeeqgz4OmWRnFtPE+91ydKCSnMT7ngQWojBZ9u3FV7jPl6OGrz/hjs
KwtV17gPJQz4rnMq5PMz5OViIZGcawxQnSgsFtekYTEh5XII/dNxIK+bX4uG
X+9ebcvsI0F1xp8r4CQFy2PPyXSNMuHlc+3xP3heF5bmBoZ/ZYLB0Igea5IN
XFLWXRS+Xqxra3gVnq9tvYu7pi6QYJ9a4fQG/XHk5NJ3vLXojy4HRb+rUMCX
MP1cDfdX4f25yy+CkbdCdVx6TuL6Jb2b+X6JA8t/H54oMiLhiUeA7pE16KcG
xwJdm0iwut+9JXHu83cOs5V8JjjPdkYF85H/RX/KXE46woDyfEk3/+Xo9yEO
S5on8Wunqoh7eF6CmvWSD68moPI/7tC2RxSYMiUl4/8xwHf9yl0ldyjIVEgP
dY4lIFxBZH829mWsd5pXvQrmWU+eQUwvDQ1NXy3uoq9fybtQdgPvP36qpM4F
+7c8Lnb97zIaEnxWLDhxhIS1CWbKXXPvj7/5b2/uO+RdiYwSt/M07ElWK/OK
JmHg+t64E3i/1HQ3OFSQ8KPD4PdCdxpEP0mcF8OfP20e8iZ87v1YChdvhhWS
8L57/6o3mPfStjpxFidYoMslW9OIfeNKOn1hcdAPPy2ZVuChQfqd0lG5Y5gH
AXECdejnxOk23mDcvyVXXh4omXv+TPy5Kk93Ana4ukceOERD1IyLVD/BgNLp
c8e1flOgmuAUECNGgHokXV6OvMH3WG74FOadYfkC3VH0+y08ocd+GBNwRaVR
Y6cs9tV0lc1XbhaU3Yq9vG89G95pHfQ7sJoF/214OCaO56vQzrYqGO9f5uYJ
A6/jFDSnNjK4VdEfzfkrqB0UHL6lXrD2NBP6RlgSgOdXeyLbeY0gAw4zvoxz
ptgwu7nx9DnkUc1IpU9cqRR89B0KSjzFgInEHcHn0Kefm20pieRjwHjATq6R
bjZ4n7ZcvzRZBDrdvGpczmN/7HkzYYDzlVr8OaU2mwJLLz4FO3cSQK1uYzv2
83LN/Jd3fpDw4Oj9/U8WUzBfgTqZFIZ+eWbftIUJDYOvR4/MirDAb8fNrtpE
9GXpq93SS1kwpmqZr8XhwAePHk9JmgWeDsfd3+P8b9xolbgPfeJnT3TuauQZ
Gc/zy+bmd3DGPdBAloa+hSeH/7iSYLPPuuarCwWhK2Ou5pwk4IHktm/Fxtj3
0gJaeheYcMJH/oQc9p9F2kpPQ00G2O9PCPV1Z8PDW3pRO64xQUylzMHrJxuO
jZ1VNXbCPl60J3Qbrq+zLmfD/hoGzAipmVY9oUHKruuBF17fs6Nd229E0XBR
cnjVAwUSjIaEn8siT70xrZeBXgakvVI8Not+/4ujfXtJO/anU8eh/35iX7Vm
3gr+gP0oKbr4Yf7c+5O+v8sMI0D+nuWuznIKftU9CNLcyATbvsAtiehrXOpd
BjNLSLg1X4/rzn7sn2jPQvoO+m3BnkGtPA4c5ZR9+/GFgIXNu/qtJ2n4+0Zi
XYMjE/Rf3z+17wwbimjbvVeHmLgPEPF6JQVtpbZOfFFM2P850nXkEK5XU1rE
t4dMEG+9c+3maTYsYWh8sRAkQeji7TPr09gww565VvSbgAUptVvIdgoM37zQ
ZiMPHpxU4vJ1ooF71FKtz5MFQaavPmxbQYOKg8HEmR4SGk6/+vacoGCN76mP
0b64Xy+fDoo20XBi0efyA//wa8N3omJ4PQ9MIkUsrUkw0BiTuRtBwVuixd8f
8P5exg8vfor8v/IYo7kFeVw/YFf7SxpeNOx6/xdfTz1yTX/AQUlIsrXplcDv
l533UKtTkIJgXZG/NWuw/5rOTz/JkYRFI27ydtiHhs/cs3qFJOEC0dnBjed1
fNm6nt77HPj5/cBFyygSGMunjkYtkASQ2L77GS8JkZaDeu0rOPDQseuI+iUC
jpE6CvwhkuAv2eIlMYPraWxx+UcyDRyHTbt5DZhQEakwe0gUfeNwalT5BAnh
WjXKlsjTT3c7fjyG+djo/sWsMIeGnObV8Zfw9Y765S76lYD8/e1xhjbyqXP5
lJiuAQXFNesSpT2Y8O2umP2bXxRs5Skv5bIgwP6vrdwE0LCFd49HyCQBisHW
zTq9FLg76nKfX0kCTwfbnp1DAYwvT7j0gISdmdZirsgDiypcd1G4PjN+0iuy
VDjA+CeoOViC/S0s/Uq7k4Zb/ZPb9vNjv3cUzXZtwT5wibpPHkX/L/X1POaN
fqbtRh3aToLsy/yZqlM4b/fe2N09hj4FhGj9AxpWfhz9Xa2Jvv/jQGo9+sdn
ttzZ5gEGNLxVqBU4jPO99Lih0VMGhJV8l72NfTzJdz14G/Jf2Fr6RcRC9Nmq
bH6310zY0+G56zWer7ziuOH6aAaMNO1ZUOs39/nZGFGnQgJqFlofDeanQO9w
rs4SESZ81Sx2vYz5fi99YlHYPgLO77wq6dXKhhClc8RfHRaQGbSaWj36hwn/
12rkkzIBIa+wdRz49nPL9+mXJBRJhMuaIs+s/K988Q30k86w9otFFAVkj6fJ
MuQTH93ipwtwfbemuNnk/CRAMFvBsh39V9kZiu3WEuDZeTF9gTYFo19YmQVV
2J/VD3oj0ik4t8XfTuA3CxzTjyw/ivfXfNZmdMs1FuQz+y+WYx8+irQ5nrOY
hGeDW/vbUpHnlAo8VDBPiRujqhMNmG9WhQZrkwlI4k/iSC/F85U55ZP8CefN
Y/pvO/arbfJf8wS8Hw2iNmfeFQrezb+19OIICSqtYom522kwWvKurVueCc+P
n7Y4h7wb0q8aILCeCZe2FY7QR2kYNtWZ+YznI6b49rH9mmyId9XV7UMfuhfp
lHc+jw1hEdLWvdoMAHWXxpI9bHiSZVln5cAA6aK7K3nRbwUaQxgB/wgwf8y7
8l8fG3hLwy5K0kyoHCnTlh1ng9x+Gc+mLwxYtP3uwci5z6eV1/hljBBgZ1Nw
LxvzQf6yQLpsKfKJ/d/54/dpeL5rd/DoewI+bmadUKM58PZdPd8aYyZkJ9p4
26GfiT+fcSpF3+v8fNi7FvNWZiCF5/ncf4/ekx1uXcgGo/Gp7m0mDLi662Sr
PvpKTshn1T3hJBibPVrodJENVjc89U5/xX528V+TmkKDIBejVCqJCW8O3Rt+
jOt9VuYAt4YaEz7l22vJ+9NQTfn93vZXBCb/XiCU1lMg++VlM0OXgFcNQ4bb
+SjgX9HypUmdhK1hThdjb1Eg32HUejcf/Suz9oD7YpwnBTp9qzEJHmXpbc/q
cf4CY6dKh5ngb/vAOgl9wuHKAo1M7KtMOSlN4VI2WO84plqEfbDlp4Vw7UPc
H+E71fk4DyN2k18onK81zKd/b9iSsDG1y7gZ80TKgqfVd4iE1y1ctZvRj0IE
9BvXj6OPDY2Idq3CvE3lv5cRQgDn24leXux3iZ2nx0+mYJ5sLlPbL0kBY97f
RZUSJGw7yBP/Add3wPE/FR8BzH8eG02uHuyDWpu1jci7nAK725dk2SCtXfn8
9iwJXwcGPSoCKMhYEkdKVBHwL3Cw+hH26ZXnI+W7G7GvLGJezqdomP1gquPc
iz6SsUy0d+79mR9Tbu16xoTYetXh65kcyO5911WJPjOwU/9mPJ5vj2T1Qcto
PN+21zoIzA+78LFLQrsJ+JTu/cjCHPnc11hSxJ+EIMZjpj76xdOoomNdgZhn
IgW2NshnFf9OKyYsJgBKjbMK0I/Cl3/cPTJLwOMnzF98VRRsfl7VcneAhDUO
K6by1Tgwsn7fPgsWC/qH/cJkNnMgPfG/ErVXJLhrtbNfrOJAQSZfMNd9Eo5/
Uy4Le0hhExnYzxNgwQXhNef8X2B/bw16pH4I+2aS9+HhvchXntIWu84z4eH4
3w+xT/Brnz+3xjAP32ptqplAPgq26+sux/3RXyn4eD+LDTcNX5dvx/Nx4Wg2
WwX5s/PWeFvfCcyz/jNHHJ+yYZlqVZYS+rhD4pp/Hjjv3x6/uH6ziIAOxci1
a5Vp+HP+716ndpwX3XTmp30UqN8w5mseI2C3RKXC+hAafDwWPM5DXxr4Yb0l
+y8N142UXCe1WeD+5IHlvqPIG9rSP70rCZA0mHedp4CGTme+/uRu5KuEj5IK
e9lQMiSbVtFPgDS16YpzLQ1T3/7mutHYp++XrX6QwoEVIrsVdJcScGB67/xc
5BOZc+uUNvGR4CJ4KNiqiAYx27Dt+jgfggq5cHszBYs1Fnh1UdhXL9NvEsiX
USc1je9MEWBm1bKwWhD7sObR9pYhAkYsiFxbPRoyonrDf/8ioGA1feX2RzZ8
ennCUXQnAyKWvomzvETDkuWfNfXx+nrvnVR//5wDHb+9++7JkhBxSER8agj5
8cOpybEn2Ec9e9P0BmmoXFhSeR3zJuYlKyTInAZte94Qk0Uk5A85tI79YoMZ
v/WdslcEbL2n4sRoYsPPk1yPzdkEHH9yVLYE11vrx9mQ/14Q8PVs9Z/pNvTX
233jce8IeBHZ/P73FK5nyzUTMVyPq+SVVXrIx2N+csV3cX9c9Qt5HmayIf+5
h9sHVybcMast6cD5vSCwy2N3EfJGZLfDIpyfltqzZJ84CSOWss960G9FBf9b
7HmLgAv6A1NvMmjQmeiJps4yIJ03PyC1lEIPuuvz04uA0edfZ3zCKLBadxHe
eOJ571rcHJRHg/C9D1vvMVhw8KfonrS/bLiiXzL1JosE7ta79+uxL//1TQmJ
4XyTLQmF55D/4rk3SsakkWDS0V00/Q7zVG/NjqOCTFhdlJ0jj/46qhNkFYrr
y/MyNrsd+/BZiMUA79z7PSNZnfefSsDuxsqqSWEC1izcVmS8AvN6fNHSL0wm
sNPdl+r4YT9Fzraw0Hc2LFXm34Hnfc383Ia/NUy40deQa+XEhqG3D970oY+9
Xvr2R1AdBUZt91YnbCAh+IKZhFg28qXg6zCbTUyI6U5acxH5e6f1qn+5pnPv
lwgdFsT12vA4qastlom5oBozhfxu1BzN0zNNQGb3VGDlUgoErVf7B6J/rPP2
pIOcKdg/vq/aT1gEGJfbf2wTo+HmRNfozEECrN/mPo9Ip+HnvqvyJRmYN0l9
/i/Rp77eHKzbakVCnmqE8GM+Go6MO/amJjDgx6cXe5K5KJi+PtO2XZiE5A/T
G99W02ArzZToWEACdVTlOFuchkZu5c77yNMvYnv6ErEPL//eNhrcQUJlHgQ9
WE7BvDceN7jG8Xq1jeZJ4Xkw6L/SFIE8fH53/l4t9ElG/cb523kwD3ubvgu6
oV+d7ogNQv88+9V26gz6pVUZV4Qt8uaDccboLewr/teWY1mHSehWO643jfc/
6F+uHfWRhLTCL/XLvSg4EPvh9Rs/vL8rCwSPlLHB0KXf6osHAUfNFSbeWVNw
i+Y7f6+DCclDVRuVcf01heR0dmPe8aQFfnkpN/d518vE5WoSfjGH+gdUaYh7
X2AkLMuEkrU7n1w+Q0GCQrNpGTcB44t2TYhwU1AqE3BBEflUcWVcFhVHgfAQ
I0U1hAWn0oUqbt1gQ2ukae6UDAu+HgZjDq5HlVtb4mQ7nodvyz1ympE3Czd0
stCvhE4oWUTL0HBnXkZ7dBcT/l0+uKq1hQ0vQnOErlIsWCxvZfziLAXho51F
pluRj5r0z3x8z4adn/MH/J7iz19xTF/gSMO7hmNi1ji/a/l4ex+PYx9nXj4y
jfxTcbXIjO1LA/O+0rXcCBLYJ3zXt2RSoBbLrmucISH2mNDVl2IURKmonAyy
IYCIeL7YxZkNy7PPqyejX6ysmi2/GYyvFzNhpXycBN8DH/86LaPA/OdnhjAX
C1KC9sgVK3LATUUxersMAe5HxH9Vv8frtTaYfp7HhJT1Z0UyYrH/Dq+ZFcXz
/XxYd8d4LQWe7wwkk5Hfn8jzaqiI0MClrLyYD/t/eNzWPZeXgs9aaYtscJ5V
GqaZfMiD8iV7DWJbmTBreumi6DT6mHy18cZGEjQ4uz5v/4b8kFS9s3A+CRfv
3r7UYo95ahB9YIcoAVv+VinXKnNgsCn9pCAPrr+DappOIQ18MssSTqwlYd/T
l2lJvhzYmqE+EYT+dGxdyuLecAqOLI3W2UYiz+o6NaueZwN/2wmjpoMMUBj6
1vVfKBvydsSkTuD5lp4yPiWYyoaUJTO/bdAnG71n78zHvCg04b6QjHyXV9Te
ucUJ/c8m5r5pJAGbeVUzz2ni9bpVOOh2EXDyobBE8xAFNrPrXDb/Y4JN4cf3
W29TsIzhVjn39wYutYd+ntGlYPZG17xa5LkQZfGd17LQ32/U+JXpE7CPeO9a
XscGO1tZ/1MGc/tlY5TgSMEi14SuGikWLPGwNajCfFxxom48S4wFhq922LI3
0NCrJ62VHYd80Li388h95AnVyMMbjFhQ8KPF4An20UKvGu9v1wngJzdfinpD
Q4rx/BWV+kxgiieEGwVTcFZWouPZDQLWad11a1bEPJ3W0KeqcT3eV/2WRR+M
L55/qXeUBP/tK+q8FNDnSpjrU7QIMMqye9gdi/3v4v70lhAJq1izSZEnKHgS
4OJxpYeACNePqSdv0UDOpvy7w09C25nJ+vv62Ld8/tdnTjNhHpkmESKE/iEe
aF6+A/v1GHvRVCAFZU9/6KR9I8FWeaez5VsaRLaprT6rwYJtWdxVd804oDxo
bSiih3x+o/r+k6cUJI0ebLTFeXiwoqxZFM/fpU9/s63xfG7kutTycxEN+5xP
bnp+Db9fs+RE+0M2aKbGfi1BXvpYUayzGvfjXeWiP9ezMV+FMutudFJQaSrR
d9uEgAbOHcFnlTREKmyaisP5q9/TdTnOmwYpEYG9t5En6PQvr9/q0hB0LD+K
JghYtMflc0srBVqV8wfe3sN89TgpOPc81095KytOubPg9LLxj/vc8LxfXbS9
EHnIb0CtS3U1BRs22SbvXjf3+dSk2jNs5DdJteISzI+7AdmbJgfQb89f5Pm1
iQFmDVYddaIU/PjjNW4RyYSItStD7N+yQU/uWX3KfyQ8TN1hO4jrq3GL6HqG
vvY0aNbhHaDPeupKn7MmoFrjyok8Rzb8bmYunf6MPH+vY0AL8++6kfBTLgUW
cLTTkwP02VDDuKlsIUaCSAt1sNmYgl0mQ3/uvSUg7r+wh8Y6FIiKHTwfgjzB
07/TfqU+5v+3hOMDy0jo7Z95NnKDgoL4QaeK3yScXC/b5n+Rhr0qL9vme7Gg
yzvm2SAH+fqpZMke9PPLbZ+WmyO/9B7e58JsIIHPamq0F/u1d2vpG/F3ON8C
DfZ902xQEeHX7qxnwjG2nXB8Cp6/mbq3cph3YoeFNn0UwP3jDTB1+0jAmLny
s2xrDuxL8dWpmsb+W3L/6088D/4n/53vvoa+YS3XlPaBA2HCQd98dEiQ/lOV
aXoV+yZw/7oryA92WTv2upnRUFbs5352nASvk1rBITE0yB0YFx4rwf0381+S
gfvZfmfTtA/OX9EWnR3juB+kjl4Iw4AFdYxiRhz69fNX/Kr3WCS8+bJyQTHy
ndnl7ZcqX7PggHanxcJRGkqXN8WoLWDBw+3Nu+8zaFh3bsG5pUEkjO16rLG7
hYJyLz3vRCYLriovnJ52nXuerC/zTA4Los7kjDem0QACHbw6O1kwj+eDkpMX
DWFS2guTkWdDyoT9Wl9RsHWBh0sezoOr31PTphYaNt8PGm9egvzst0X+gLkk
mD7OzlmB/M10NidEKzGf0tbmfLxHgKCJZ/7IVvTLC/EDYmYsAP1iO33MW3cR
xRGXeAJE95/Pm3XiwOcUvuJ/lkxIC7H1W/mKDUy3Jm1Fe+RX4V2XJ9HvBQc1
+zQKMe9mdrL3YL70lksJ0doEbJPJq53vz4YC0RByN/KLu/aiQ0n/KPh1IrjU
dzcJlqGbX+Yb03B6bUrk7AXcryVr0r6m0sATmSkbj3n1/Ok9n4vIF5ENTxKb
FRmw2ijkjbENBVctTqT/xf0PWKN7Z78kB3z3+nfdnyRAOXFLWUs1BXRoRnhS
DQPypA5qH69BnvEu7/2E8wDzV/+7mMWGYDqlh9cB86naINcnhw2zxuUyO3eR
IFUyYiiC5/tO49iepEECtOUCem+to0G+u+CchBwDFtbf17bBvipf/bfdBH0o
7bxyg2oSG3pfevW7fEaf550//UyODc2qhYJmJAGr73/iPrSenvNxiR2qJHy5
uN4/ppMG9ZjkIPFUFpCZ33ZtkZCEWnO16w9OII+cePG19AQHxrOzTbNw/pZb
/8tl/cb1set+IBRLQPRwonrtNAW6+eqCyy6QIH/9ZbdYLBtSjx11+Llv7vPG
iT9a0Be33R7YGniABTOSxhUdmIfcu4JH1JRYYLUo+si5fBo0Zr16W7CvTTdn
NB/Ix/USyss2QT46JLL/x3Hkbd1lvWdT1TDv/yh6luB8WvZWRxkjv91qhm1z
zwvVNlS5bbODhCP1fb/5Ma8vNA3O15BEPglNHtC0RP8Zy2wtWsyCIxGLV+gk
o98/DStePZ+AHyyz/kjk1/k/7+94vgX5km/9pnzsz5uzwoe4+phwvUZ3qkwN
9/+jaVhIE/YBaN7pP04DVX4te8N6FgyZrjLJwv443qmeMNxKgtOr+/cLQpG3
u8yl/vwigVN9yasYaKj3DvOxPkvAfNXailojCuD1eTo3lwkqMXG8Di+Rnyoa
ZpTQT5Z+b7pWv5aClS+/ho4EI9//+C4jb0HDxs1tObWzDBg8yGWzB3lzwRFC
VeUg9onR/KyWYzQc2ta0Wdwc+WLF28IAzP/vL2OGWdh3nmVCGleDaOg6I5lb
J4e8u/CFvDxNQ2tB8ps09D/1LWc99yLPHw/1NqhOJ8Bqu2jr7FcK6pzfG9a8
YUB2v0/KN28KlP88/n4MfVjx0JYYZcyDW4tG221wfp59StP02c6BoMuTptrL
SfgvQG6PxWc2TNQZpmT/h+f137fgowQNFa94rdvweteX9pk4P0K/1Rg33Msk
YWEKdJwppiBjoy3D35gF3ZUH2hoTKNh2/Y4iMUiCVsZi/6kRCkQyBiY+B5Ag
47hD+WoADU9adlmpGBKgMHL8bmgKDW5fRI3KR1mgezvj1XP05YS/NgxhzM/d
/fMrcvD3C4uY32I6sGDYoGJ3eg0NVT+3cgduZEFCQCvDa6EkTN90TxzG13ef
2HflrRYHpv3NxXTQd7eAteblQA6YVc0GhbxkgG1IyH7pJhp+X2iFwTEmHOgQ
F92PeTdNmd8XaiJAJedv+G5z5CVydPcPJwbU3bY87H2cAycU12y0RT843H1B
knGBDcarHpl3ShBgk353RHQV3r9m3tWobhKW9d29vnA/BZMPrI+1nSfg9gLT
nAE57Oes4EjFQOSZvKRYZRsatpoabXPwIeFflZzR3PPJL2y5799+E/s2sWSr
PvpUYbaKqV8zAa8He87eXY3zxmVppj5DgISX+7bANxRIGvD9qkXfH4mOqPu6
gAM+G7kHqnF+bDrObohTwPtza25wjEHeTCjIVELf2dSe92ru8wSLml5JzL1/
hWB1pmewGeBQtCmrAfnWvq4t8hfme2X6jQdyL3B+c3685UgSYFsedugH5uXR
HHfTsfcEJPvdOV/xhwL9FwdtT9xlwkBisYZTMA05j2xGtNEP1172uMz3lA1f
ugccaOznBAUj7/vDFNwb3tfyPBl5YEnTpKUWBdXCyusv4r93lb4a3Pscfcp4
cGQL8viDB1UCdXPfP75Kugl5cGXcxvr1ihScFLNdMEtjHoQ7d/uocUDz4Xyu
P1dIiNOrbG2RpIE2fpK0GPm18KdHJ+B6MZvSl3/4xQDjX04jYrg/NQ7d6XXI
M3GFJgK/7lHwpkfJf2ot3n/0j6oPeL3+f5rDj57D/TjguqknjIKWw2WBQy8I
CDMXNruC5z/akWvTXfSHTYdf+txtoEGpUjkgxosJYUlhbH+KBr/dWfE71jHg
An/rIG87Bf22aTHv0U9OWipsMsP5zGoNTI3D620attOuxjwa50tM8J2H/Djb
O+GEfpnYJJFqnIe+q7g4g1NIQWzZ/fMf8H45fLxK/YY07DkX354zjH6y6EdP
6kIaHvWHrbC3ZwHj8We9h6YUZGns1byJvhcQ4aDLhfuV+xb2TeK8RqubDK3l
RT7mE1oqO8oAieEwcyV3CpgNury+eF7GJFv1P21Fn6j09peY+/xlhmJtziYK
On/l7/yLeSFxb+eZleijv3ZU3VPGvNuRkvizczsFdwYWhF5Anv0X73a+zQx5
TvAtveQxAR0P+1j3hSm4FLMqU4WbCS17v1ssxfs5tv/8moMyJNwzPacxoUJB
lxbP7mz0ocBPC3coJ6LPDV4ZlDMiQTN+9KzLMwr83hn7fRFDfhXYZ7O6Cf0w
KuxEszcDip71NZDoT9UDqj6FyJdG4sKGvvlsGJ/4LDyCebjnVWYqewD7eODy
rhZcv7P9xbw7kW+5Bkrt3U8xwbrkL3EfX/9loYTqqjYmRAkXHQyXpeDnwsiT
q9EXD0lvj1o2ivx8Sz6w6hMB7x+5haYspeBhkFRWcT4T2gPkClIfULCAUC2u
+4S8aVmzU/0+G6x+NJ7qxPkpEFc08u2jYSKogE0lEbDq67EppzgKEl90pB6I
JuBdQf/EGPr7jsa+66GC2E+GSfGamO8i4ckrsyZJ6BDWIF2wP5RF9+aV4vzL
KEb4XN+IPHR/XiG/OwE6Acx/c++vqz2hq7EDef2NLOviOObj+1v3FH5/I2Ay
2Ojw63007G7P4+Ri362cCvHowvNh0lEnLYE+dL5ILekqrt+mkg8ZXMXo7ylH
uWfwfpu5y5c4ryLBTP1iw1IGB2rj1/o/v4I+0f9u4+lbFLCMHDYOPmXCO7FZ
34BSNghy93K1ZRBQfpk5tYlJg7uJst0N3O8NBS+SBD7T4NpufSN4MRNOnT74
zhB5ZRCCGSWqTDC4/kBmUQkFQr0nvVyQN/JZZX/mfKkrYmDfejwPox8y1YaU
kCf27h327yAh9mjgDu169NmTMfFrC0lo+RJ9e84Xynj1fVLSmfB50/PPHpfR
rzsC2pdXMKF25cFH5piv3Ja/66Mx3zNizRe3+tGwZoDSTd9GwFOx7wOJ39hQ
3Lw+ppLDhKmPaqEVuB5l8nyHMl1IWDz58/rq+zQImNVa92FeTNFb/Q7xciCO
7SP+x48EKDn9WiaThqTDgmZtCiRYKXeN/7nIAb5KOSvmBuyrVc9CtRM58K7+
4AveuecPrehi7DguCd19Bi+zVpKQNPD12mH0gWOZDXaOaix47vt16bgt9qHN
tMC7Dcj3rebm/jjfmc7XD39UZIG4QajPXuzHV8dJndhXLCjcdTo0D/njrLxH
GQP9gSE13OMcT8G/jcHFRrIEjKe/jFW/RMEFH0/rRduYYCfH0HyxC/3AZl9X
6rQIbBwezPee86EN3IfnDTJhI3nSegrz4LGnuJMY5ku3YV5PxxAbZOPzymgn
ArrbFUxLLtCgd+HygnuYFxHvcw0ZyNOQvmZr4gMSMst/t+ppUMAZ2vLMx5mE
spTxU+yd6Gu951YV4LxfNO2eN/Sahu8GI2O7TEjo2hz5UysE92ODoU3mbeSP
n/9aCF/ks9Ybx6OvYj7cP6l3+wwHrpS3BJ/MJEB9aVvZeqDgweLhKjXk4wvO
5YVn2TQUnFvwgmVLgOYRFb14Swru7gja2LWdAH7R6pXL19JATmUIpN4gITHg
beUJfhrae8rzXTEfbToHnR6gLycXxPeHz2fBgg7WuhmaA+vv3albgfv18Nnw
u7z7FLhG2jNaSRYYxCc8sq5HXt1kGh/jTUBR+KFSEfx9yb4jkjcuEcBbtUbH
L48CdSWzpyMiTDhSvM45w4eGhclJik3Iy7eOv8tUwv6Rs1Olj8eSEFBUvlHJ
lYLR1cbcqYtJOFOxLvfgYhp2KMalfnEh4NXeldTbMQp02n5zJqsIzM0Vdvtw
Xi6t8tGwQX5/2LO4yVuUBpNTiiFd08grYS3zBappkCG/FayqJME/Ku2/6DIO
3L6gV73Bn4SZrxuMLuE8sia4jCSzmHBONYcxx3PdN133FKCvxDxRLS06jPw4
KiF7mmaBwLJDJZUaHBCK+mTi8I4FcW5ns1IUJeGotOq77aEskDz0y6Mokoby
uizvO3/w+jc2eIskoa/KufU7lJHwyjm61/cLG8xDgzqKukho7Cnm0f9IoV8y
hGWQt/e7RccpHKVB85Fk6zUZ9N0weUr8Dg3mx4iYfCsSZo9cua2P/P6SMlmi
0MuE75RE6UbMxzPqmuSm60zgiix7wT7EBjXWeMzEUvQbe+3r2ulzn0fVMUst
IEH7sntXxyQbtHzvyboij6sqKvVGObLhlpmk2YalBET2Wclxz7JB5pVYkNtf
JtwUefBhPfbZaGLrf9p2JNxwlRtnUxREUzzhJo0EhIhp09bIYwEilruXAQkf
Ci42L7pNwbONlv3DWthfvKDQifORaGAgNYw+vDPiv3WPcX11UlU2XybQDxZ5
9ZlyccBEMLlvbwkTymd7PEK3IJ+7+YWI4LwU2vMEVCMfNJcfWtflSoCzo+LD
D6eRX0JVHFdlERDY1zjbgbxnahXx99Ij5M97bVuq7yLvuF4xS6VwHo05Nfzo
P2I/eL7qcbHgUYSIwZVi/PnKbufJX0z4ocOSidbDfFnSuWSygoQLp49GLP9A
QYV4J8MXeUPLs41tfpGG9cFRWZ9G0W/0lqn0VnJgZg1bcacZCeHGHobs8+gv
BpYbjyqS0P5i42DUFfQRTaHct4IkfHPhavlxlobQ+Ud5PaJJWKFYILDWiQbl
jH7FF5Yk/E6ieB7UYf7z6I88x/zUcbWQHnSnITf0YVog8hDP0A2Hlkw2HP2S
vGa3PAlfJ26GD4+hL6af03Q/SIB5XoTU4s00WNYP3rqhTUKPK+vZDpzXnJTq
V4EsAiojuhNWi9HA/3i/8mEZJqwNPZ/aK0DDrEyjoK0uAXEP5HvOrKGBKMn9
UVFBwG6hq9Ez+hzo2/Utz24D+seK+PFhOQ5cTdyq6jJFgIa4w/MzuF92/krm
y5JI2OrN9a3ehIIVSbUaej7YHxWFbZEL0WeodOk/LQTELLvp0IC8IuJefV8V
ef6HmadMlSf6oqXkTAmHBb81v7j0DFDQ2+OuotJJwJ8XUW7yGziw3+X9Yd3w
ub+XXcrdr0FDP9XNSG1nwk9bciYM/cyPhwoxRF86+sz/aM8HXH8r5ruBBSSI
ZQ681G5A/rnzzt7biQnRi3es4cPzqviwLes/OxGQYslV0jgP8etlRwdjRMDO
bqKwy4uCgO3e57+oE1Dgbb5a+yobPh70cR3nZoDpxos60so0/FcxTL8ZIID7
rrCJYRcbmoX8NCKRB9adu56rjz5pX0lnvUA+I6T43tSjz2XdkuzwRp4IX2ao
3b6eArsEXXEO8mJWnmTcqfk0WN+8smdXPAnbrJIdJ4ZpeH/js1ZLDvZFyWXW
jXk0yC/ys4h5hr7Qfp8rfwX6+L9gp5zryBMmuZVf3ThwTCtvJMwL+1E/8vIj
OxoyLFUEXtWTcPxUilgNnuc8E8czbY9JsHa89oy3CHm+s3PxG2kSXsZN7bbc
R4HWf312TJwPrRzzSG3kC7etRVKf9mE/WMxXdy2n4ZkFr8qNywQkZQuvNJo3
97yqK98aQ0lw81wn8noBDdeFI9dfWM2E7d/5JtYij7V5D1brB5GQnBss2bWC
gsWXMmuEmAsgMUrh6lY1ClLXSo7tW0vAkvqMvlj8/uYZv4heYwIY4pzxMH8K
fJKi63bdI8D7wFX2qm4JuP7zhYXfERI2u81rC0W+Dbjyc90J9M1riyu27lHF
/FOzKS0YYMKWax3qqToUVCmF7bv0iwSFsvtH/mtAX6k1MZ2PfT1ma3CyGfl5
5b7hizux7744X9qULU6Bgq3L74JPTHjQtv1mxiEKMp0mnnz6zoBfNl7mFfjz
5sVfjtVeYID5y9w8P5xHx6xvEcskmWBSkNRBqSP/N+v6xMcTkKv1byJYBM/H
od+6JrcJ6N3wdf1TeTZ0Q47nKoKEnKPrdmudxr5aW3OxfZIB8n7dBmsfsWHd
pXbxSCX8+Yar4Db39yEPtNt7Z5OQXvbVK3E3+lyK2tWa20zQTZCRbcF+WNH+
6NoPPhKupbBl9auQ33/zfe+JwL425zsrmcyGvyY3XI7g/lRPTH7M7aJgjQvr
+jLsz6nyxFJeUxoUAqIbO8uZwDbO9j6XRcH2Z76haRoECLgsfuvLRj4Z9ZP2
P0GC+PG3F4zbKPC2CDRffZ8A+4px61YmBSFr99P1e0nguj3zzc+ZBpU7mWO6
tvj7z/TWSlVTsFvB3/bsW7y/8PwbdXOfP3nwQ+zcAwLGRJYOJS+iQetOmdKm
pwSs2aToZY1+p/vQ/tqRiwQsl2+YfYXXZ3ZwZtl85INHIi4Oe5AHqubXy3kX
kXDsQb17EvLFmMqCDTm4PlnCPF9Nj2Hej9w0rI9mgf6SEwvSz+N6vTKIj9XH
87dyS0I5zvO2IBnXaLy+GTvzv681aXj55t33cD0SqGR78481NMQYq715GUVC
q6DUNbqSwr53KdqTSsKjAv6Suf+fkm244MdNAxLsqcSzr99TwJ/3vsUI87Vg
ttRD7QHy8bxPXUU7WcA9JKh8bO756ucj/KLWop8rzeN3/kFD/qrbTdUDJKzW
NS7nfUnBqbzRJ3u3EqCYbyi9+yEF3Ofyes6PkVBv7sk6voYCi/khD4tl0Ve6
lD/JXKPhDdduKc21LHBV56WNpWgoCqgTzcOv91lvv/MXv17te1ZBohH7Tr3v
36ktNIzOOOYz9ViQonEyNtwB+UdULPFtIgmd35Mjn17hwJGHGkGncT9ffXU3
PMvNAdW108tdsd8Cssel6gQ4cPxaTOY87PvRYO2QbPRRiUPd/44UMuFPune4
/Vf0hUeZ7EueeP8VZ5w/H6Sgvn7K6VEtA9KTooosbChYWvB43nfsj1Vpp7SH
PCkocH/P5uwhQd3V9RVjGwckohZEXEQet3t+S0y8k4YpRk/vGfTvPkd+T09D
Co67nsoY20fChMtW6m8OBfk2L/SDhbBPBwL2rLmK8978XE5wA56PPTf1ipH3
uKpflGz9wgS/mtC3K/6xwSG5t4k+TsD94pMrBnAe9vy+vrfv/8/Xunnn2zYK
7os0PRRyZ8L+18ZS3yMpMP5zlDe9nwS5/BCZLuQ7x2NLtVXweh22z7c8dRz9
w4Shs+cSCXEFeg67EpEX1DaLqWxGn818oJaLPPeo6Y/pQ0Um9Jiu39SB83tI
dv/MBeTJc7/pj1es2cC6xBMYnMoE2zoLi0Hk3xSPlwWs3Xgee7Z8mUI/NhO3
37z3PQMOFhb+LsL+9cx/UCOA50XUMGXpDuSBxUZebcvQ14eu3VCnMf+XvSir
mD9KAn+qpedF7O8zUf5Ldc1YcHZain0A+2jfCmOHYszPlHHr5ins35lzzdIB
yB93Is5dbPpDgVGTifKucPR9pfSG2kYKsqd+fTuFvhAnzl7tvoeG+OVL4mXq
mRDon7zaIIyCSrtR3wATJnTImxq9DKegfVIgz+UOE3lGdbh6Cxt6f/162NZG
gMTllNqTc+cluHG/7VUWPIk86J6M82I19VpoGOdBdPHay8/98H5LKNe55/3Y
F3Z7/jPDPhcy8FbfSoLL7O+zx5DPPKL/+Qzj+efdMzg94cKGTov1fnP//WRV
X4S94UM2bLfLyL2EfPV7ZPi4Mc6/1Ib/OkOtCDiglHN9dwQFg4Xr1Y7XEFBl
c31HaRENIkHn5a01CXhisE9wCH1Q4bX06qVKTKjmr7p/Ds/rSp6jxs8OMkBi
+mF7eRwbTH9O+78XICA9Q0s2CPNf7eaB4avPCQgtrfmikknB384I2pqPgKjJ
x7xH0K861Ly3L8A+LX+tUP9HFv16+OaXiC0EWJworlXGvnf9rG7bu4eAq6J/
1eJ95j4vekF27vn6pliCC+044PI7a6+HFM6nZkrt9Asatg4NqZshLweN/bHV
18E+nxfV9uMNE6inbz/9lqUhpM7Rg+cxE17IJSBQsuGgzPfv4ToMuBkxkx6I
fZJ8u/i0sgIDVJc9n3fZlw3ly6K76gB5weDbzHQEGxpE7Ffn2DBBeLqu31KO
DUGxWgHLfzBh34heNc99NmzauqxHlMkAHuUDK5Zh/9wxNunzRJ4/zn39VTD2
bWFglSkX8p6qtLD/2Qgazr5V96odYsL7MNZd9fV4fjTjPvChL6WWBNZpqXGA
f0VT8vMGApSax7as9OHAjbE1S07zEvB7e5NH010OFJoHcLGQn/9clzEk2mjg
OkeO66PfjFz+EW4nTMG+ZpktgZ9JUPN/URRwGH1D09eUV5+ATv0JqZ+CyON3
7AszcT/i5KyrWds58PqGfMcxVRJo9oe9lX3YL6UXt6SQ2L/D3Lp66Nfx7usW
jFsSsDG4lDOK/Ci3YL9cC+ZZjnwv317MF93Vk1edhViQ+P3qzdEZCnap74wX
DCagAwTLeb/TkCaUJlD6mQFBpy0eKTymYN0h4S/tG/F8OHma69N4Hjrf7RrS
ZsHGzB6hIPx9D19v87u0igmfrx1eXIa+rS5w381IggGfI6nJkXHkr9zibV8w
P7lNmVtyEihwkEkrnHdDBKozUlv2Yx9wTV8QdOYlwWtt+x6eKDbwCpuKK5cx
Qaz6W/tR9A29Fp/818IkPBt1UGvEvNgbtyvZbRMBg0aMY0ZXJaDX93fFUvQb
sbizHRVDbOA5+OPq7XEm9BtLKaUi/+xVDrh6FvevPGbo631HCujyu8rNjUxY
H6W09s1P5In139QCuplwzahZjUuXA9oFeu6n0C/jHRmm2XYU3Gt+8r6Zg/na
LBk5ifyrEP3JBrAfv6xTELCdxT6rWtNrw2BCn+f1ix7fkJfG1prNfR5Awa5O
8MbGub/HqN5DY99a8fjKxwpRENj2NbMPz/f+tT2b/iC/TpWcNFvKjf28btbG
/zINvD6dzncMSWAvv/D1ihANFSu4vF1ukrDcbkx4SQbmTXgQ9+HnJMSb99r0
4r+fMIhV4aKYMM+gzLgT7+e40cEjbjokNCw0slDDPOGmh7lqVjLA8t3m7V+L
2XBV87N++10mhL7ue5jxhw3v363RqMN8etAl94JbhgaPisaw27LoR+MWmgaV
NCQlGNerLCEhKpTv6Z0a5E0JS78juB4tbQvMlzyhgNW6y49rNQs85CnOW+zz
w5Eqa97mox+8KKgIxrw8IEy3c829n2i279+t68jfMr5HYvpIOOLy6/rVx2yo
OFWWbjVNwsJygavf/Wh4Hpad5v0QfWNT1uPWHRxYa0XmCJWyQHLRgnC3xzRU
2Wu0773LAq3hGVmLRRxYJpX/5VMCC6oyqYSkEhqiGD8yhYYIyNm4lPNPiANp
MlOtNndwXjy2PbzyhQKZ7ZFVaq9JiP4acNDSC/tQJI/ndAL2oSG/+N5rFDwO
izi7JpCERTKbPa9hv8gKJu0vYiGP1Qc8foV9fSXln6E85rX1UKRd60oKVOa1
5NUJkGBRVtUVi37x8Sf/Hq8/DIjNLKpcijx/SWzhf1LrGCCZKLPOiqCgjPHp
c2QMCfMUpvbocvD1T+3P2aOC+XDe0XBrPxv8JqMJB2USJg3l+QM+UfDidZlF
Os4b/fqL2cddNGyeHI37lcOEdgPF1TPIExKTzVFv1rEg8kVEyLgKDacfJnn4
PiLhOo9dXtd7GgxPeu89g+thO5kdkBuFvFJbk3ToFRP2iNJLDijNPS/3zj9h
YyY0M/U5cgEULDmlkXHoAgk2X7ce3TifDWWvHRlX0wk44v7hus4RCuYN3XFu
OkCCyOkvr19L4vlIszouIM4CidTuU/9+UrB8JuMaMxZ5bUWWVQX6tHTU40/6
6CdZOis//1rKAXYeP0wUklDUv8N4HvJ50oG9RxqccF4St256tJWGb/NUOBW1
mHeiH3YcFaZhmGDYLJXC/lUINHtWToHBBxV5aey7S8s7lgWepKAhmVum2JyA
1J1PoofnPu9V7XzU+AYD/t0IOxZ4B3ne9FyLwxICeLjZ8v3f2KAgR9nZyCHv
uBlYHEE+/7vohvY08vPgizTzA4o0EI/sw95hPl8w2XXDFPu2mhMkynQm4ba0
sezy+8jPe4tuXsD13H+nezu3NgWJjZIzeui75wR+zrgwaAjXOdS0YCUB3Twf
67uRD2yuZ1z4YcMC59JT3mbo6yvn6XzoR18IefY2PxH7UqE36FKQ2dzzkmv7
KvH7hhK7Nf4xWJDhu/W/TGP8fQ7zv9xtIeH1zAuHZPRTR+d5AjroR74VKXWX
gikgIxf/feDAhNeBzSen79KwiN1SGo79ZUr3+GSjf4/8yxUUxj48OS6wzRj7
bjvXlwDdBSQ0Dx2SO6tBw4tpD23+f0y4tWdXjVMaG57d0T+vsQv7HA62/bKf
+3tLhlZC5QRwhqoM3dAfL+w+m7ZQnYR74orLNuP9Px2zrr5oj+c554WslwwF
RUtiltpyYb9fjHuay0XBiIiCZBfOczDjsdOvJBrWucmv2PWDhIGhIxt+KHLA
ddfDTCX0nxNXh30mMjggLuB9z9CdgNtbvOR/P5GERf8Jl20+y4LSEUdJhyAO
nPEvcFJdwwLhk9LPeqM4cDfVTO9eAAn67V3OTi0c6DCh+a+WELBh1k09q5cD
zR/Fv+0fYQKXQk+Lbz0H2qxOWXhHkvAzP2+UxH4M0OFeeMGFhH45mcAzGyn4
Pm/Y4jHe38A3G2+zIQoa1R3uAvbHHskEfSMtCk7LrFlEYh91s5Yu9v4P/bPs
pR6Th4RDOYc1Gc5smFkxu8xoFQkRDkeiW9Ff65dniRFNTPAPcLkVhny+uLnc
J2JCBJ6dumOY7M2Gk83DaaaY9w2H3ESXYp7EZQ8MDyH/5kz1UN19FCwEr4Y/
aQScPtaorquJ+324rejnLwIiudPMtd9Q0BV+sm6XKgGuD8VPLNlHw7uOs7du
xhKwJP0UcW0LBblmi6KiGgmIELvgmXEX55/vo754OwF/hiPV5yHPZYo1bvA9
ScCI0/WZw+hXfWVbLnfbsuBoecub8Dga7KfNyp+iP3EFHvqSUUvDiikzHZ4T
BDR6Xil/bkuDEe3c8wT5Z7mcc+4IzovpZ2+rpkIWyO/erv31oCR4+k8apuG8
bju+TIS7iANvDNXHHDl4/YT9nwVH0TfPnJIyjmaC1PF3CUVAwcVLYzXHfsw9
76SaRwv7RWHjislM7EeX9IqE/T40BG3tCT8ijH3T33X4pBEbJj84BpUqs4Dn
6dOi7s80CG9z7n9hxIKow//lXzSggLf6VsTzQRKWFC1ca5mP/blJSC8f90uP
3EhE7KOA0fA/js48nor3i+NKyHLvzLVzZy5FC9KilC1ORJYshSxpUcqeFpHI
2iISibIklUpkX4oifVORfVcikUqkohQRv+P3p5fbvTPPc87nvN+ZO6PYOFXJ
gMEwjXZxCQqiNHTyEzoIEP/WOWzcKQ0uG28vjd3HgKww7hlqGfY7d20r76QQ
KHGt+WKDfP7rBG+Iwx8CAiartVle6L/5/RfmPWeCQOB8r1vYn955xz6dFSMh
RfSZ6B30DUeuFa4iR+fuj7BIXwJ5Tmov76T0CwK+6mZbKLI4kPbtdtWhZSwI
PjUkGYN5HFqz5A+F/u5fpeVxf4oN1cc+Tovms8BX/X6CZT8NU1x1Zgw1FgQm
wsEIzFuPF7fXXrtMwFln6ZJ0nIdynPbgs+h7RnJ51zTCaDhzfpT3GM4z7jpW
3X4V9GnptZ2pNM7TuP1WNmvQfxZGPjDD/rV4Jt36KoeCk+oadV9rGdBxM6iK
Rj/6s8rHovwlA0p/r1u0qpoNyvM3FdveZ4Lnqe7UPpx3iw8J6m9HPqnsGr7i
i/6319HHZsFGJji2DLww/IV85Ovm7SbABPPczMdX0eeMqcX1W0aYsOHL164Z
5GE/24k+Ltwfx0+rX76umHu+I0UYoB9n/iNC7bSRl3W7v17YRYLm15SkHdfw
/WPWSe3pYYJL9pOP2y5SEOluujdrKxPy3oQ2zuJ6nd1y7WSeEAE2kuVxSjYU
TEm75E5yYT/cO3uyBHnpn8Mzv35bJuT2tjlI8GC/O5RVHWGT8JN/3faLOP//
fMiw/3CTgNwdN4eNPGlwa4/V+ShAwBsl8/NaphRc9qrv4cf1Hs+WZirGsMG2
+Pk3qoQF985flHjDQ8OAhaeh3j0S/AYl9Cr3UPBs68ml37F+75zgvlksjfW6
d5Nenz8BGmvmnRjbgv5dfMz63Dr007tl749eoiDDVDTj1iwJ5/oPL9HD+XJ9
avTudpoE7esOMn+ykU/MVp3TciHhVO5a7TGcxyevBwf8//7WDmeDu6fZIPHM
rzLGHPPcuL/0/j02rA1MthJMJCHor0xVBI3zftnf3HlfMM/yAn3eBlFQ7Ol5
xvcszudX+ZbvjSjwuZsb8s2SCR4iNTV/cN5GGQbJKtzE+gu8+OFNKQUConV7
ngcS4HQpaEmTGAUbbwU5200xIZ/YoZOMvNoaLPPY6iIBIsuHN0q14X5bN994
eZGEl0Qs9eYv7sfGM8pa6Mv7am4aWzlgv9eonHszyYTdp0/D1g/oQzm5a//8
Y4CCntqrM3kUlGguPFqO/tk9uzE0Bnlo+OzIfL0tTLAoJ2bMDmJ/fGqIj8X9
cWaOzdt9iw3ayzr2K+DvYzsTBDLx+O1TRz0rmhmgc/RGM4H9P3hEq/0S5pnd
REe20lUKug8aPo2cQH7NFQffy3j83aFLFsYT0Oh1Mrz9BRtSH7UlJx1D/44R
XJl0APOAs237/lwCmmcDqvecpEFA/JDim7ckOGXHLjqxAechg+Ltnbv/Z2KO
nQ76uurWPdW6eiRYNvIpr99Bg03yWZ/+MyQ89Nes+FWIfJgmQM49f9mm3H6x
PM4f71D/M9afCYgSGqiqcKQhLY0Zsw150sHsYfYyPF5NC18RwyECWtjBUWQT
+qt6Cf91PwIMnASt1yPPrp/yWrz8NgF73Xdtt8J5/djwSo4c+kj8ice2t9I5
sCDzoHfEBAHBY9zuy3g58LBL5HcE1mP+CNdgxHwa7phveFQRw4IAm9rNQ0tw
XpLNEVHoC2LFe65ZYr32sQ8dV/FhgMaUxlGdUeQL9ZvViV0MkPbmHj0QxwbH
sZ/9NdO4Hze4+bRiMH/fcyv8Kp97vlHM2vgGCvIyFovL8pAgvG6dZO5KDkx1
hiyZxZ9DA9rSGSdoMD2ePPppAPNk6lZLvAf2f+b+MbKWBbfbFnyV/EnBSNCL
rleyJMS23SR8M+a+LzvcMmVIgsCB+8Uve5DP5VJmF9iTIBmk/ErqBBuOyZPP
IyRIMPiPzd+qTkHMuHR5cyoB6U3Lvn/A/noyaL1Im4l+oBcHeshbkTllx5fj
62/fK1DwRR7deifs9m70J5HljN6odBpED2YMf7lJwuK+8391cP9yrbWqTa/j
z+f2ymzaREN/wZYESQ8WyMmHVl06SwE0lguneKDvLXfe/gHfv7Bv/+LdO1gg
Em+3kLeXhkcBEjtXWrNANiDm0NVwGZifMN94fxcBcVGl7ieQlyyVLkxdxPmc
Zd3L/1SSA980rUwTx5gQn0q6bzxFw4hCga+rNQmM/r7KaPSpveIehrHIA4cs
foteR3/e3CSw/QL6UPXaD7YrHtIgebrx3Tsj5Pulu/L85qEvNEdyNoiQcF1j
ncX8cawfgdGIlDYSctJzZcWQL80d+cz080hoOBolpw/4/kN8G4oUSViuJ8Qj
3MAGKzFezUz+uedJLw27MIh+/U/ev+g8zvtD/5IUmRR8gdf3w06REHnELvZ2
AgVup9OX/HUlYZ7kueAh9J0Vul5OtQQLTlctuFVVhzxMeBC22B9BlxyNFChc
z5SC7fIhTBhkLv71fDkbwtZ1qMSLEnB+Yr3bRfS5186tD0erCajZ3qnEiz77
aLZDteoGA8YPjUaNYz+mFR1zs8hnQFWBf+SPueuvPrQHrcP5ZmMY1fLCjwJa
ote1R4KATW/2Jz2PRL/a777ftpAB53PE7SaUOCCivT689SfWb0FP9GHMI429
7jm114TA/cPdP0w+NnBWqa38bw/yVJr2riVYjxrLmg7swnmfcNvYabEpB36G
bZQSQl/43r6NxcH67V8y/4S+CxPq51/5tgL9JTrM6MaChQxY/vTHPhMtGgJ/
VXsNVjKhw6SpNhD7a33E+a1LXQio7vRqtMN6Ey9V3XUQ56PQSsdjveE0SIsr
r9TCPE6Lv7voQQQH2j0dd33YTIBZmfjFRDwfBkxMGJUhb8pvy9JTpuGrSubr
XlUSOtyPCPsLIe+li/uvfcaABQbvtl61pMBcK/jMg21M0GtZZNw3dz/Uw4f7
8jJwXv1auywE58fuI2/dv9eg3/lZS8vPPS+L5o+SRp+3tbsyLTGAvCMbOFTu
yYSg2uRkyoSCvu6gJAuc7yOWbdaeIjQIuftGbtRDfxzdfs36HA3ybpa7/iLv
SsUbLmOjb+xkXFt3D3109oRCuvE+5OPFPTaLsd51Xuh3muL6Elk9rvbcJEQ9
WnN/SI8G+tmKDEkdrG/n/96en6JB442s32J1AgaLNVunn1OwqaLpdf9uAvo2
Th93R78pD3Pa469AwE4LbqOe52y48XhY5dhLEujUxINLTrGh/I/Cr270JeGT
t9vZ5ZiHJmZjonqYp4tOROcvQd83+hlhdYWAY1YWoerHKUg++vyOrhcBSd3r
31/9jw3/VRYbvjHAvChle6/dxAZ2wD3hvJ0EBGn7XVn4hoLPkQdbsq8T4FJs
OaxaT4OaXEq4Is4Tk7+G5/Nd2GBQFnriuhTmT15ZSlwHGw4uCuJu1iLhwr/c
2e1z1282HFkiK0+AJL/aN1lx9IuUj3/+LcDj00x8ewbXU0uHyZW/gYTDjkHB
D0Jp+Hwk6zOBfp2Y0njjMfJwhPG+GksGCRpCv923/KHAt2+TUbsSCR89Lqmk
rER+ks/8xjlJwuPREvP515GHzKWOajQTcF3Lf0/dLOZr9rt9nsivEw4p83mO
UhBwJjPfy5IFvcNlezfh+XQf4R+NuMuCPOrFrlf+FEjeecmwQp/+tFo10xt5
tHHTuODOOBLEKzg3qjeiD96TDwzH/ZtJ5y+I7aMhfJ3njST0uxXnHvbFr+DA
xLLEK473Seg8f8hW7QwHNHukFqzGer61s01TVYwDmzeY6P7G83mhWC1XFUjD
i++ZCU+Qz0J+aqaWPaAg8NwL7SXdTDjimRwfjX6067GNryL2k+kty4PN1siP
chvUQtxY0K/Yu0QG/VvpqI88VUKC1+3GmeZOnP+LxHtvJDEhZLlpYigbz+e9
RVt9PwOOTvplLdOjwCrA5z/zAgIm/6SF8CCfiMTrvlz2HHm1rl296RQHCgu7
pARw/sfk55RJRnHAS4KxJhx9c3vs7eA6zN9+luqHxUUk/DhKjVZ+ZUOmqmzt
gMbc/Nt7b7qFgobBqSYrFQJae4Y2ZZtiv/AVrnXaxIJ0Tc+Eufkz2aqdHi/G
gmvVCXpz1x/pGNjvqTpNgFB0c/QRRQ7w/k1JaFlHwtrsHUm30bcNhXkN67Ef
OrjN3HcvQ161iXrWhHm77u9Cmc5aNji/bVNW/oz82aT9QQH95a1YSl8v9rtv
wN6Q+nicJ/fjDXy5WNBVyAh+K0ZDl3S2kFARC9RdIn++NeLAf+rbKlpwPr/t
W+7D/YSGiy+NFszNizSXHrdV6FuTX0TF/LCfv1z6pXZxLQXXd7XqMzGvRGx6
8kVOUfDzrFNxvh/6s87v+HftFDS9v9PS2siEGs2SYWnsr53r9xXbSjJhjXrI
kd/aNMi+/lXzwR399kr0i9oQ5Itw741ldkwYcZ5ukHOl4PvK8MrwHyQEtLjX
tK2iYXEm573/chbks8oOj1ehTx/yWrLPn4SLX8ZuKdVQYFdvd7EH11d35rij
H+YRCsw6N6zHSW2f6GWY5y6Ryye4cH1rWf7LQtH//By1egJX4vywubQz/gMN
BZ+nTQW0CHj/otfo9IgM8CTuXiwdQkL4g1VfsjHfRT74yEwdIuHMxW1Nmbif
iyxm7l4RImF3y+y8U5Ns+Gh6y+X8GSZsaufuetTLhm1aRbu20UyIGltV24o8
9vvCcsNv+PoTIUpvY5APeDoMtSZLkR+/mP5L+krBae+iOC7kgUrO1Vf1ETTs
O70hZCSPCU67feWqsV8ZjS8dlG1JsM9o/ZwSxIY+M+YRYfRpzTY9oSjMN2Fv
l55DyO/TFzf/MNekYc94q2rUEgZothbZaJcjP1+ykD6G68vp3DvtY0eDmMwn
4t9CFtQW2a48/56GIpb72upHBKT+PGZtjfmYRX1NLOhgwPVTZ3/dxvlQZHPB
fBL9RVEouXnEjYLfOtHXPofiPOyJqKhbR4H2HvcfiQ8JWN+Zn8uSQN99aZvg
gHwaUjI0b2seG95RSz9pHGRAT8MjS43T0tB3plsp8DDW++fKGgrn00A0CAub
43z4nDybhn5pee/H8PvvJFiPXY43tGOD0if7F9ZRTPAWhvZ322kYPzOYwPuV
hMDdoTqPZyjYE19i5WtJwIWrJrOK6DvPuIYOWgczQbL/YJphNQXzl6SXd2M9
j+44+EAS+fBidpZ4xgrM2+je0JrDFJDXA81vAwnvf7xvPc9Fw4JqpdKPrUy4
erFh8EQT8srCHIEr6ix4Ept9p6uEhh3UQyiJJkH94GDRq6U0wGP9iOxQEq6u
0TCr3Ie/z6g7LJbCAtEKmx2v5upFydVdXQLrV3y20hj9NVfAyz4+jYCLpLZM
z6g0LDgk8ct4PwlLvkTPa3tIAVVQ+Dkf88brr0mDmRP6Wtfhy8no+6Ee4pZU
FPYzb2LXtxz0qZ8vosQSadhv8on/XyIBhZ324yfqaPjL/TQ2+CQBb1XV9lca
0/CATi8Jv0qCvmhs9/ZvbDghYBeQ/4wJ8xYun0cjf8kN2zWWof+sS9c/8lKJ
hnWhw3wHkf/S38T8a8N+vtw75py2hAQfvdOvx5NpYFsUZDpgPX8b4FmidoQC
jqZcnFMM8uJsqiqEz92f/7yauDML/nje/nQDz4cbmBbHsV/Xxq10LW3igBkh
ypMpScKB76NmBDf2w/nnz6t8SNjrnJIrGMaBsyzn86WrCOC+4tO+Evkv3iCl
Zms3+oBuMWTgfvE6s5/TS3H+kTymj/3RJzdPcmUTBGx4+4zcjXxUxuV0/rYo
Cxy8xmtDj9Mw8+my0XL084NfXbUn9SkI6Y8/XGXKAh61hNDSnzSoP+875riG
BJPO4CPrajiwvO7UjhrMS5ugMyUdLuiDMv/sxXNJ4JV7Qf7A8yvX5H40wCLh
uXzago94fk6R6n1j6GuJCssluHQw78+kp4EBCZ9vzixKwXqMCGnkPovrc1D4
3kGfYfTdPpuiMhMCIjZ4fD+Hfjt6R3aPLPqkc+ofjS8eePzXZxOeRDBA1NE3
u2mYArYmV8D7ERKMtL7c36/BBmX39q1dZwnYWKT0O2SGDfMOLB1/j5/n7jhs
mo15qdzyzehBJvZLj/7uvbYUdB4T73fKJqCt6W6JzXwKoiKOvn/jS0CK50fB
lSkUiE0Y2z1RxjyM9K3XwfzJ2nVL4DabBfOGb7S9qmBDk/PBZO8lBFgFi+U3
ncTXlwTaLBAi4KSlgFbXaRoaipnCO96gT/qd/9hZQcE2uZiZA7g+ola6F+jl
NKw2uqqqFo68HVuSmHiTBkbrO+usbSSkOL08poGfx7QttqicJkHky4o1FshH
ejEOVjKmJGxKPZGwnk3D+99Py53dmcBbePdtC/LxPQd695ZPyHvUUmru/68q
CJ1z2gT6HP8tVsZpCjwEi1T2HJ/7/0Pfo8oOyGdyUs5Cfgy4dz7wYQAeX4T3
X0Y+5qvCX3sLfxsKpNqfdfqg7/lJfBuYQV/LuGV0VkmZhNTPwrKsMQqu7Dta
LRJJwJk8qTtLXWkwNqk+61RAQnnzE+k+BxqmmyxNNloRcDZSeHsR8nN4tNwL
5mYSTv+LOLx6FwXvV4d+eTDEhIdOk5b59WzIFt155Y4S+vaYalDFNuzvMo+Z
W7xMGDjyazgL5wmPY9zhfWEE3BF6YEtfo4DpvUHsO/L8wvX2t+Vwvmjt8Rt9
K4v9rikvXH2TgrvGOYRDHQFPbJ8uvPEa1z/PX8wP63e5f8JwcxkNMbK3r0AV
8qlN7tB/ahyobUssKVRgQbbLF7NNG2jI+X5n+ff0uef1BXSPmtNwPiTNaBP6
3Q9PrmUzAjRkHljM/KzBggZT99FZ4ECejbuFDObR77/vOtPes+H0iZJ/Ot8Z
8Nbiolo3znOb9zIh7jh/5228kuD5D3mEVXrUYBj7w1eXrY+8sG9dzV3R1cLA
P/L4USz6wGG7b8bK90iIGznd8tcJ50fovVSTcgKeyxx5HIy8oXlkyextnJcM
Vb2Kr8g3jZ+EYhcIkqC6UNl+J9aDtixXULY5E67nu1DqyRQc+Ckq5aNBgPWC
fju+qzTc+/NWP/MSztNuyYZNeziwqbFt/8dvuP/LY69EnKXhibryRCTJhAbi
vqHZMjZs3yPo9Bx56NIHsdRWEQqys7cHzxMj4azgzvU3kb+NRlcx37cwIeGV
QdKvJApK9czV0zSRH1JcdT+iX48rMG+fQh5aqNy/LxHrM7bm653Tc8+nuph6
cegyB0JU5b+NNDFhojesWwb9kivHeX9FIPKlqOrgubUcqFN8fos/jITVW5Ks
OEdp4PtionsN6//gw4QPbOTrmsQG5hTONyWfDIFerE+O/hbXIvThbTGL7jzE
/tkRUhy1vhrzlH9zAJyjYKlMx9bFIiSs8Yqe7FSh4YN636crpwhQizH4NfSI
DTEVfcw7yNs/B269GlpJw/yzRVek0A+WWJY6DWN96T6yuSmHx6/1h/fV1dc0
+Gz9whqtJEFpJCd/QSwNn1r56li4PokvHqyzK6Jgenz4SCn6UIWe+5Q9+oei
toHqGeynHZwRfhtxzAsbt/GsGiYsmHEqMdiI8yI2Z+dyCwL+Jl+f9TjMhjNa
Cw402TLhnbAJfhwFw+PCq+5akCC56fnCufuv253n/75pkgnKFTrzLK+xYYvJ
P+IK+jtPCxe/tBsNfVuf+J0UJ2FBimBsB/L98lVZxrtw/h88UPDYGvn3zroM
xfQGFtCCZ2pl0C9ELvRMZBoTcDBOujxVlwPMnMv5n/H8n0ceJkXSMC8DNVbr
o3+IH9BN5cP+agqxl5bfT0DjmVXqTc8oCOpwAU/A/c+tz3v6DX224kOZPPLE
v7r5DzWRv8rUvzJLkZd3lERfHEI/4xp4PtB8HPMww/7o73c0RDxjbvbfxoIP
009l6nhoOLA6dlAX+z1YbGHSA0cOmKSu9xQ+QsBPW5dNyy7g61Vqtlm2M4Hf
zdHHEf3cUqPLPnoeA+bn7A+2iKJAZZPCa1NhAiS2jOhaIH8vsPgv7ck5EpSj
T/Hwj1OgvCPhX2EfCc9+6Z7IqqfAy4y99mUsC4rkB3SCtLD+7oSJCJ0l4Q/z
QGMw1l/oWMsMDlto/bGD9WMTBxxMy4I1sJ7uMfRe6eC8O6p75qbiAlxfjuMy
4iEbRiT+MH7/JkCg7Z9geiUFVWsiCyz4mNA8seCvwdzz1a5snL/3BgPuJElc
OIZ5aJWnzF+XTMAaX8EL/iY06AbV/5HBfo14Ov76cwbyyY6q1jrMm9rmE44m
c99nyWwarUf+GEg0b9nSjH6e81i9gRfXV2Ak0u4uDebv3irYYZ7P/+uVvSEd
86g74L5kHgm7Hiw7xJpPw0eLnw4dyGNBi9XLpAtkYCxuc2N3IAFhlfMKrvRQ
4N/iPFBiSMKU5nfrgY001Dm4Z77DfpS73i9UsYWGG7wXjMbx8+5ZTZUMvaXg
x/nuw0WtWP+8qukX8XwO3rWLlbcnwGV851NhXD+LJWv6JbH+9ULf8UqnIj9r
vt1w6QUJRRFnB488Rp7h6UtO7STAMa9wQ+xnNgwdP99rLE2CjESAjHEA8irx
4LG1FhN6+V/ufHWGgsViJ0V3oj/fD9aItKzD+hOTUosSIEHgOJ/2YBgFgtt5
zCZwPhTnUbKluRSMXB/5tGIHE+fIM3ZDHgV3ejSOluwgYUv3Lg1B9MMfVhbK
2cg/lzQUtlmh/63QM04M0mVBY8qvtvfIWwH6e+LvFRPgmyB2xh7nq2DFq5Nz
9y9W+e058RHzni/lhI+tPgHCctquXBQNFwq82mWNGfCtYprqRx9rmJR2Mssk
geuU426BexQs+E41dqgSoHOz8Lv6avS7lnnbQYDAXHJ93DNNg3+9ZskM5m/9
Ovqxli/mt01zldtlBvTu9UzuyED/FOXfUedMwC/Vs8t4XNngw2VhuyieABPb
q2sqMV+KPk4+b9hLgH7N42vGQxQ0X2sYXZnGAqXx9KesSTwfCXbZBg6u/97F
PyML8Hxf/jftkEXCq6hj4/MZNPSs7jQb7yGhIHlJgM/c9ebT8+2ydyOf/LOv
OYo8f7DNJDMbeVJxt5TDlD4N/279lZFBXxE2U3lwA/td3/ONm8wjFnBt8x+d
Ql+3Sp/hzkffbzQ9u81TlYK1+qI3ro0z4T8BXz+ta+hrkv8xxfF4bG1lxsco
Doive2IRYsMCttLWkCCsX8vXAyr/cL82RSh97vyD/SBRFKYWhnyd7brbMJqC
/jjte5pSTJgqFg0Xz0X+q+XlqX3JAO2D/4XbqFDwlO9ez1QtE/zdiuEF7ofb
kX26KRtwviaQcmorKHC1WWq/JpcAA6nAmQJtCnbPtq9oyMc8lnIw3on1Jm2s
+6NhOQGMvATQ6EZeko0z3o9+UpuY8MuhhwYd3t+6Z9cTMO53KUMkmwMlcImI
vof+kTOVcAL54ZPFs0INHlx/091b48s58M0p3ynGj4S7dnbBy6Wxvv0n/J2R
X6Kdmpeswfx7c0Jy9Umxuftd8tT5b6Gg+8vSjiB3zEOVE7cms9igCPkLzy1l
gtkaYtxEmIKca8dfuvEQ8OaPqq55FAfuReyyMsM8Dy5aedz1L/rDUF2GM/ar
yxUbJ1v07/b9vGd/peL7n3f8VSHFgWgVn91rWghQEX70uVKWhiNp8XnsFALc
bWJmRn6yofLpre9Jo+jHiweV85ZzQCUi5twTKyasSlsVEpxAgcJ5Uw85dSYc
0xTRdexgQ67r9JTyPCaMrnQRO3oH+/nwilLlBAaciSt8MIz5r/ea999K5OnG
mXCTo5hf8TrDRm57mLBFNemkA+al7OJ4pawbyKOdn47yjLOh3OHgDIW8r3np
zdmPb9jwrOK6G4k+rPvGKa3rOg0v1+oEHH7MAOsS78tPb6E/nF6epYL8n7LM
2l4H8zgrV+ZdGc6jvoPim4S9KVj/O/vnxCADuMe5jy+fx4EHeaq/KxgMKMoQ
9d+2h4YU0cK7TOQrfqnMqzViHHg72SLwQhH77cYT0aXOHBA2dTwSsZiAr60D
2o/3coDwS4hY1UbCiPiuNY1MDgQenPoVNILr7fFwTA1fP6wdcUZ+HwkrvQqE
T/DKwppDl6gM5JmH1qceP5ThwI2oJxX2mGf9XPOmZO5wYDQ15v5wEwk/+bgW
zB/Fft7avHNgnxBssx+aacD8GN7tsOvhRSb8ux8p08aioLbnuh11gQUGLr8E
d4yin3n3i77qwLy5zdqrv4wDVYaGX1WqCKgMP//CHXl44w0t0aVY7zIT/kUr
0W9dfFWlToaTMKu200f7PQW9fCprLBxJeDft2BdnxQFr7bx3bxQwH+KtF7oi
PzfwTNcHIb+fUvvg/5VJw5J3Dp8Ekd/oUG3J9ncUvGg/fndojAEnH8qXHVOm
YFFOhpzEARKS7vaZfAyiwEycccgkmICrv63WnTaj4PHh9eZlF5hQXRNoeCyE
De0ulrNSTxkgOBD6q+87G0ihVrPmX9jPOxw3N+WyQXRPwQa+Evz3zsRlYR0K
jhxfqqCJPsRTuOLyLyk2TOctyGyYj371YvJBF853ieysSUHmHJ8lGXAhvwrk
u76NeEZAlczHH5ZjyE8jRPSeZyToLjWWW4/+sUXmgphLHObzhTsbrqN/ZebN
cObh+hSUGY5Vo4+m8IgW3zJiQqmO1AG1ENyfft7FA/EkbA0oPjeM80Gk/97i
gIckZHz0bFmGefSfjBH38YUsoHbGnX5aygFHVY5zsyb6iSbT9OEDGl43bl9k
o4u8FM1XkHObhsDBIeHTPCRIqa3+oeiK80Vwpq9cDPNkibvWJPrn1mVrhY0u
YV5pJRXzrKchuHHrXibW5/1Jemwd+oN08RPjVF48XpVpZbFfbHjznL/iZSwJ
XiMDS+8pIQ9Pt5sVeuF8vzqT32ZBQbHDFtbwTQbUydztynolDbeLrr88V4T9
mzUar2hJQ8G9bdeDzRgQqJZ+LBTX88yhP34DawjQGDXvMJGgoTZyZtGRKySk
b6iMM7GgQYa3zy7AhoT24CQqX5wDyS9XTFz3JCGBrhhv3DL3/Yub84LPIW9K
qurdVqNBPULS7+pXEl6Gts7zSpi7/4v5NcnjTLjI6leV24af/zOsd8AH9+P1
f7vcXtLgYTT/zOQJAmJOVF8yGaCAe94lgzPzCeDpLvxt7UGDlsOaHWeZuD62
2Xs4NhyIzO12qUYfz/rJS60OpKEm5VFM0RkC/p3oyi7cyAZwU4y1tWGClfXf
NjesN1PHACcz5Ak4VB7+F30tIKp7U+V+FqwqMtky4E0Da4F0z56TLBBvLKvv
WswBwX/tTcR/LFhda7jwzikaJl9b3q1HX6xf1GXyNwLX16/dR06HCft6RZ/L
1mJeyyaYpksT0G9Hakz6UPD80UGhwgESyjq2uZdp0MBfFyP3COftdr0tmbue
Is/XXFXcZM2Cvj13HxHCNKz+tDM1YxMLSp92XvkP+f2Hp2V5pwULtJ87z0bZ
0hBHffkgOsqEsAqfMucGfP8hLoZdLhNONh7f83sxrlf9WlcLu7nnXzNT/zSh
n9qo1D4yYAHv1kHLk6+QF7cVjBn5kyBx5u8Ph6Vs6FzQuzPdH/O3tceyZjcF
hq0KfFE4f20yq5NOYv9NDNVQj38R0FvyQPHQBpwnWzbPPLpKwpM49/VNL2Xg
1QH9YyrIS//16bpS6KPvtwatncT3swn0/rEYec++evL67jEWjCmd/8knhHn5
/JmIfBkBa8Pt1f7p0nBqIoFPEvN7uUZ7VA/6Yodr2eqw10z4e+jfoUVSFGgI
Sq9K/ckEdee7CUodFHwx0mJ8FmDBwu6Cy3bIS1+yowpjd2H+f0pok0Ffif47
c38z8vDBeWTeLXcKWG52R8p8SVCLfaX/eAEFmw1sjymhH9589ODEURM2vIy4
qVAfRUBrgv51oT4KVpv7fjWtJOB3U4f46AYaknamvenF/tteHGd8U4sGl05b
/skFBAwrysZ8Kcb+MBxOGnIj4Nvwl8vpB9DXuzQU69VJGJJRijgz9/xutUmr
c6Mk/DWaUfSQ4MAqjUG1jHwSWsLfxknSyPtmbNtvyEca7zZH+WE9mWzftcwU
+b70m65xEB6/dN+I4htxJgwMDChVI89es/3qrbYYffFfdOdn9AF+bf0h3gIC
Hh/vSFG9TIHxtxrX/mmcn7+Ll4Q9xHyJ1es2Qb72FvztnMxFwcPWI8uddhLA
7m/P/Q95NijiVnPAOAGzxlxZyshjfksLn7BoEopbwpTUttNg91Hz6R3Ml0Pl
1u+yeynYxZVoMvuQCXWbT4Z/xHkl6NTF5NMmYSm5nPtjPwV3R9krUueub+re
onqqAs9vP3+2XB6uT/JL580FWK9qPvcVqoUAXm3PRxKB6qute1PVCeSBrHzh
agqM/Msa9DF/BPXMJQuQL0sayfJxnG9Rz4+UWvDREC28cumRACbEFfJwafTS
sNDzulcPzrOthZ4rhI9iv8g/EegxIcC2lvueagcNkVpxLbcwv9M9BfilX8iA
TCX1NycR803TtbFem4aqy1t/JuN8cNjR0hCC82D9xkvxXiokxHkYFCTg56st
krmjYoL7FxDwchj9NDfYzLd+GwkdjvOH3+ZQYPUvc8MVPN7V1V1871woOMEc
2bPqAPqOyOdlEchzfloPN/egHxV+5dsefxX3x0pIhvs3E6IVQxilH5B/RHZS
HUmYX8+bhCvRD//OZnQpKJFg1F4j+1qWA5OluuovDhHQhRVWisf3Mq2pVuoK
AzauPsXtbUXB+b3PFJXukPB44ppNMfKouJDXV33Ml+o/OTMEHp9CmHS4A/LJ
RF60y8VW5OlPGYycKwQMcl0e42+hYJoOuxx/jQEd863514lgf5RP1PZvYYL0
HWcIU6Agav7lsPnrGXAWllAfqtlg9tYx5mAh1sPhI9yrlWkgC0eFlVaxIC53
ZJVkP/YH+dFkzx0CjO1LEsP0aPhW+HPw1WsCTP89MdRzwPqlRfMDlpJgNds8
8Qb5UEh7X4z6N6zP5+R/c/27kr/S5Fgk7ueXdV5yMRRc6+SrsJkiQae92Tnf
iw3D769oXMN8VN70frWPGPZfe0HDLnMCcno4N8SC0FfG9l+4O/f9LhVuBa3u
uetp/BxWIG+O3/TrNdfmwP4dwS9rw7A+qZNjGY9oMBxViMxgE7BkTD/5YD4F
ja6bnEtChUBmWH8etwT6/SrFjB99BES+ku3xMqRB1PjDI8KFAIuQbYItmRSs
erRe5x4XE+qHJngup9EwfL8sevEhBkhlrOKafkmBh8r+XUZFJNw+N1x7eQf6
Uu4PD51GJvC/efO46T72d6SSxvkuAupbz75+hPkXn7PsdKYZCRUzo4Zd2A9+
/zXp6J8j4eMRHcktZ2iQmojn/r1BGHQspa5dvMGGL3t9vTzFSeDVr3dIWEpD
xReFKy7oH6fWBzycuz/6tb2CyVo6JOR0H4xP86PBIPtismsOAYmXHd8siKDh
baJKkJIIAQ5Jl1tnd9PIuzNP/qKfl4QLUS+AhqknZsbzME/l7S69irtHw6IO
sQfHHpBw4ELsRCi3DPTUK5277kzifJpuHkIe8Pq9eas57t/LlVvcUmYosF8a
vMPFB300kH/SE/2udrWA8s5YArzOrA/69wt9qFqjyAT7VUhyQId/BQ0Tirau
6xqFoNHSf0r2KwX7VJ5p7YhgwM0HN/iC+ClYeDyjqzORhP2qcpEvDGgw3zxd
v2ySgKnSWZn3OF8lr7HeDJ9Cvw7JXLbBjQPn5pvvLpp7vnRXccGTVThfDo7J
FiK/fOqqvv0S/dJEdo/7VRGsR0vL8pvJNFho0XnVgyQcJ38vkMP+OPg5xvsJ
zrd74l3fQnVoYHw2NPmM8+ZBuNuzQ/uQR7w9G8U/k2B22OB+ixTm5Z86Ye/7
BDwocd53X58DRY87PA4IkeDBPRvAv4kGDsem2+YPrtdHtWf/7aXhhUrPt6cS
BKxfbe3V+Bd59xhPz4005Af+kNbft9nQdTbB6bMuA4bYWTzDayjYO8AIFDVn
Qt7lj1V7DqHfVg/VXjJmwde3If+mF6Df+Rj2Oy6c+3uPXaPacex/Ed7WRPSJ
2ytbZNT0KJink5LSh3mqKDzBuw7zN+mnMVsV847D2M8T/5QCUeGdro8XMUE0
8LQlxc+BmPT6sr9OJOx16Npg40IDzYnrvpVDgsJowGUp5InP841XV8wyweRF
3nl+QeSFmm0ec8+vOPmEnVW5hIKsP2clS3tJ8G7z5quORJ/ZXrxohxALRizV
d2ijnyRekmYev0bAwO/yOK5yGjQ9NoiqmaHfXY89JWnOgZMC4qYRBsgbP0fN
+rH+Vuhu+JjEzYIsfaUqgQr0Dcao6am569+fxrVUIm8qXPkz5o0+YrJDY74q
zot1q5VbdbcQIG9o7NSNPJGwpu9uzxL0p4hUmzhcnw053CX8qQSEqF/6U4Lz
oFj0hd3WZSQEXJq0XRyOPKe4ziYiZe5+Cdfu33yEfpZ5v6z/OgkyJrueH4nm
gMg+pmvNIvS5bjWdV+gHS949Ff7pQMLrM4t6575fbj0QHrsR64fvnofv0A8K
dPbPix5UYsA819gle5EXDzcdPBjRzIScQYdc5xY2dDMjj8oNMYG3yshkBPNI
uLt1KmgrAQoWz4/2Iy9/Or12+WbsVyn9tv3Zo2x43br5bTnOz1nvtOo+koJu
2X9e80YYcLTtZU79DqwPkcVe091M2Ll+Yk+aDQV5h8andCqZwKmSkMvvZkPv
qZ7S+sUs+ELm3R0qYMOocFgPjxwJPXn1RWLobwrC6psI5IO1Vy1/hPnhesd7
VYluIoHlqHc7+CDmfydnHl8WAQJ7eLi/+SKvBcW6t2IeOWqHP++ej/5oExpI
4jyqUJvWni9NwcV7tRqdOO9k+0aMnJAfvCiP3bQwE9Y2vV4YnUZB/qJ9tclb
SYjvLMp7EII+I2B/51AP+u/LAov1xyiIsOFO2+LKhNky+eL+Tzgf3I+tvjKf
CesihO5dOEyD/qyFcBzyVGYDz453msjzn/uua2qx4LSbuqXqHjas3idzYDPm
/1j5bjVH5HPVdeOFTIIJ5/7FFsS+pmBP2aHxm6Yk9Cbfm/rURcFIkdZKsQsM
eJwRc0fkHxsu6HXFBlxmwlH3FxV+WO984pGbbZAHFb8fDp27vp5PdWZWDPkr
8cj05T/oG94psvYGW0iIanrxs2QdBTPqFjcrcd4Kv+dvM3iM/Vd19Mr7KOTX
SjrgD/KRh5XGo2Bc/47Ls6s0MA+SQ9LWr8H1GNnQesbSjYKutvEUbfSBrQt6
/r5B31eVuvTZQArz8sZqjlYh1u+Lw+kedgQsv1vVcLOHgjfv//w5r01Az9I2
mPcBfTn2K9xG30jWKHvqtY2C3vp327TdSbAIcqqxxfm2QyyI15dBgBZXEM84
+tTFY54rVWcYwGfh7pOG8/RyBL0ueSX694f8ALtDNIR9C1R4H8YEgcn/fl1d
TcOHSUlj4Y9MuJ9tfykrloa17ZP2z7C+FCteTydhnukvVeVsnrse467JigJf
NrBSN8fOYj1G68YkaeC8mb05su/xfyTI3SqejUP/q/zzdGA4lQTxvDr3Kz00
tGy9bj2M9R5lsWJFCpuCd67n61N/MEEi/cBVejEbtuaJlB5CHrhVtpd0mEY/
z/z5Uz6XBPNMs74l+2lwEph3YLSGCT1Zn8Nf12H/zxehD8QzYL1aJF+PPwWX
isd7xnE948UTfLMxry2TZJRTvQkYX7g8Tc4J+cTcLuUC5qv5R65TKQEUWPxS
bdcPJ6B9zajjTvSdJZKzYgvm/l4k9mFHOObzcIZMujrOg+BD412UPAUrFj+v
vqNLwItg1/2DXTQEaMjKp2G/pBV56z9DPjze0SXv4s0CoXd7s0TQB61uH5S9
EYh+IHO59xvmi+HxvW+9sT4FLfmNBpwpOHBV4uWicMyfbR6CGxspULnGy9JC
P/oZw4n4iHmukVkbUBdHwHceveRz+O/Hg8aaI1YzIXzfm6nXDTQ86nlA71xB
gPJ24v6sIgXkkSPPx4WYkL3TgLnzFxt04v3v+s4j4P7v0oeRmFeeCaJFmuhn
gerXs5cgXzouk2tm+BKQlHzWMluDgq99SRQv1nfM5Hm+xxNsCGdI9nEpou9c
jnTeXU9B/ffjP4NVCYhmppUtwPzZyjyuZ2rMhKV/VEw8vCmIVI3K+2RLwuGl
EdKhYRRMba3YoLGdATeIL5Mlz9ngWGYTX9tAQPGH91uaw9lQT2yRsm4iwG2C
LuQ7gnnB2/ZdF31oO5BmdzAvBN+Nf3+IfLFW0CZ7Nc5Hi+W5rhUdOA/euITQ
yI+nzrhc4wiQMLDdYOY78qd8tlDpf/VM8A/NP/y4mA2mfFbSStMM0FgolFj3
BnnQ0GLUT4aEJun3fVVeNDCV5bw18Hi7xTymTp/kwNc1P25dRB6/zTo4f8Na
DuzuXGixEPmRP/Kh/xH013V7hlc37SFg5cZ9nz5J0tAWVbrAl0XAZ89nVd5P
kM+0BI6vmo8+kVBboR6Fea6x8pD/WQJSzogX8J6gQPFDgz0PzreSRZfKVD7R
8DTAp/SAPAkureObwv9yIGxfTuj1DejrX7mMl5zlgDkXuSLoBBO6bdcHb7hJ
AXtBYPspCSYsG/D5I7EV51HyyMIXBgzof+TMrY3zw2Mivfwy8rBKXoOEGuZX
xcdp+StYf/z673o8j9KwLNN/tsqQBPdf/01dmGSDXuTxgmN6LDhcf3FNIQPn
xX1OywDm3aDV5KPD2yn42Tryxgn39/3PawbJ3DSEDOv2evYxwXrzQxsXzBdn
o3CpniMMyOsxz7iI9cnLeiQwW0PChzdlf57+ZIO4853Y0/wkqJq0iR/SoWC/
Sov+nY8MiF4lNR2WQMGY8evwKPSjtv6USt0HNPypCtm3BPMzsYP2uWlOganS
wuKrssh/l3g9wtcjny3dXdC2nIQ2cX8vAT4OsBLC2rZEMmHBcqm4iLnrwcLf
WuaUkiB0ba95qDcbzq53FrmPPt79Z/C37l30V0ZlTjTyzosaxzpJWwrElN7G
pN4jobK9K6xclw2bsq02a5UyYFHUcaMorMf79qVZnVJMyErdrOCK9eQwvStX
KJ2EhNLPG1Qs0aePiT5LNWTBbJoLl4cJBVpD8H0JhwUCagI5gjhfgo4k8q9r
JKCgg2eVB86Hv0+7eW0iMA9F/rPmIN8IBI5BXAgLDo6r15i+oGAZdXdV6R/M
N+WUMhEDCkrH9cK37ychxPzfQ1s+Nohu3su3ew8TXn868vK1ARv4s2uiA04Q
sCCT4N2whQJnzdDJth0k7EwYSZ/CPBm+z5H1LGVC+vvzjio4T071n27kH2DC
x9htK3Tn7v8seeLrvHME5B1gNTchD7xcZxV1TwD9Tz9uOMOUBuHP1xoUsX5/
Vfj9acB6cBx8/mkE88rlbIz+X6yvu8TsQR/k4/irtgbZK2ngf/bf3XpRAnwO
XXkvJ4h+5rXpzug8EvxN76ceyEV/5m7OJN1I4HYcX5f7nYIW8UvSDjivbop0
3nHcQ8FWQkZP/hUDHP8N2b3jIA+bBV7Iwfm5RLDX4O8xNmSp7eN2e8eC3+VZ
232HKHCTMo60jyZhm97HZnHsp0KTb08La5nIIdGLzR7S0P4k6/cD9HX/1285
izD/oru32A3/JiBM7Ybftbnnn0bEHpDwJ+GHoGtK+k4aTJfngIw8AcvSbE/Y
BtAg4fBV4gAT+392+ONKURloyj4ln++JvFnpYrngtAzYRMSkpV8gYNo+kHrK
wwHBU7fSx/wI2Gy09cLLEhoWBE32SDsx4eau7OxZ9IUemwaJbxtZcKrRYucI
9q9uQ2uzuRMLJD1Fhfsv0FB1yVzH7zMDPPzW3fhNcOBZdM02nusEdOYGDNli
P3yV/moJOD9MFG7vle9nw6TG/QhtnI/6aSXKp/D8OrVMF66ce16r19H9Gvj6
lafyTAUxj1SDom8vxPmoXnicazCbCUJG69es0GfDTPLD97nhDNiyPGSsP4WC
3frqxwSxX6+79GbrO9IQI8+R+4n+v3CDy6JZHhq+Pd6Ufwx97FJnXdohnG+f
647fldnGhBmYeaakTkMGP5ed0RUSluq+ulyI9bv0SHR0cAcJ7dOvajr6sP5X
Lu5Yg+uf1ZW0L8+WA2e5sic+oo+dfaZc9zCOBnnj9J7eRpzPj2rlkkkaviq8
sGzF8ynjfxGr04c/L01JmfN5uuvrr1DMQ/GpRSLnThPQvfSbxyb0GZdDlvec
PzFguYOilwr6HR2XKF/yhoB3aoebWcoceLDm6C6fDNxPbstHD9ox7zMqNhv/
I8BMUPb4HcwzFV+ew7fvEVAaVWpgGsSBEkPWxY18JLyXuV/7D/2bS+G5VTPO
pxDOLzBFXi7YFtw9D9d/h3tR7w7st/3zPZ6krRWGzDEq4yTuT7PTpFeS4dzz
yNZy8f/CvJl/Qfcgnq/jxSIyl01Dagd/e24fA45NptXup5B3f74ZP70b85Dl
26KIfCjsoNP1Z5KEmsH1tkauyItRCy/HI798fvS6Io+LA994rARP4TzbuG3X
Pc29mB+usrGcbFz/lTE5r/5RwH/jqf2xOPQr2ZGCFWfmnpfI0X7NS4JO2ujx
2lAaVhe2vvrAz4AV2ZEn5ZB3aqkAt96vJDwqENKwmIf7f/7wzXueJLipudru
Q1+fGJtJWJVLwGCcRnNCDQ2OyfknTySQYGM7tMH7Cw3Rfw9Qf5RJWBTr6+NI
0JBwZ02A0dz1k2Kqbj8eUpAUFvxswpWEBRyZTXfl0Geuat+9lcQE6fdCNWPJ
FHxyMNe0Rz9jVK4Kd8J66q3y/+LAQv5P7h20wnkhuE7AvqwFPy/gemkY+mjO
1MPTlzHPlo28WSMnRIHdnkD5rkMsePou8LdyMQVEqX7u3QScvz7DP7ZoYf2w
Hv33tmnu+81Xy9X4aTi57W50XQsDzj0e9LjmjPPy7Mo0rSkmOOslhPv0sKFY
T3kX8wUJj3M+vi7JwvePdMx+jv1f+mrjr9ReChg8WjrGDwlYpXraMwF5PJUW
EDFfh77U9p+A1G4KQv1z67gW4/ydZHzxx/nmc83V1es4AZLHHwvX4vzwZOs0
xFSgP1yOU9xtQUHAOwv7Mi/cz3nnJfwwT7wNptw421gQkXliYQ/Oo6A8+zi5
cRLY3FsbxrQosMl+sVDBn4BPoVuuB+5ig1wxc9Ozue+/15+UFRnA/AwsV5G6
RsK7i6e6s3hl4FiqLPv+SuSr7OrgKisOOEk9WdhRivU2mhkxzs2Bjk+OzPdn
GUDqP5mO8abBqDtBR0GEBInKsy4fkJ86Q4zrczDPP1tPS5zxx3w6XShsdwn5
670sr/IgG+Zd2GBpPSEEr99UHRDDPKpTejh22JIFHyTMD/zG/Ni1xNa4Het5
LMdH3D4G531dpPb9HUzQqx/87RNGw4yC/KsN95iQHH1iqb4EDec8Alyzcf+E
enNSeHA+3hPy5YTWMYG9WdOxMhL7sattZUYnE1Y8Pj12nObAq6eVUk9PM+Cn
zD+td3fQT74lMh9aErB4o1u72i023CqO/fMgjYC+0dLhv4+xPizuBq4YYcJy
MaGoxo8UcKyFutvzmNC5vPX2kac0JP8X/u3hmjk/0AgICGPDbWntrW5zz/t5
nlrYgvVW5b+N/+kKnGc7BfJ2xeO8MAvmcnLE9997/opJBQWrWib6Nc4xQVM4
WqF+EwXvNdy5pWcJGIDf1+Y1oW8M5QkwMa/yKwLHTZH396pfXV10jYC0NT7c
Kek03LuaOnnajQW77Bvas2coSPApen19BwvsrklJ6P2mgPJh1I8pkTD/do17
szwHfoca8uxSIeF5xzblfl4KXsk0e3bdZ8J6jSeFG43Z0PrisNPpz0w4rPjI
vasGfWLMJ+mJDhOUvoVUcarxfAM3nVxWRsKGFeVlBmcxz7eIt6veIuCUB4ss
j5eB+NVyj/YGkVAvyLX7I67XqKR0rdNlEpwWNg/UnmQDc/K4sGYn1tuSZxsl
P7CB5r2aHB1Ggpl+ojWB+Tct5++3GN/PaM1ld+tfNKQ7lFs7HCVhT+ifuL3T
FFx997hfbe5+4lOHhUoSacj5YWX7GtfLx4n5rkiThtPNl2ZCB5kwNWrEH479
e+ub7VFy7von/defspH/xPi6C+QGSfirFqyUgvN/Vv5guYAnC4auGFve0aRA
4NukqtxVEurWLF8fVc0G49DSaBr92Ulhi2lGKg0n9i3yInGeK7umFp4sYAP3
cyvvdxEsUNkWsZGJ/jl5yOkzeYCAo78GRb5hnlzzTfP+Ws6EkLxFm81HcT2T
pN3nnvfLd/CF5MpmDlRJqy0+m0TAhngRhetnOMDpPRskKc2CW8tuf96+FfPt
xpDxzDDyYOLSE9uecEC/QPzKd8wzyeQTDu6YHw/K5o+8iSBAnfPf5W3SFERU
v/yjcIYEzvnTGt8jkPeesMz+VRPwTzyn8UURDcUrEmJq+0m4/NU06LMPBV23
JlbyhBIgfCpLtIWbgqemJ5OYOM+K1MuPCPmzYaA8suuRNgm23y7WjSxDXlpx
eFz/Gf6edTPk23wO0AfGe/vQT5r9/mw3XUdD8EXJ1h243kwugZyr7TT0ywuX
5xuTMFGSInaJn4K3h9we/cTjK9AUaqzqp6D6O7sqBAiIuTk7EyyC/Fdz22wi
hIRgPa14zmLk0Z+y5dwL5r6v//JxHX6+b5LBerlKEoxPa3mNN1Hw+uqTukac
l3E7rf2Eu9iwMuTBXcYMAem5RM0hfP+nQvZpiykC9q1QUki/y4G8avvME1I4
fwRPc5MSFPRqb00L+MIAmXUZKWeWoe8P/jXrx/3mBPyiOejLrluv5VSymXAh
oPbCvAcU7KszMnj7FfuPe7vW+jwKKnO4NF5dwPzLEVlayMR5czLorv4+Eqy1
NPQL0G/LFJpjojA/j79K67zeQkHaco8gy83I+83x6ilrkadk8p+5oJ86vAvb
I3eMhi75afMf6QTE768Mfx0rDSFtvowzp5jQ68P9hVuQDdv3LjLvR96ZFqhM
S2ikYTQGCm9rE3DPuTrMAP3i0eChrLLvTPibZCkwnUZBq4/sne8/cZ74Ti0V
0sd8vnr/VboJCbGZ602HS5BHfr7XrkafrQyVc/bGPNtrvM81Bvmt7DXfdA3y
/LMpA2pgPgPkZ7+D3Vs2BBcUfstWYULqS4MFHALPbw9BcD/A/bDkaaiTouGt
+v0zb9CXH108oRz/joZj28qmbq4hQWX3q3iLNgriboiv9/PD+rNOh2cLaVgx
XlzyW40Fwosznsd2oQ8cP6XJQV76HqfQ1PObDdMHTS9cyyDhocToF35RGv5j
7XgZa0bACau1dpPIR0l/gRnRQgDlZrDm4wcKRBqSbnXeRV48smZvKvbbuk0Z
8ftW4/kFT8kLnaNBRFX2lw3yWU7dOfuRYQr6RO0yFmizYEKqedF/99lwjtXo
o7mUhPHz3s/kOqQheJdlwcNwArpOdmxWu4C+2S4orncE/WeialPsHK99YK5N
Oo++N7Fhbz7yWbHnS+OzUQRcD5uCvkzktx+PuA2NCXjC8v11ezENFfHH7uZt
IuGBz63dhoo0BIRaHeeLJiC2zE3bZwkHijSZTGkeEiKKb4uTiugT9ssiN4ij
r7YxZZd/ZkNt7MON7txY7+o71qfiet31mfmwUoaAKL67Yx/c8f21Vuv8FSFg
vmf11VMa6Osf5L1+YJ70/B2M7lSlobLc+1lcPgmUtNR75zr0uzdxlQHDBLhn
1DbM/f23w/+DVekoCdcyQx49SWVDvfOsWV61EAh4yyuy9uM8q2m/qLBPCKac
hUfyt7IhbekAU2O/EGxcf9Pk1zvMN+lT6p5b0Sd+b12RO4X7/fNbdYsR+snK
KLFb6LPmLxnUyl/Iu6rbDE7h8SgcrdPYEYj84rJgmAvrcR7P2oGjuN6nGE+D
041paI3d7PIhFfvrZLCQwTMOxN98OZmQyoJDmWsuf8W8Ez106sst9OXEq9PQ
5kZByNKAF+wkzKN7q+Tycf5pOwuI9OcQMJ4bEnAY6++T3ofiI80EfNZTFw/d
hf2zSP+OxzPMc5klHeeTaLhw9Oi0pAcJAccUljct44CpgBzpgvXTsZvz2DWG
Al//JVM/9Qg4wDI1FFCYex5bZOVGFgn2J94vu4f8/KlCI1fOiAnPD2f57vSi
wEm4PewE8vDe1b7Z1SY0rHum0Lt0mAn7Qj7fcEUe6Mrd1blaeO764vAqVVxv
5ZDNVHWqENzPe759gzcFD4ckPQcmGNAyMgsfPiJv2n212+wkBBU1Vd4E5rWe
4kKPlVYMcL8kE6CA++d8slUlJBDzh/mqzjIaeTQkrNg4jgnCzv6i4rg/Yuv3
kE2Yp3v6xzXLC9nw5WP48xQWEx5d/Zex/x3yoYihVarh3P0jE6ONkMdrvSqN
gxNZEH2b54fvChqa9xvmSt1mAeOK2JBxPQX3TZM9/P4y4anKezDH+Si3R2KT
fAIDjNJC+RKRB5uFSg9pFZNwh7tq8OE5CoYfNHDfPo++Ncs8PY799LDmlNKk
CRPmS1UGjl3F/CzKcTh0gQmt76MO9NuhPypmuu13JEFSVvzIMjcaxnSUM+9j
Ph8KPbbFQ5IDhRlqTypiCPgRoqmUdZOGhq6PmRexf+wyN4o659FwSY6xzD9L
CJa+HerT5KXBwqTucksiCesuJwzrJlJwIOj1UQNc3/Q1PSeW36Hg+F/LwhKc
l0d3KcV6X0E+dalXUd7CAmINT0UO9tdJsdV5uzgkpE37RHzbzYGGKbvec7F4
fAc+qM9d/zAYPbp3F+bTp7fbyN1FFAyMX8yanUfArzaSbTMf96984/10nH8O
liueHB9CX/HeFbwT/T/dYcdjbj4OLPOxpPc6kKBccrVL+yMNG52DxK5gHi73
PR/2M4SGwWCvH6eZBDyKLt1SnIF+Lz90pgjzYf6gvEdIMg0CFqeqtyAfVR/g
dzmhjeu3drGj2SsmpMiXu5Z+w/3cvEvZo5YJltnJ34uwvlN6tNNrrEh4cSZw
9jj6Y9vmnFif7Ln71+/M8fSg4WistUjhtv9RdN7xVP1hHI+Uec85t6Xccy4l
kUpkhdKDKA0JJaOMEn4tWUVCkiKSkURDJVmJZGYlo4GyR1YhySyS0vg9/ux1
dZ3z/X6fz+f95rqXAj/LUoGrdlzY3cs7K3ILBZQrq7lAnwbx0Crt+GsUjMXc
8vo7gPzBVb+7cDEJ/6zr9nbyMXAmUNFoyoKAd9zmnbeOcuD1plXrH+QRcJDn
zo4tyLuDUXdX1muRsLvtebrJOAee7j6omlhLwaTOaZnGbdjPDjsD8ytJqH9w
oInNR8Pyvqym9k4ChER3C4xi3v8qLXLKR95q6Din8Lt25vNlTzotoVkw8cTm
0AdVDuQmKt5rxP1oMBiztMrmgKmB9WIrPK9TIvYf589mQDdSUVG2kQTyh/9p
2T+Yn6U527bmkmB+yDDTDPszZ66dzCY/CmQF7szfpYB5NkwvG7hKgU/2UaP6
ABoMju9cKZyA+b7lTrcl8qzH/UitW3wkLPWK6YsqpeEop6+67yEbbnoJxPzG
vHLLMeOJ0cD1dvDy9NNnQCVWVvH8LwoaLLe1/NKhoWdhhpr+WzyfGkf3vPjE
AcsyJ9kQeQIyeJ5V+XjjeihwhJW+EvB+/oZwBn3Td7OFjSf65La+m2q3T3Ch
bv7gSB76uOD981uK1NF3VMruuhMEXPz+TkdCkgt9H4QkeA+TkCVUXhWDfL/5
yLUbLdjX/b1H02bPZyDnerc8t4QFOUV8+a+MGAhJCjxF9yF/LAzz08b5DA48
eVV7kgDvmEpfxw8cWPJSuneJE/q6mEtaoiMNfNuZ4Y4+FnT/kPnOh/7enrkh
+nwECbIa9jJvkI+lCvjyJE5ToNfi5yrgjf7Cjub1xv3T4TWbndnOgcN8czW4
6SToOtVUauJ5GFOMWtCG/bR3wZF7oktpcJ1etFdhNRv6VLzCTT044GC+TKOq
BefN7dmFy8hnF2vPKBx2pECn/vR5yWgaxBTk9ZR9WHCOXSsvQjGQqyLRqYd+
92/Rb95nmA8CAv4SgP6dtspt8/0BBoZzPs6pms+GQ2rzRUMe0/BQzbRdfIiC
WHsTotCIA5dNk2T2EPNArmfX21ttuH75grJGXRTYztsUtAjv/9zW+0s/LkD+
UHx889ElfL7Zs3wrWWyQPf5aSUqUC1fGPZXMRSlI4F1X+iSEgQ9Ct87OzmDD
Tounz878wfW0NF73d4IEpSuXJeIeM2Cy6FdlvysJc7+csuIepaHD/9E52IO+
pFQQ+9KcC7YSc6S36OP+LR0IkvzBgKCWk40o7odTW0GaKIsLjuqu5xlcj+FK
m+hG9Ofy9ztbluB+v5aNCfTZi/01a694FPqFmrT2aC36zjpHR5FLGQQUfxUc
b11Bg5ft0duiU+izuxzTn53A55cq58/MIiDmbviKKOSvuxbNLdbxBPxhGQT8
UUT/Er2X2/gJ/fbFtnfD8jQQDYKNjbvY8Gw4u6wV78dwlbQtrxUFeSkVCmat
DBSlGpnu3klBTPP5cIMpGvTaUx2P5SPP7CvPM7hDw6XppJpP5wlIN2kRODBM
g8lrtfhjwhQsT9I725nDhVLnq/n6sRQMucqUbkDeHtG4OnwB1+PebJlTcpsZ
CBrXVDh9n4LiP0a5USk0uBzmH/yN/Zi//O2HJgkGtn83XVGFeb7w2IuDR6sZ
+LJvj4FHFwEb3sh84ZsWh+Js4/nsvSRsiTzM7yYkAcsVWe1au3A97/awXN5w
IU5FVrN9Fgl6t5UDtyXQICeptJBdR8F094G4vzwM3BeWLK6eS0LNitSoY+EM
sEO0dFdLYJ7sWd4nbjQzv8lFLSspEP4ZJ0bg+rxrWOFyPJeC87OJ1HrkwXs3
x7NpDxI2zVl58gf6ScnZqPSZ9+M5ls//+OcpBoZO6zp3P2XDlZfHt0jg/j+J
GFWsGsP+H178IPoyA2p9eSeJKRJejRcH8rylQbRLKmo+8usqYSvhFBYDFdkm
636yKBhffTizBHlF+tWBI09r2JA8vbbJuZyGHSbLp/jxPPimqPjS2CfvBj6P
8YuSEN1YYCYiRYNPdHJ141IKxNfkFt9Af/CY5cSzcR7ur9Vyi/BS9OVN3Rr7
tdH/1kaVxqIP5/DnHbdF//jJmG6fh/z99lSmjfQO5O/IvsgdmL/C8v4uKWoE
BDRKDXeY0MCSeXwi5ynyurfY64o1eP7eG+fJVOH5TJhyp//DvLBaMWDkTIJg
5aXFn16iv92zuEnh/xcaXmseSdHwdXwwejiahKaDy1U08Xo/Fcj1nz1EgVj8
/F/l4gzYNWqEVl+hoF3I82JAAAMnymXX/z1EgmHrRcEhH1xvyZS9zbiewY7e
Ibu6aVjV/1rwGQ8bJLZ8b51vyoDsvZMbhpzZ8HNkWJFHmIHdbvpTL7AfNKeO
fHlhQMPQyYq/3cibP5uMJcWeYn5M/xOc+fnlCe5cwR4uDWFs6dTteJ77YvKd
dz7DeRNquTcL93/qX2LYs9cMmIscD0lGX62yKnGYjKFB5Izf9UXIwzLRP2K0
8X6+yKT8u8bGfBHZNqB3nYH/Kpvl76KP8h/P/q6cTMOfnO9yf2fyNn415wDO
s1TYwqBd60moPEWdti6iodX7zOsbH0mwSIiv8ZtLg7bWxLN/yD8L9E7rVdfQ
kF2sJKjrxQJe207e03fx362nWsWmsT8UX16xVke/OVsypOgoAmaNcHQe9t+W
rxOSzg4k1B3nWxCE+f1HPTY8dS6uz+zxkbYvHGDN8squx361PPj+dib2Z6/j
GidalA0Pz210TrjCga6H7f5qygTMCnpHmuP+/qyYXPFOlABC7zCvcCEHRBOq
nvWXkKDWZb7M0JoGTpCdxA0S+f213Ye152j4+Uph4A3y4vAm+0U7ExlIk/Os
i0Jf97N2mryC/C8+GfF2wczfg2ycN7pPlYFzb0tW2EsSoKSjefoL9u+Wtj9h
V7CvfM6lqtehnwbJcmSO1xIgwXKJEu7gwG0pjd2B7ZhPbV48F5fQsLdEvOz7
TxZIzDkVqCuK55W+Z/dkLgtSF31uvVrGgckQMwf9CywIODNQbHmSBv6jN1p2
RZJgnKo2mInXH3/U4c+0AwEtavMOEQuRpx8qaD4VomCp78X2tnkMXNl8WEcI
eblr//BpaS7mZYqhXEI6Gyrzg/sF8PuNHn3HUhVmg74JX6X4BZw/Tj+dcwL5
fclPVS1TGmzV5RoD1rFB6WhUh8OKmdf/O9WXJhEwIvUv3Rd5tvbzUb9lKcij
69fcvIr3c+ry9UvxKtgfP5b/132ahjJdj4sD2CfL9+Uq/llAw3TKJpZlMQEC
D7a+eK6IfcuOJXarUvD4eKz3Zewng7LwnOZVFLScsJt/gaBBbTzv7p04Eq4a
a6QYWmE+eS1QV/JFXilQo96PM5DhHvFSswH9vs9ZNzaQgeu3lnalDbNAcquU
atIvBhYK9Adf5aFg8NdQZz/6zNQ2jmgyrr/Tgii9V5gP4ZuzljezSOCedV07
iD6SW71FcH4dAa/0POWeV9JQNL31dI8O5mEbJ6zpOwfm7Gq0uxZKwefu2PDq
XcgDWXsWDY9TELrT4oVeGPbZ5ssdd6TRPyd/35h5/xkt1s7RrRwKfDvTq12Q
f34GaJ69cBav92PelvvofyemU01X7Uf/EGmaskJe/JFK5H8yJ+DGS3kxXbx/
7+gVelETyNtKUmtD7ZAHiduz9ZGXJ2tMZOPZDMyblKvRDKTgYUPgcMLjmc8L
2+aRwSbh+vX9voI0F8IcnN8cQH5PvKMY8Ad95cyKb6U+CymQ/vzP2zkN1yv5
zeezIhT4B0zFlmYxIAOPvsciz7LNhR6e8OOC4cNvPhOYx1vFI9uaBxmQ9uwU
HZ9PwemOICH7HVwIcl7/4IQu8u5pgTRhM+TN+8WHL6FPRx0x3lr3jwM+1wqk
ZA5TMEvqv5OVB2jIV1swT12PgMW7EnJu4vXaztYUEEJf+GKse12ZYeDv73XM
mucs8JuYurDnJAceSlkmLI4lYUhpOJeZ5sA78wN3ww0oqHB/aVo38/s1r0aR
2xTmW+4m6D4kDp2unRbZyGMaT2+yaUFxMHvqLV/dTsGvmopcvasMJKh+KRrC
PJVQjNyv0cSBvSMv8paOkhD6WJfjjTzzR2HQSFCQAuPaH+UsBzFYV3ErMBf9
e9UQJ8QW+/6tXet+W8xvx7mdYr9Xc2Hjl2VVxisouKQqaGk6RxwMNtls2FCM
5/3blzKnaHF4sOiLoGw5BTz1yX4rfLnw3P+/ypdGFOT+EhkI+4O8EVGQc0if
hJ4UqyIFMxrmUonyCpgvimtGojjHkd8eDEB+Pws+fTCwGd9BwzW75xvaNrJg
3otHYxeV0Zf2xXCW5wuD85c1Q21zaPDzqcj6bycBtcsfr5o7JgasOzenUxpY
8Ggf80c6hQFfRRm93nISIrL4G2SRbx5O/QgZFKNgw+5U1TmyyBvflvot4pJw
rUqGXeVGg5Fvben3cRI4k55Lp/HrdR+s7T/hg+ePMLl/4AX2/+6klh+HCZC9
Iea79BH2gVeJQPAkBcuWNf43Ks2AXFv4egXksQo91eZl2D89HvJCN96TcMg4
cPajMA4Mi4k5JBIsSEnZJ/b7DQPfA9msfZiXG2UnR8swv/KfrG9rNGOD6MHG
u6se4fXrXd3/cyYvbNOW6KL/dNqOzt4uN/P6zx1JW3F/Jid2mnTgv//eeutN
5OH63Te9ETGC+6lVvMDTmoHY1f61I/i4hdb7r/5NNPQpXF1+En3xv1MhTSc8
sE+Xv7Q+uJCEvtNZ01unaQhwD5asC2CBvxccKcf7CV6j0aZYjfm9fbbL9HJx
mHvUVk82lIQXga5Hk7+jDz/hrpqMwb4+S7R1fWTgakVX356lbPgytupk52IG
Busm5VrXUJB0NeZstj/ys3J+kTgvBfufaq9NwPlWcvpcMMUhYZfPRYEdVQw8
jzkYx0F+3x14UNjpIgNf9ZRlKrGPbxRkTazPwP3/ICU9XkLBYVpdZkswjf7J
R1qHk3DmlEXII/RvAUpCWzUG86on7LIW8m1nSvPubXvY0BZec4ythH2d6fjn
M+YTb+/p0jN62D9vBoSbZhMQ2rTDVL+EhpqVYtp1WgQ8znqfrxHBgY8Xlk/y
mZKguaXdxn4R8pT50he2JQScdnt48awTA6I/OZkqvwnQiYV6J/SnA1sdfbaY
Yz8sz7ukhLxz64T+4EM872qGgpEi8si/rt/yu8rQX9PzgzS1JKCiw/FRlz+e
x+qV/GYaEuDBXFnC48CGg3UenS7nxcHF3Vflvw42CK7dcJ6QFofXWzXZE8mY
75ndvctxf39v0PhcRlMQ8stkbyXywrLpqSeH/iBvjt78cQv7Ur9dUmulMQke
11WybjvR0F81ZrFhAvn5XFxEmDYXXLtupT36iz7mtpLncT7O07XoVceKSHAP
mK7ddYSG+X55ahpvSVgWcPxQ5iT26UXltT3oj5/fT6T88WEg8+Bn+/9wXqrM
lnklFdCwcZOv7zD64qOkyxuD/2G+VBY590lhPl7mF/5zmIaG01/b+x6Q8Fox
f6V5Igc4P/0Hbmrg13sv7lo9LAaWkRtuv9lMgpdJVMBi7L+2jNQW1lwKtLbd
tpibjOs9T+d36xY2JMZXpsrsxXwyz+E7k4X7udHks1A7DUJK7cM3/Cgw2nHG
WDoK+VTvx/sk9H3br4+fOS/lQs/Dom93REhQmJDRebiGBoWPfA3trSxQyVX7
VSJHQ4LprLyJTApcnJ+k6Cdhf8/tCjZLo6D3Q9/LfOz30/uVxt3x33/t+zoT
ZnPBsq5eY4DEvpir138vmoGd+0Z1L+N6fLvK9i9Dnr4XMJVtv4qATB7qjACe
X3HHyeY4e3zcbsebjxtoUGm56B7WTwCvmBknGvlxcuBgyqbNyPuVQ/aWt5Dn
Hh/valpHgu1i6YvmQ/j1KncCBYIIyFV2fJiuwsC9koLaN5ifO68uHI+c4MD6
/vR5eYcIeCcR8yIc/ScsVM38UTcBlmfvXelUpWH7Df+SU54kOGyW37kW+SC0
NHlTIPqx4wFzgU7Mg64d/3XktJEgvMqlqBT9VTfwp8ovOTbwnmzxVTrDBT4t
eeHRDhJc86rub7SkYeIN+/peXI/q9Rwt0dUMaP9yWr/Kn4SvTpc8Gz9zIGcs
vYrnGAVK2Wr9BQcZYPa/SzyD5+na3fXPrw/QUHCUTPmzAf2SOpKbWMkFYbEy
mypZAubkEk/4kSfmbCceTBYSkGN72fXIEsxHTtWp+bjfq4095ramcGBhSP9G
3jUioJL4V86xmQMXPSsNZBUpSP8QqyHKoWHWNzHjXPy3RqmXa7YM8l+uRpEJ
+ma87Lm5hci77HqbqSwlNgj9sTYqHadBNXbLe3fkP8mE0x6q6Kc+zTFN79E/
XwY1q0zjfOeyOWdUNxIQ7qDQ7BPNgVOnXRuFmihY4v+4/LQMA9bJHRuta5Cf
AuLKaB6ch0UlonQlBcm/nzQXn0G/kV21+l4GBeUbxnWDpRhocqzdviiNDe/n
d/7+jOsl3r64a4MAG2QC7m0Mc0efp3Uzt+VRIPdwHXEAfUu9qio/u58CoZBf
j/Nx/VKF7agIawr8angUD+J8P13cUdgkR8KpwPtpG7cxsPburYMnd6OvDS69
HbsW+elBj5eHMwW1po2pvG8ZuHlfniuE/Grpc5ichXybNL5l2XJcL6NmAcVv
8TTcPmZ1rV+JBPsLB6PzsW+Xlbv9pMpZsNAk/MkJOw70GHapVCEfxQ2/lBPB
/rBO9Kz6hTx1UOX2fceP6JdJfvGhyM8L5xiblyEPHTFiJn2mWKCe4G4f+ZuG
AYnNCQ7oj+Tt1Ylb53HhGe9cvonZJISrG7tdquPCRHrfCylv9KcNAQ5qjeKw
6zub3chhw+fM+R9e7megrD+idecxNtDGCsfc8fnfpo6doEYIiDgnmqe9C3n2
TPI9ywoCIsWj3tnz0qDZkDQwbEnBhzfFoa1SHPgU/0di2T0KpEy8ei/c4UDU
wMiBVn4KBKPWvlHHfPjAfzJZsQbn4ctr1Zn3T5FguT1taiIh4UVSZSTO37s2
vzlb21lQNc9Yj0GeDdob4GFkyoIRlV8JfcgX4XFrY1pP4P+3P3c8FvOn1mzb
joz/KDir4Mr7YISGOXlnt5/DvFkodJSrMcaB2G2lc8mjBNTrVtlwpcQg+p/E
c7EaEVjaoP2Uz58DTPcgl9eEgJj15/Pn/of5nKJSth/5b8l7d/F5YzQEEt3f
LeaQ8GCl8OKZzyt7bVcZLnmHhEsJqbNb/NCHXRYsTJ15Pw8Pzf/8XRnYbiQd
fVyDDcpv8x/XZDNw3m3lzStjJOho3NhXm0qDVuDXggurKXheuCfuwH4aFrTn
rBh6TkFNRLva/u34+NmA/AK8frW5m+frYx+7K7J8RtZToJJ5fc2QIAMDV2vb
nLEPvLwUvpjFcsAoOOhnJfb9KV+LdrOlNOw7/jJ1DfKyupP4w3/YB91f+fud
V+N6/RUYfLsY/ejFtpIrPwiYV5mdq4fne//m/56EvWLBElGFV1maDLwf2tk2
kEWCRhR9d48zDXFKk5brjmJfdIYPmBBcMLru8OOkFwU7rHX/9EwxMKzj8Ym4
zAb1VMFFM+/X/r7iR3/DEpynZqseX+RxpQfudq2ayOe791QNNdNQIbfi/B0+
EjYXKmV2oM/oXW1MysshoNGjwM6zhgORan0LHo3jflkY7wo3RL8aLzt4Yh8J
hTH8LnK4P+N6TkdXzCVB0pdtoPyCAy7VH/13G+B8tzzQ29pLw/egu+O1smyo
fsgZ2pvOwL6J9Z94onE9A/opvTsMTHMmFn1/SUCWaPi9U9gPhbY6YcULWeBR
F3bI+yqet8UqeeUmFHx9PvabZ2a+u70br6HPSQkGFuzD8zc2CBFzitmgaxGa
eDiEgf8MH7/nTJKwQ6X8GxnOhWO7jWz/oj9t3XP8umsPB9z+CBo+fofzVKsg
LYB+Jxl19fTQfjyf3gEXTmO/XbeQC9uN/D/Gn97z4R4X3N52yFsh74xEcNKb
9RiQuNjLDvMi4aneOdvaAwwsWKy5bgv6ezsrOz8W12POj4QxNeRTp8THU7Kp
6N96B1z7sZ9fSx7K2PeDgcL9lvGCOyiwOZzl48zHwIZ9H599jML1LKkWy53i
wPfE1lqvZgKGPRLnRAhinro3HfD8ScLkJt+/zGH0ZYcK3b5K5MGXxnqbeRk4
zrdKb+F2CjxSPtjw9eD66VvdaNtOQIFWZ8BFnG/BKzvi+HH+20cl1fTQj+W3
H4o5hfl3a2PdwbJrNESIvmoo1aPgmaxKgVs8A6tf3Lu+4BkL4l9I7Xg18/4q
G1Oy47Uo8JLf9iwHn59v/WBEZS/On/O5WwNaNLjEN4edSaegXuNVRV0QA+tu
luQn5pCwPUw82T+OA3fsPxIgRMBThR6Luy4MZO2IPPdpAxvOa0jwBufhvAWs
ZAWOYX7ee/Y0W54GrzP8TYdXzvx8MvGF0msaKr/O+iNYT8DzUy+rCREGTl+S
[truncated: 435,713 more chars]
